# Supplementary material for: Alginate foraging is conserved in geographically and taxonomically distinct ruminant microbiomes
Source: Nat Commun. 2026 Jul 16;17:6394. doi: 10.1038/s41467-026-72045-z (PMC13377030; doi:10.1038/s41467-026-72045-z)
Supplement: Supplementary file 4 — Dataset 2 [file 41467_2026_72045_MOESM4_ESM.xlsx]

## Sheet: INFO
		Title: Alginate foraging is conserved in geographically and taxonomically distinct ruminant microbiomes
		Supplementary Data 2
		Metaproteomics analysis (lamb feeding trial)
		Content:
	A	All proteins detected (n= 10,312) from the lamb rumen microbiomes.
	B	Detected proteins affiliated to Prevotella MAG510ov
	C	Detected proteins affiliated to Prevotella MAGS2Cov
	D	Organism-level normalization of alginate lyase PL6.

## Sheet: A. metaP_all
All proteins detected (n= 10,312) from the lamb rumen microbiomes; control group and 5% S. latissima diet group. In addition to sample-spesific MAGs, the metaproteome database consided of sample-spesific viral scaffolds (taxa group; "viral"), protozoal SAGs (taxa group; "protozoa"), anaerobic rumen fungi (taxa group; "ARF"), and the genome of Ovis aries (taxa group; "host").		DRAM annotation			CONTROL DIET								5% S. latissima diet								Taxonomic group		Annotation; Protozoa
Protein	Indistinguishable Proteins	kegg_id	pfam_hits	cazy_hits	CON-P_1	CON-P_2	CON-P_3	CON-P_4	CON-P_5	CON-P_6	CON-P_7	CON-P_8	SL-P_1	SL-P_2	SL-P_3	SL-P_4	SL-P_5	SL-P_6	SL-P_7	SL-P_8	Taxa group	MAG taxonomic classification (GTDB-Tk)	Pfam_desc	CAZy	KoFamScan	Coverage	Protein Probability	Top Peptide Probability	Protein Length
BAT_CoAss_seasheep.112_k141_6952267_4	BAT_CoAss_seasheep.236_k141_2477686_5, BAT_CoAss_seasheep.42_k141_6404631_7, BAT_CoAss_seasheep.473_k141_5174015_6, BAT_CoAss_seasheep.56_k141_12781278_7, BAT_CoAss_seasheep.777_k141_7881982_14		PSP1 C-terminal conserved region [PF04468.14]		14.323	14.4186	14.6126	14.4087	13.9985	NaN	NaN	13.9386	14.4269	NaN	NaN	NaN	14.2912	NaN	13.5007	NaN	MAG	d__Bacteria;c__Bacteroidia;f__Bacteroidaceae;g__UBA4372;o__Bacteroidales;p__Bacteroidota;s__				6	1.0007	0.999	370
BAT_CoAss_seasheep.219_k141_14853431_2	BAT_CoAss_seasheep.82_k141_7092845_1, S11C6669_S11CNODE_198_length_21670_cov_12.390238_7, S21C8107_S21CNODE_18_length_35573_cov_12.640014_27, S4C9787_S4CNODE_346_length_9825_cov_5.198260_3	K01875	Seryl-tRNA synthetase N-terminal domain [PF02403.24]";"tRNA synthetase class II core domain (G, H, P, S and T) [PF00587.27]		15.8667	14.8686	15.4181	15.0809	15.1724	15.101	15.0164	15.3884	15.1528	15.1035	15.4614	15.0844	14.8777	14.9805	15.25	15.121	MAG	d__Bacteria;c__Bacteroidia;f__Bacteroidaceae;g__Prevotella;o__Bacteroidales;p__Bacteroidota;s__Prevotella sp900199555				12.2	1.0006	0.9989	439
BAT_CoAss_seasheep.183_k141_12085568_2	BAT_CoAss_seasheep.183_k141_15054098_2, BAT_CoAss_seasheep.22_k141_4043692_12, BAT_CoAss_seasheep.494_k141_13606496_1, BAT_CoAss_seasheep.75_k141_11587606_5, S9C6855_S9CNODE_9_length_81708_cov_10.173943_28		Metallopeptidase family M24 [PF00557.26]";"Aminopeptidase P, N-terminal domain [PF05195.18]		NaN	NaN	NaN	NaN	14.2511	NaN	NaN	NaN	14.476	13.8769	NaN	13.8803	NaN	NaN	NaN	NaN	MAG	d__Bacteria;c__Bacteroidia;f__F082;g__F082;o__Bacteroidales;p__Bacteroidota;s__				10.1	1.0001	0.999	473
BAT_CoAss_seasheep.214_k141_7756142_51	BAT_CoAss_seasheep.229_k141_14668892_3, BAT_CoAss_seasheep.27_k141_6207404_45, BAT_CoAss_seasheep.294_k141_7770322_4, BAT_CoAss_seasheep.30_k141_9861096_1, BAT_CoAss_seasheep.814_k141_6650982_42	K02357	Elongation factor TS [PF00889.21]		14.772	15.1501	15.1807	14.9541	14.7063	14.7653	14.952	NaN	15.4055	15.1693	15.6918	14.6385	14.7683	14.7067	14.1881	NaN	MAG	d__Bacteria;c__Bacteroidia;f__P3;g__UBA1711;o__Bacteroidales;p__Bacteroidota;s__				7.5	1.0001	0.999	329
BAT_CoAss_seasheep.112_k141_14525499_1			Dockerin type I domain [PF00404.20]		14.8222	15.724	15.7538	14.3145	15.7355	15.2345	15.8374	NaN	15.4496	15.7902	15.468	13.5121	16.2771	15.3741	14.8634	NaN	MAG	d__Bacteria;c__Bacteroidia;f__Bacteroidaceae;g__UBA4372;o__Bacteroidales;p__Bacteroidota;s__				11.5	1	0.999	2315
BAT_CoAss_seasheep.112_k141_3439098_4					NaN	15.4269	15.9281	NaN	14.8669	15.5656	15.1918	14.793	17.3537	15.5429	15.4113	NaN	15.9721	16.2132	14.8903	14.8257	MAG	d__Bacteria;c__Bacteroidia;f__Bacteroidaceae;g__UBA4372;o__Bacteroidales;p__Bacteroidota;s__				15.8	1	0.9989	234
BAT_CoAss_seasheep.112_k141_3546063_2			F5/8 type C domain [PF00754.27]	CBM32 Binding to galactose and lactose has been demonstrated for the module of Micromonospora viridifaciens sialidase (PMID: 16239725). Binding to polygalacturonic acid has been shown for a Yersinia member (PMID: 17292916). Binding to LacNAc (beta-D-galactosyl-1,4-beta-D-N-acetylglucosamine) has been shown for an N-acetylglucosaminidase from Clostridium perfingens (PMID: 16990278). [CBM32]";"CBM3…	NaN	13.633	13.9234	NaN	NaN	NaN	NaN	NaN	16.0646	12.6581	NaN	NaN	15.7053	15.8779	14.3159	NaN	MAG	d__Bacteria;c__Bacteroidia;f__Bacteroidaceae;g__UBA4372;o__Bacteroidales;p__Bacteroidota;s__				12.6	1	0.999	1481
BAT_CoAss_seasheep.112_k141_3546063_4					NaN	NaN	NaN	NaN	NaN	NaN	NaN	NaN	16.2224	NaN	13.6799	NaN	NaN	15.7417	NaN	NaN	MAG	d__Bacteria;c__Bacteroidia;f__Bacteroidaceae;g__UBA4372;o__Bacteroidales;p__Bacteroidota;s__				26.8	1	0.999	298
BAT_CoAss_seasheep.112_k141_4332943_7			Major fimbrial subunit protein type IV, Fimbrillin, C-terminal [PF15495.8]		NaN	14.4012	14.1318	NaN	14.68	14.7883	NaN	14.1657	14.6404	NaN	NaN	NaN	NaN	NaN	NaN	NaN	MAG	d__Bacteria;c__Bacteroidia;f__Bacteroidaceae;g__UBA4372;o__Bacteroidales;p__Bacteroidota;s__				13	1	0.999	638
BAT_CoAss_seasheep.112_k141_5215281_7					NaN	14.4106	16.0636	NaN	15.3333	13.8968	15.1482	12.8554	17.348	13.3851	15.4396	NaN	15.7426	16.5789	NaN	NaN	MAG	d__Bacteria;c__Bacteroidia;f__Bacteroidaceae;g__UBA4372;o__Bacteroidales;p__Bacteroidota;s__				41.1	1	0.999	1259
BAT_CoAss_seasheep.112_k141_6677494_1	S15C7242_S15CNODE_24_length_34096_cov_11.067566_21		ATPase family associated with various cellular activities (AAA) [PF00004.31]"; C-terminal, D2-small domain, of ClpB protein [PF10431.11]; AAA domain (dynein-related subfamily) [PF07728.16]; AAA lid domain [PF17871.3];"AAA domain (Cdc48 subfamily) [PF07724.16]		14.0869	NaN	14.0315	14.0763	14.2062	14.7255	14.45	14.3732	NaN	14.4571	14.277	NaN	13.7978	13.5517	NaN	13.8235	MAG	d__Bacteria;c__Bacteroidia;f__Bacteroidaceae;g__UBA4372;o__Bacteroidales;p__Bacteroidota;s__				12.5	1	0.9984	510
BAT_CoAss_seasheep.112_k141_6677494_3			Type VI secretion system, TssC, VipB [PF17541.4]		NaN	NaN	NaN	14.533	NaN	14.5515	NaN	NaN	13.7925	15.4709	15.2279	15.5101	NaN	14.4025	NaN	NaN	MAG	d__Bacteria;c__Bacteroidia;f__Bacteroidaceae;g__UBA4372;o__Bacteroidales;p__Bacteroidota;s__				13.2	1	0.999	439
BAT_CoAss_seasheep.112_k141_7040592_3			OmpA family [PF00691.22]		15.286	15.4508	15.2461	15.0115	15.1531	15.1699	15.1927	15.205	15.7346	15.1667	15.555	15.6023	15.2624	15.8286	14.6942	14.9454	MAG	d__Bacteria;c__Bacteroidia;f__Bacteroidaceae;g__UBA4372;o__Bacteroidales;p__Bacteroidota;s__				29.1	1	0.999	351
BAT_CoAss_seasheep.122_k141_11208420_3					14.6212	16.2798	15.7859	14.8019	15.6178	15.3301	NaN	NaN	16.6209	NaN	15.5592	13.6334	15.0752	15.4947	16.6281	14.7418	MAG	d__Bacteria;c__Kiritimatiellae;f__UBA1067;g__UBA1731;o__RFP12;p__Verrucomicrobiota;s__				24	1	0.999	263
BAT_CoAss_seasheep.122_k141_14695472_4		K04043	MreB/Mbl protein [PF06723.15]";"Hsp70 protein [PF00012.22]		14.0472	NaN	NaN	14.9341	NaN	12.9939	NaN	NaN	13.4636	NaN	15.2228	13.8427	14.1471	NaN	NaN	NaN	MAG	d__Bacteria;c__Kiritimatiellae;f__UBA1067;g__UBA1731;o__RFP12;p__Verrucomicrobiota;s__				12.3	1	0.999	659
BAT_CoAss_seasheep.122_k141_15263942_3	BAT_CoAss_seasheep.123_k141_14093044_1, BAT_CoAss_seasheep.337_k141_4856766_4, BAT_CoAss_seasheep.398_k141_4602888_4		ABC transporter [PF00005.29]		14.021	14.2808	13.1453	13.8089	NaN	14.2618	14.1545	NaN	13.3689	13.8752	14.2541	NaN	13.5789	13.7112	13.4798	13.4312	MAG	d__Bacteria;c__Kiritimatiellae;f__UBA1067;g__UBA1731;o__RFP12;p__Verrucomicrobiota;s__				18.7	1	0.999	340
BAT_CoAss_seasheep.123_k141_7311878_11		K00927	Phosphoglycerate kinase [PF00162.21]		NaN	NaN	14.2412	14.5527	15.4037	14.9358	NaN	15.0201	14.4462	14.362	NaN	NaN	14.7537	14.4828	14.8704	NaN	MAG	d__Bacteria;c__Kiritimatiellae;f__UBA3636;g__;o__RFP12;p__Verrucomicrobiota;s__				17.5	1	0.999	211
BAT_CoAss_seasheep.127_k141_635786_6			Carboxypeptidase regulatory-like domain [PF13620.8]		15.2021	14.0888	15.2141	15.2335	14.9761	15.3909	15.155	15.2003	15.2405	15.2373	15.4263	15.3189	15.2933	15.2258	14.999	15.5462	MAG	d__Bacteria;c__Bacteroidia;f__UBA932;g__RC9;o__Bacteroidales;p__Bacteroidota;s__RC9 sp900318565				5.4	1	0.999	1100
BAT_CoAss_seasheep.133_k141_6009297_9	BAT_CoAss_seasheep.210_k141_4078417_8, BAT_CoAss_seasheep.212_k141_7738281_12, BAT_CoAss_seasheep.214_k141_8539993_3, BAT_CoAss_seasheep.219_k141_6180866_11, BAT_CoAss_seasheep.236_k141_4348562_6, BAT_CoAss_seasheep.280_k141_6318304_7, BAT_CoAss_seasheep.322_k141_3602899_4, BAT_CoAss_seasheep.366_k141_15321685_1, BAT_CoAss_seasheep.414_k141_6090018_4, BAT_CoAss_seasheep.42_k141_10192532_1, BAT_Co…	K02913	Ribosomal protein L33 [PF00471.22]		15.8046	15.8377	15.6915	15.7156	15.0007	15.5383	15.4939	15.3634	15.1857	15.4472	15.249	15.7858	15.4197	15.5669	NaN	NaN	MAG	d__Bacteria;c__Bacteroidia;f__Bacteroidaceae;g__UBA4372;o__Bacteroidales;p__Bacteroidota;s__UBA4372 sp900313335				17.7	1	0.9989	62
BAT_CoAss_seasheep.13_k141_10949451_2		K02945	S1 RNA binding domain [PF00575.25]";"LytB protein [PF02401.20]		15.465	14.4007	14.9785	15.3508	14.184	13.806	NaN	NaN	13.935	15.0573	14.0976	NaN	NaN	15.0996	NaN	NaN	MAG	d__Bacteria;c__Clostridia;f__Lachnospiraceae;g__ISDg;o__Lachnospirales;p__Firmicutes_A;s__ISDg sp002308955				8.6	1	0.999	678
BAT_CoAss_seasheep.13_k141_11992894_3		K10117	Bacterial extracellular solute-binding protein [PF13416.8]";"Bacterial extracellular solute-binding protein [PF01547.27]		14.5699	14.1724	16.5742	NaN	17.2065	17.4177	14.6994	15.0763	16.957	16.8279	14.7221	16.516	16.5318	15.0338	NaN	NaN	MAG	d__Bacteria;c__Clostridia;f__Lachnospiraceae;g__ISDg;o__Lachnospirales;p__Firmicutes_A;s__ISDg sp002308955				46	1	0.999	420
BAT_CoAss_seasheep.13_k141_14181860_4			Periplasmic binding proteins and sugar binding domain of LacI family [PF00532.23]";"Periplasmic binding protein domain [PF13407.8]		16.9122	17.442	18.0191	17.458	17.8988	17.7646	18.0585	17.8923	17.4453	17.7705	17.922	17.0148	17.7683	17.7279	14.6811	16.9289	MAG	d__Bacteria;c__Clostridia;f__Lachnospiraceae;g__ISDg;o__Lachnospirales;p__Firmicutes_A;s__ISDg sp002308955				21.6	1	0.999	320
BAT_CoAss_seasheep.13_k141_15698712_1			Bacterial extracellular solute-binding protein [PF13416.8]";"Bacterial extracellular solute-binding protein [PF01547.27]		15.5131	13.4875	16.6563	NaN	16.9439	17.6125	13.1758	15.6766	16.5662	17.3987	14.5764	16.4857	16.6996	13.4406	NaN	NaN	MAG	d__Bacteria;c__Clostridia;f__Lachnospiraceae;g__ISDg;o__Lachnospirales;p__Firmicutes_A;s__ISDg sp002308955				20.1	1	0.999	298
BAT_CoAss_seasheep.13_k141_2120109_8	MAX_CoAss_seasheep.096_k141_55199_13		DNA polymerase II large subunit DP2 [PF03833.15]"; Double zinc ribbon [PF12773.9];"SPFH domain-Band 7 family [PF13421.8]		NaN	NaN	15.8331	NaN	14.8354	15.099	NaN	12.4633	15.4065	15.6398	13.344	14.9738	NaN	13.184	NaN	NaN	MAG	d__Bacteria;c__Clostridia;f__Lachnospiraceae;g__ISDg;o__Lachnospirales;p__Firmicutes_A;s__ISDg sp002308955				8.6	1	0.9989	431
BAT_CoAss_seasheep.13_k141_5492271_5		K02892	Ribosomal protein L23 [PF00276.22]		15.1281	15.086	15.1573	15.4736	15.1824	15.2236	15.2133	13.3994	14.6843	15.0057	15.2799	15.1161	14.8989	14.5977	NaN	NaN	MAG	d__Bacteria;c__Clostridia;f__Lachnospiraceae;g__ISDg;o__Lachnospirales;p__Firmicutes_A;s__ISDg sp002308955				12.6	1	0.999	103
BAT_CoAss_seasheep.13_k141_7592850_5	BAT_CoAss_seasheep.353_k141_14437161_4, BAT_CoAss_seasheep.485_k141_10073693_9, MAX_CoAss_seasheep.096_k141_11413593_12	K02948	Ribosomal protein S11 [PF00411.21]		16.253	16.1797	16.4072	16.1944	16.2321	15.9614	16.3337	16.3105	16.1527	16.0271	16.2492	15.8814	15.6911	16.2569	15.929	15.1753	MAG	d__Bacteria;c__Clostridia;f__Lachnospiraceae;g__ISDg;o__Lachnospirales;p__Firmicutes_A;s__ISDg sp002308955				12	1	0.999	133
BAT_CoAss_seasheep.13_k141_8036403_5			Hsp20/alpha crystallin family [PF00011.23]		18.2058	17.2036	17.6464	19.0411	17.4518	16.8297	17.9758	17.2775	17.2933	17.8658	18.6476	19.0241	17.0016	16.7478	16.5236	16.5207	MAG	d__Bacteria;c__Clostridia;f__Lachnospiraceae;g__ISDg;o__Lachnospirales;p__Firmicutes_A;s__ISDg sp002308955				44.4	1	0.999	63
BAT_CoAss_seasheep.140_k141_2545294_18	BAT_CoAss_seasheep.140_k141_9654731_1, BAT_CoAss_seasheep.197_k141_11193938_1, BAT_CoAss_seasheep.197_k141_13880387_2, BAT_CoAss_seasheep.197_k141_2630325_1, BAT_CoAss_seasheep.212_k141_1363193_5, BAT_CoAss_seasheep.219_k141_10092506_3, BAT_CoAss_seasheep.362_k141_6498374_2, BAT_CoAss_seasheep.414_k141_134272_3, BAT_CoAss_seasheep.543_k141_1747138_1, BAT_CoAss_seasheep.636_k141_2011006_2, BAT_CoA…	K01303	Abhydrolase family [PF12715.9]"; Acetyl xylan esterase (AXE1) [PF05448.14]; BAAT / Acyl-CoA thioester hydrolase C terminal [PF08840.13]; Chlorophyllase enzyme [PF12740.9]; Dienelactone hydrolase family [PF01738.20]; Dipeptidyl peptidase IV (DPP IV) N-terminal region [PF00930.23]; Esterase FrsA-like [PF06500.13]; Esterase PHB depolymerase [PF10503.11]; Phospholipase/Carboxylesterase [PF02230.18]; …	carboxylesterase (EC 3.1.1.1); cinnamoyl esterase (EC 3.1.1.-); diacylglycerol O-acyltransferase (EC 2.3.1.20); feruloyl esterase (EC 3.1.1.73); S-formylglutathione hydrolase (EC 3.1.2.12); trehalose 6-O-mycolyltransferase (EC 2.3.1.122) [CE1]";"CE1 acetyl xylan esterase (EC 3.1.1.72)	15.2996	14.4187	14.5731	14.4959	14.5628	14.6447	14.5983	14.5098	14.0111	14.2235	14.6296	15.0133	14.4697	NaN	NaN	14.4114	MAG	d__Bacteria;c__Bacteroidia;f__Bacteroidaceae;g__UBA4372;o__Bacteroidales;p__Bacteroidota;s__				5.5	1	0.999	737
BAT_CoAss_seasheep.147_k141_12216647_7		K03530	Bacterial DNA-binding protein [PF00216.23]		NaN	NaN	15.4316	NaN	NaN	15.5061	NaN	NaN	15.9758	15.4008	NaN	15.6749	15.3042	NaN	14.1906	NaN	MAG	d__Bacteria;c__Bacilli;f__CAG-1000;g__UBA11963;o__RF39;p__Firmicutes;s__				41.1	1	0.999	90
BAT_CoAss_seasheep.147_k141_8028442_4		K04043	MreB/Mbl protein [PF06723.15]";"Hsp70 protein [PF00012.22]		15.9752	16.1032	14.7972	16.0568	15.8973	15.6265	NaN	NaN	16.1143	15.3647	16.2153	NaN	15.4165	14.0095	NaN	NaN	MAG	d__Bacteria;c__Bacilli;f__CAG-1000;g__UBA11963;o__RF39;p__Firmicutes;s__				8.2	1	0.9987	607
BAT_CoAss_seasheep.150_k141_3976615_16					16.7796	15.865	15.6708	17.5127	16.6866	14.811	14.3891	16.8492	16.7802	NaN	15.4911	15.9651	16.0189	15.4407	NaN	NaN	MAG	d__Bacteria;c__Bacteroidia;f__P3;g__UBA1711;o__Bacteroidales;p__Bacteroidota;s__UBA1711 sp900314925				35.4	1	0.999	288
BAT_CoAss_seasheep.150_k141_5180109_4	BAT_CoAss_seasheep.20_k141_25674_5, BAT_CoAss_seasheep.214_k141_14515224_5, BAT_CoAss_seasheep.229_k141_6517838_9, BAT_CoAss_seasheep.252_k141_6068250_2, BAT_CoAss_seasheep.27_k141_14705554_3, BAT_CoAss_seasheep.294_k141_2225084_7, BAT_CoAss_seasheep.30_k141_6469223_4, BAT_CoAss_seasheep.527_k141_11082479_3, BAT_CoAss_seasheep.814_k141_7877628_7, BAT_CoAss_seasheep.83_k141_1981937_4, S22C6656_S22…	K02110	ATP synthase subunit C [PF00137.23]		15.4375	15.053	15.1783	14.8148	14.9002	14.6771	14.8486	14.7542	14.43	15.0956	15.0131	15.1475	14.5134	14.7475	13.143	14.6525	MAG	d__Bacteria;c__Bacteroidia;f__P3;g__UBA1711;o__Bacteroidales;p__Bacteroidota;s__UBA1711 sp900314925				23.8	1	0.9989	85
BAT_CoAss_seasheep.150_k141_8952415_5					15.0427	NaN	13.198	16.44	15.5922	NaN	NaN	15.7227	14.3533	NaN	NaN	15.9503	NaN	NaN	NaN	NaN	MAG	d__Bacteria;c__Bacteroidia;f__P3;g__UBA1711;o__Bacteroidales;p__Bacteroidota;s__UBA1711 sp900314925				38.6	1	0.999	153
BAT_CoAss_seasheep.156_k141_13136364_4	BAT_CoAss_seasheep.683_k141_3694344_6, BAT_CoAss_seasheep.714_k141_3404868_7		OmpA family [PF00691.22]		16.4458	15.9086	15.1617	15.1484	14.7133	15.7578	15.719	15.6589	15.6941	15.5095	15.2694	14.944	15.4531	15.8096	15.3795	15.2435	MAG	d__Bacteria;c__Alphaproteobacteria;f__Rs-D84;g__Rs-D84;o__Rs-D84;p__Proteobacteria;s__				15.9	1	0.999	138
BAT_CoAss_seasheep.158_k141_10017092_1					NaN	14.4828	14.1159	NaN	NaN	14.5817	NaN	14.486	NaN	NaN	NaN	15.9604	14.2558	13.3572	NaN	NaN	MAG	d__Bacteria;c__Bacteroidia;f__Bacteroidaceae;g__Prevotella;o__Bacteroidales;p__Bacteroidota;s__Prevotella sp900313235				8.3	1	0.999	410
BAT_CoAss_seasheep.158_k141_3860765_1		K21572	SusD family [PF07980.13]";"Starch-binding associating with outer membrane [PF14322.8]		17.8115	16.8523	17.475	17.2877	16.8332	16.8156	17.9856	17.1093	17.0885	16.083	17.523	16.6691	16.6724	16.4732	16.3053	16.1047	MAG	d__Bacteria;c__Bacteroidia;f__Bacteroidaceae;g__Prevotella;o__Bacteroidales;p__Bacteroidota;s__Prevotella sp900313235				30.8	1	0.999	634
BAT_CoAss_seasheep.158_k141_4224712_2			CARDB [PF07705.13]";"Cleaved Adhesin Domain [PF07675.13]		15.0298	NaN	NaN	14.7565	NaN	13.7308	NaN	NaN	NaN	NaN	NaN	14.7941	NaN	NaN	NaN	NaN	MAG	d__Bacteria;c__Bacteroidia;f__Bacteroidaceae;g__Prevotella;o__Bacteroidales;p__Bacteroidota;s__Prevotella sp900313235				4	1	0.9989	1837
BAT_CoAss_seasheep.161_k141_10983654_18		K03530	Bacterial DNA-binding protein [PF00216.23]		NaN	NaN	NaN	NaN	NaN	NaN	NaN	NaN	NaN	16.0583	NaN	NaN	16.0767	NaN	NaN	16.0629	MAG	d__Bacteria;c__Bacteroidia;f__WCHB1-69;g__F23-D06;o__Bacteroidales;p__Bacteroidota;s__F23-D06 sp900315705				44.9	1	0.999	89
BAT_CoAss_seasheep.161_k141_1357865_12					14.4345	NaN	NaN	15.111	NaN	13.884	NaN	13.4307	NaN	13.4222	NaN	NaN	NaN	NaN	NaN	NaN	MAG	d__Bacteria;c__Bacteroidia;f__WCHB1-69;g__F23-D06;o__Bacteroidales;p__Bacteroidota;s__F23-D06 sp900315705				9.4	1	0.999	1593
BAT_CoAss_seasheep.161_k141_2281230_4	BAT_CoAss_seasheep.345_k141_10123107_3, BAT_CoAss_seasheep.37_k141_10369557_17, S7C10631_S7CNODE_22_length_48186_cov_9.615092_24	K17992			15.246	15.695	14.372	15.1654	15.1841	NaN	15.5091	15.1093	15.8665	16.1555	15.9406	14.9079	15.4394	14.7175	NaN	14.6935	MAG	d__Bacteria;c__Bacteroidia;f__WCHB1-69;g__F23-D06;o__Bacteroidales;p__Bacteroidota;s__F23-D06 sp900315705				9.9	1	0.999	132
BAT_CoAss_seasheep.161_k141_80376_9			Divergent InlB B-repeat domain [PF18998.2]		NaN	NaN	NaN	NaN	NaN	NaN	NaN	NaN	NaN	15.4164	13.6114	NaN	16.0395	NaN	NaN	15.748	MAG	d__Bacteria;c__Bacteroidia;f__WCHB1-69;g__F23-D06;o__Bacteroidales;p__Bacteroidota;s__F23-D06 sp900315705				9.8	1	0.999	276
BAT_CoAss_seasheep.173_k141_10680476_2			Bacterial DNA-binding protein [PF00216.23]		NaN	15.1471	16.2187	15.4783	15.6325	15.8387	16.3161	14.8494	15.9362	16.4065	16.3231	15.7311	15.7366	16.2552	16.1892	16.3907	MAG	d__Bacteria;c__Bacteroidia;f__Paludibacteraceae;g__RF16;o__Bacteroidales;p__Bacteroidota;s__				14.9	1	0.999	87
BAT_CoAss_seasheep.175_k141_643465_7		K18332	2Fe-2S iron-sulfur cluster binding domain [PF13510.8]; 4Fe-4S dicluster domain [PF12838.9]; 4Fe-4S dicluster domain [PF13183.8]"; 4Fe-4S dicluster domain [PF13187.8]; 4Fe-4S dicluster domain [PF13237.8]; 4Fe-4S dicluster domain [PF14697.8]; Iron hydrogenase small subunit [PF02256.19]; NADH-ubiquinone oxidoreductase-G iron-sulfur binding region [PF10588.11];"Iron only hydrogenase large subunit, C-…		NaN	14.1069	16.0848	15.0045	NaN	16.2828	NaN	NaN	15.1514	15.4733	15.5115	15.9823	16.5089	14.9569	15.1977	14.9719	MAG	d__Bacteria;c__Bacteroidia;f__UBA932;g__RC9;o__Bacteroidales;p__Bacteroidota;s__RC9 sp900317925				8	1	0.999	586
BAT_CoAss_seasheep.180_k141_10758939_2			OmpA family [PF00691.22]		NaN	NaN	NaN	NaN	NaN	NaN	NaN	NaN	14.7841	NaN	14.1393	14.6036	NaN	NaN	NaN	15.5732	MAG	d__Bacteria;c__Bacteroidia;f__UBA932;g__RC9;o__Bacteroidales;p__Bacteroidota;s__				18.3	1	0.999	382
BAT_CoAss_seasheep.180_k141_11750229_2			TonB dependent receptor [PF00593.26]		NaN	NaN	14.5976	NaN	14.3342	14.7267	15.3312	14.6886	14.7917	15.7008	15.1152	14.9976	15.0862	15.3871	NaN	15.8049	MAG	d__Bacteria;c__Bacteroidia;f__UBA932;g__RC9;o__Bacteroidales;p__Bacteroidota;s__				20.7	1	0.999	764
BAT_CoAss_seasheep.180_k141_8136158_2		K21572	Starch-binding associating with outer membrane [PF14322.8]";"SusD family [PF07980.13]		NaN	NaN	NaN	NaN	NaN	NaN	NaN	NaN	16.5219	NaN	NaN	14.7928	NaN	NaN	NaN	16.9945	MAG	d__Bacteria;c__Bacteroidia;f__UBA932;g__RC9;o__Bacteroidales;p__Bacteroidota;s__				20.4	1	0.999	496
BAT_CoAss_seasheep.183_k141_1007681_11	S15C7242_S15CNODE_11_length_40058_cov_12.664725_1				NaN	NaN	NaN	NaN	16.3918	16.7624	NaN	16.9568	NaN	NaN	NaN	NaN	NaN	NaN	NaN	NaN	MAG	d__Bacteria;c__Bacteroidia;f__F082;g__F082;o__Bacteroidales;p__Bacteroidota;s__				27.5	1	0.999	353
BAT_CoAss_seasheep.183_k141_1007681_8	S15C7242_S15CNODE_135_length_15440_cov_12.082353_11				NaN	NaN	NaN	NaN	15.0289	16.7954	NaN	15.8083	14.3354	14.8403	NaN	NaN	NaN	12.7702	NaN	NaN	MAG	d__Bacteria;c__Bacteroidia;f__F082;g__F082;o__Bacteroidales;p__Bacteroidota;s__				19.2	1	0.999	484
BAT_CoAss_seasheep.183_k141_10401009_6	S15C7242_S15CNODE_66_length_21646_cov_11.831041_3		Secretion system C-terminal sorting domain [PF18962.2]"; Spi protease inhibitor [PF13734.8];"Peptidase C10 family [PF01640.19]		NaN	NaN	NaN	NaN	13.9893	16.5802	NaN	16.29	NaN	NaN	NaN	NaN	NaN	NaN	NaN	NaN	MAG	d__Bacteria;c__Bacteroidia;f__F082;g__F082;o__Bacteroidales;p__Bacteroidota;s__				12.2	1	0.999	852
BAT_CoAss_seasheep.183_k141_10471490_4	S15C7242_S15CNODE_70_length_20620_cov_10.893995_14		Propeptide_C25 [PF08126.13]; Secretion system C-terminal sorting domain [PF18962.2]";"Peptidase family C25 [PF01364.20]		NaN	NaN	NaN	NaN	NaN	17.0046	12.898	16.7166	NaN	NaN	NaN	NaN	NaN	NaN	NaN	NaN	MAG	d__Bacteria;c__Bacteroidia;f__F082;g__F082;o__Bacteroidales;p__Bacteroidota;s__				9.8	1	0.999	764
BAT_CoAss_seasheep.183_k141_10667301_9	BAT_CoAss_seasheep.22_k141_9205716_7, BAT_CoAss_seasheep.380_k141_6399027_11, BAT_CoAss_seasheep.494_k141_2993257_1, S15C7242_S15CNODE_118_length_16614_cov_13.221692_13	K00384	Flavin-binding monooxygenase-like [PF00743.21]; HI0933-like protein [PF03486.16]"; Pyridine nucleotide-disulphide oxidoreductase [PF00070.29]; Pyridine nucleotide-disulphide oxidoreductase [PF13738.8];"Pyridine nucleotide-disulphide oxidoreductase [PF07992.16]		NaN	14.4145	14.07	NaN	15.0631	13.939	14.4382	14.9293	15.1893	15.0219	14.0884	15.1457	14.8716	NaN	13.7728	NaN	MAG	d__Bacteria;c__Bacteroidia;f__F082;g__F082;o__Bacteroidales;p__Bacteroidota;s__				13.1	1	0.999	312
BAT_CoAss_seasheep.183_k141_11486588_4	S15C7242_S15CNODE_220_length_12707_cov_11.953525_3	K03530	Bacterial DNA-binding protein [PF00216.23]		NaN	16.2826	16.297	15.4327	16.6951	16.1674	16.4772	16.6972	16.9645	16.7655	16.4284	15.4921	17.307	16.8447	NaN	NaN	MAG	d__Bacteria;c__Bacteroidia;f__F082;g__F082;o__Bacteroidales;p__Bacteroidota;s__				40.2	1	0.999	87
BAT_CoAss_seasheep.183_k141_11673158_11			Domain of unknown function (DUF6089) [PF19573.1]		NaN	16.4356	15.4854	16.744	15.0859	13.9685	15.2076	14.7092	16.14	16.6774	15.0586	16.9299	16.3277	15.9717	16.1243	NaN	MAG	d__Bacteria;c__Bacteroidia;f__F082;g__F082;o__Bacteroidales;p__Bacteroidota;s__				24.8	1	0.999	625
BAT_CoAss_seasheep.183_k141_12085568_4	S15C7242_S15CNODE_36_length_29612_cov_12.997124_14		Outer membrane protein beta-barrel domain [PF13568.8]		NaN	14.7279	14.7124	NaN	15.3154	15.9543	15.083	15.8263	15.2496	14.7018	14.2201	14.1801	14.3836	14.9834	14.9148	NaN	MAG	d__Bacteria;c__Bacteroidia;f__F082;g__F082;o__Bacteroidales;p__Bacteroidota;s__				29.2	1	0.999	250
BAT_CoAss_seasheep.183_k141_12085568_5	S15C7242_S15CNODE_36_length_29612_cov_12.997124_15				NaN	NaN	NaN	NaN	15.0241	14.8244	15.4437	15.6801	15.5591	14.9381	NaN	14.7514	15.0242	15.2474	NaN	15.5378	MAG	d__Bacteria;c__Bacteroidia;f__F082;g__F082;o__Bacteroidales;p__Bacteroidota;s__				13.8	1	0.9989	239
BAT_CoAss_seasheep.183_k141_12559595_10	S15C7242_S15CNODE_273_length_11502_cov_12.110073_3	K03744	LemA family [PF04011.14]		NaN	14.0628	14.3185	13.6643	14.7092	15.0741	14.767	14.6178	14.715	14.7852	14.3211	NaN	14.5903	14.5215	14.7079	14.7781	MAG	d__Bacteria;c__Bacteroidia;f__F082;g__F082;o__Bacteroidales;p__Bacteroidota;s__				19.4	1	0.999	196
BAT_CoAss_seasheep.183_k141_1270210_1	S15C7242_S15CNODE_1338_length_5387_cov_12.733683_4		Iron-containing alcohol dehydrogenase [PF13685.8]";"Iron-containing alcohol dehydrogenase [PF00465.21]		13.3025	13.6986	14.5388	13.47	14.6192	14.4584	13.5618	14.3886	13.6784	13.9605	13.3142	13.9032	14.0454	14.4983	13.7912	14.2146	MAG	d__Bacteria;c__Bacteroidia;f__F082;g__F082;o__Bacteroidales;p__Bacteroidota;s__				13.3	1	0.999	405
BAT_CoAss_seasheep.183_k141_12802070_3			Carboxypeptidase regulatory-like domain [PF13620.8]; Outer membrane protein beta-barrel family [PF14905.8]"; TonB dependent receptor [PF00593.26];"CarboxypepD_reg-like domain [PF13715.8]		16.6428	17.2211	17.3988	16.8606	17.6649	18.0187	18.17	17.7554	17.9908	17.823	17.4127	17.7375	17.9266	17.3709	17.7145	17.7813	MAG	d__Bacteria;c__Bacteroidia;f__F082;g__F082;o__Bacteroidales;p__Bacteroidota;s__				37.5	1	0.999	1254
BAT_CoAss_seasheep.183_k141_1310657_20	S15C7242_S15CNODE_15_length_38212_cov_10.465341_8	K04564	Iron/manganese superoxide dismutases, alpha-hairpin domain [PF00081.24]";"Iron/manganese superoxide dismutases, C-terminal domain [PF02777.20]		NaN	NaN	NaN	NaN	NaN	14.2429	14.2567	14.3431	14.7847	14.2057	14.189	NaN	14.5619	14.0609	NaN	NaN	MAG	d__Bacteria;c__Bacteroidia;f__F082;g__F082;o__Bacteroidales;p__Bacteroidota;s__				27.6	1	0.999	192
BAT_CoAss_seasheep.183_k141_1400122_8					NaN	NaN	13.9481	NaN	NaN	NaN	13.7831	NaN	14.3586	13.666	NaN	NaN	NaN	14.7478	NaN	14.9501	MAG	d__Bacteria;c__Bacteroidia;f__F082;g__F082;o__Bacteroidales;p__Bacteroidota;s__				11	1	0.999	282
BAT_CoAss_seasheep.183_k141_14821754_3	S15C7242_S15CNODE_197_length_13460_cov_13.138157_3		Secretion system C-terminal sorting domain [PF18962.2]		NaN	NaN	13.8761	NaN	17.516	17.7632	15.1665	17.6093	NaN	16.596	NaN	NaN	NaN	NaN	NaN	NaN	MAG	d__Bacteria;c__Bacteroidia;f__F082;g__F082;o__Bacteroidales;p__Bacteroidota;s__				13.9	1	0.999	962
BAT_CoAss_seasheep.183_k141_15575767_4	S15C7242_S15CNODE_4_length_63288_cov_13.768270_11				NaN	NaN	NaN	NaN	15.5987	14.9952	NaN	15.8274	NaN	NaN	NaN	NaN	NaN	NaN	NaN	NaN	MAG	d__Bacteria;c__Bacteroidia;f__F082;g__F082;o__Bacteroidales;p__Bacteroidota;s__				20.9	1	0.999	158
BAT_CoAss_seasheep.183_k141_15575767_6	S15C7242_S15CNODE_4_length_63288_cov_13.768270_13				14.4343	NaN	12.405	NaN	15.651	16.0034	NaN	15.839	NaN	NaN	NaN	NaN	NaN	NaN	NaN	NaN	MAG	d__Bacteria;c__Bacteroidia;f__F082;g__F082;o__Bacteroidales;p__Bacteroidota;s__				24.2	1	0.999	161
BAT_CoAss_seasheep.183_k141_1626760_3	S15C7242_S15CNODE_37_length_28459_cov_12.653535_3		BNR repeat-containing family member [PF15892.7]"; BNR repeat-like domain [PF13088.8];"Secretion system C-terminal sorting domain [PF18962.2]		15.0361	15.9215	15.9728	14.6969	17.1994	17.8427	15.4277	17.7241	13.928	15.4886	15.978	14.6929	14.6907	14.7572	16.1899	15.3906	MAG	d__Bacteria;c__Bacteroidia;f__F082;g__F082;o__Bacteroidales;p__Bacteroidota;s__				17.5	1	0.999	680
BAT_CoAss_seasheep.183_k141_1626760_4	S15C7242_S15CNODE_37_length_28459_cov_12.653535_4		Secretion system C-terminal sorting domain [PF18962.2]		15.9942	15.9057	15.5859	NaN	17.6718	18.3443	14.8829	18.0697	NaN	NaN	14.9743	NaN	NaN	14.8481	16.126	NaN	MAG	d__Bacteria;c__Bacteroidia;f__F082;g__F082;o__Bacteroidales;p__Bacteroidota;s__				15.9	1	0.999	637
BAT_CoAss_seasheep.183_k141_4005221_3			Secretion system C-terminal sorting domain [PF18962.2]		15.8363	16.4175	15.8296	NaN	17.3312	17.5247	16.8897	17.3089	16.3069	17.0162	16.3704	16.374	17.2629	16.5667	16.5467	15.6297	MAG	d__Bacteria;c__Bacteroidia;f__F082;g__F082;o__Bacteroidales;p__Bacteroidota;s__				5.1	1	0.999	818
BAT_CoAss_seasheep.183_k141_5228450_13	S15C7242_S15CNODE_100_length_17651_cov_13.480677_5	K03832	Gram-negative bacterial TonB protein C-terminal [PF03544.16]		NaN	NaN	NaN	NaN	14.1856	15.055	NaN	14.7972	NaN	NaN	NaN	NaN	NaN	NaN	NaN	NaN	MAG	d__Bacteria;c__Bacteroidia;f__F082;g__F082;o__Bacteroidales;p__Bacteroidota;s__				34.3	1	0.999	210
BAT_CoAss_seasheep.183_k141_8379108_8	BAT_CoAss_seasheep.380_k141_13930969_3, BAT_CoAss_seasheep.75_k141_6322517_8, S15C7242_S15CNODE_1396_length_5280_cov_13.724402_5				NaN	13.4959	12.6807	NaN	14.1311	14.9227	14.9636	14.9953	14.6316	13.7342	13.0662	15.134	15.2114	14.6276	13.9251	14.5445	MAG	d__Bacteria;c__Bacteroidia;f__F082;g__F082;o__Bacteroidales;p__Bacteroidota;s__				12.9	1	0.999	191
BAT_CoAss_seasheep.183_k141_8615151_4	S15C7242_S15CNODE_52_length_24635_cov_12.751505_12		Domain of unknown function (DUF6089) [PF19573.1]		16.4073	17.1446	17.323	15.7449	17.7356	18.238	17.5995	18.0017	17.1726	17.6821	17.2935	16.371	17.0353	16.2257	16.3248	15.4628	MAG	d__Bacteria;c__Bacteroidia;f__F082;g__F082;o__Bacteroidales;p__Bacteroidota;s__				43	1	0.999	603
BAT_CoAss_seasheep.183_k141_8873105_10	S15C7242_S15CNODE_9_length_42520_cov_11.748781_2		ChAPs (Chs5p-Arf1p-binding proteins) [PF09295.12]; Plant specific mitochondrial import receptor subunit TOM20 [PF06552.14]";"Tetratricopeptide repeat [PF13429.8]		NaN	NaN	NaN	NaN	NaN	16.2664	14.8395	14.9145	NaN	NaN	NaN	NaN	NaN	NaN	NaN	NaN	MAG	d__Bacteria;c__Bacteroidia;f__F082;g__F082;o__Bacteroidales;p__Bacteroidota;s__				9.7	1	0.9983	392
BAT_CoAss_seasheep.183_k141_9132541_5	S15C7242_S15CNODE_33_length_30319_cov_12.331153_7		Peptidase family C25, C terminal ig-like domain [PF03785.16]; Propeptide_C25 [PF08126.13]; Secretion system C-terminal sorting domain [PF18962.2]";"Peptidase family C25 [PF01364.20]		NaN	12.2999	NaN	NaN	14.7227	15.7033	NaN	15.5926	NaN	NaN	NaN	NaN	NaN	NaN	14.5136	NaN	MAG	d__Bacteria;c__Bacteroidia;f__F082;g__F082;o__Bacteroidales;p__Bacteroidota;s__				7.6	1	0.999	1153
BAT_CoAss_seasheep.183_k141_9208522_9			Elongation factor Tu GTP binding domain [PF00009.29]		NaN	NaN	NaN	NaN	16.8256	16.7786	16.3165	16.5599	15.6178	12.26	14.4491	NaN	15.3697	NaN	NaN	15.7902	MAG	d__Bacteria;c__Bacteroidia;f__F082;g__F082;o__Bacteroidales;p__Bacteroidota;s__				19.4	1	0.999	62
BAT_CoAss_seasheep.183_k141_9850673_5	S15C7242_S15CNODE_846_length_6752_cov_11.479468_6		Protein of unknown function (DUF3078) [PF11276.10]		NaN	NaN	NaN	NaN	NaN	14.0609	NaN	NaN	13.4536	13.8811	NaN	14.1166	13.5962	NaN	NaN	NaN	MAG	d__Bacteria;c__Bacteroidia;f__F082;g__F082;o__Bacteroidales;p__Bacteroidota;s__				10.5	1	0.999	304
BAT_CoAss_seasheep.196_k141_12061217_3	BAT_CoAss_seasheep.196_k141_6177502_13	K00577	Tetrahydromethanopterin S-methyltransferase, subunit A [PF04208.16]		14.5829	NaN	15.1265	16.2671	13.9705	14.3212	NaN	NaN	NaN	NaN	15.4417	NaN	NaN	15.85	14.6436	NaN	MAG	BAT_CoAss_seasheep.196				18.4	1	0.999	179
BAT_CoAss_seasheep.196_k141_14105893_2		K02118	ATP synthase alpha/beta family, nucleotide-binding domain [PF00006.27]		16.844	16.4341	16.4137	16.6172	15.9142	16.0151	16.7505	16.142	16.4839	16.5632	16.0674	16.0077	16.3918	16.9786	14.7161	NaN	MAG	BAT_CoAss_seasheep.196				23.9	1	0.999	461
BAT_CoAss_seasheep.196_k141_14370409_3		K03231	Elongation factor Tu C-terminal domain [PF03143.19]; Elongation factor Tu domain 2 [PF03144.27]";"Elongation factor Tu GTP binding domain [PF00009.29]		16.8576	17.8238	17.6378	17.8889	17.4566	17.6929	17.562	17.1593	17.7717	17.2782	17.7847	17.5197	17.4073	17.6205	16.7935	16.9765	MAG	BAT_CoAss_seasheep.196				36.8	1	0.999	413
BAT_CoAss_seasheep.196_k141_14370409_5			Elongation factor G C-terminus [PF00679.26]; Elongation Factor G, domain III [PF14492.8]; Elongation factor G, domain IV [PF03764.20]; Elongation factor Tu domain 2 [PF03144.27]";"Elongation factor Tu GTP binding domain [PF00009.29]		16.174	16.0814	16.2601	16.3416	16.0886	15.43	16.2062	16.0405	16.3082	16.0496	15.205	16.1444	14.8543	15.9854	NaN	14.7334	MAG	BAT_CoAss_seasheep.196				9.5	1	0.999	725
BAT_CoAss_seasheep.196_k141_14481746_11		K00443	4Fe-4S dicluster domain [PF12838.9]; 4Fe-4S dicluster domain [PF13183.8]"; 4Fe-4S dicluster domain [PF13187.8]; 4Fe-4S dicluster domain [PF13237.8]; 4Fe-4S dicluster domain [PF13534.8]; 4Fe-4S dicluster domain [PF14697.8];"NADH ubiquinone oxidoreductase, 20 Kd subunit [PF01058.24]		16.1004	14.7938	15.8218	16.8997	NaN	15.4383	NaN	NaN	13.1145	NaN	16.1411	NaN	NaN	16.4621	16.1819	NaN	MAG	BAT_CoAss_seasheep.196				14.3	1	0.999	314
BAT_CoAss_seasheep.196_k141_14481746_12		K00441	Coenzyme F420 hydrogenase/dehydrogenase, beta subunit N-term [PF04422.15]";"Coenzyme F420 hydrogenase/dehydrogenase, beta subunit C terminus [PF04432.15]		16.8616	17.0202	16.9906	17.2557	16.1851	17.4322	NaN	15.3434	16.9354	17.3209	15.8245	16.1929	17.1302	17.2898	16.9202	16.9037	MAG	BAT_CoAss_seasheep.196				30.7	1	0.999	283
BAT_CoAss_seasheep.196_k141_14481746_9		K00440	Nickel-dependent hydrogenase [PF00374.21]		17.0689	15.868	16.9731	18.0426	16.4306	16.5563	14.5061	NaN	16.8557	16.6096	17.3533	NaN	15.7077	17.805	16.9969	14.8703	MAG	BAT_CoAss_seasheep.196				29.7	1	0.999	408
BAT_CoAss_seasheep.196_k141_162074_3		K03388	4Fe-4S dicluster domain [PF12838.9]; 4Fe-4S dicluster domain [PF13183.8]"; 4Fe-4S dicluster domain [PF13187.8]; 4Fe-4S dicluster domain [PF13237.8]; 4Fe-4S dicluster domain [PF13247.8]; 4Fe-4S dicluster domain [PF13534.8]; Pyridine nucleotide-disulphide oxidoreductase [PF07992.16];"4Fe-4S dicluster domain [PF14697.8]		17.9857	18.2022	18.3704	18.4702	17.7962	17.7387	17.9677	17.1221	18.0626	17.7966	18.2669	17.2142	17.6552	18.2418	17.9247	17.0993	MAG	BAT_CoAss_seasheep.196				40.6	1	0.999	660
BAT_CoAss_seasheep.196_k141_4817374_17		K24450	Core histone H2A/H2B/H3/H4 [PF00125.26]; TATA box binding protein associated factor (TAF) [PF02969.19]";"Histone-like transcription factor (CBF/NF-Y) and archaeal histone [PF00808.25]		NaN	14.5276	16.0544	15.1807	16.4498	15.9398	14.7298	NaN	16.4498	NaN	14.345	NaN	NaN	15.5291	NaN	NaN	MAG	BAT_CoAss_seasheep.196				29.2	1	0.999	65
BAT_CoAss_seasheep.196_k141_580256_11		K00319	methylene-5,6,7,8-tetrahydromethanopterin dehydrogenase [PF01993.20]		17.5199	17.4621	17.8611	18.1496	18.3295	18.1334	18.1474	17.2266	17.3952	17.3837	18.0105	17.3761	17.4533	18.3568	17.5824	16.703	MAG	BAT_CoAss_seasheep.196				51.4	1	0.999	276
BAT_CoAss_seasheep.196_k141_6177502_22		K14127	Methyl-viologen-reducing hydrogenase, delta subunit [PF02662.18]		NaN	16.568	16.3152	16.5776	15.4105	16.0617	15.6909	15.9205	15.7799	16.2685	15.0491	NaN	15.4125	15.5794	NaN	NaN	MAG	BAT_CoAss_seasheep.196				29.6	1	0.999	142
BAT_CoAss_seasheep.196_k141_6177502_24		K14126	Nickel-dependent hydrogenase [PF00374.21]		15.1142	17.1443	17.167	17.1939	16.6304	17.254	17.075	17.0726	17.208	17.1122	17.1943	16.1354	17.1927	17.0362	14.8277	15.9411	MAG	BAT_CoAss_seasheep.196				24.9	1	0.999	474
BAT_CoAss_seasheep.196_k141_6177502_4		K00401	Methyl-coenzyme M reductase beta subunit, N-terminal domain [PF02783.17]";"Methyl-coenzyme M reductase beta subunit, C-terminal domain [PF02241.20]		17.4376	17.9802	17.8163	18.5695	17.5816	18.5219	17.3899	18.0521	17.9925	18.1867	18.0747	16.9329	18.1797	18.1494	18.0879	16.6956	MAG	BAT_CoAss_seasheep.196				54.1	1	0.999	460
BAT_CoAss_seasheep.196_k141_6177502_7		K00402	Methyl-coenzyme M reductase gamma subunit [PF02240.18]		16.7518	18.252	18.2714	17.676	17.5409	18.3059	18.4022	17.4664	18.1689	17.7825	17.9962	17.9711	17.3411	18.0136	17.7629	17.9106	MAG	BAT_CoAss_seasheep.196				70.4	1	0.999	250
BAT_CoAss_seasheep.196_k141_6177502_8		K00399	Methyl-coenzyme M reductase alpha subunit, C-terminal domain [PF02249.19]";"Methyl-coenzyme M reductase alpha subunit, N-terminal domain [PF02745.17]		17.764	18.4142	18.6576	18.6929	18.1072	18.7219	18.2106	17.9373	18.3822	18.4214	18.3584	17.5626	18.5331	18.8663	18.0425	17.7093	MAG	BAT_CoAss_seasheep.196				41.6	1	0.999	550
BAT_CoAss_seasheep.196_k141_6177502_9		K00581	Tetrahydromethanopterin S-methyltransferase, subunit E [PF04206.14]		15.2363	15.6232	15.2568	15.6565	14.8604	15.669	14.9041	15.4418	15.529	15.5341	15.3176	15.1329	15.3148	15.5211	15.3018	15.2649	MAG	BAT_CoAss_seasheep.196				10	1	0.999	290
BAT_CoAss_seasheep.196_k141_8716234_13		K00205	4Fe-4S dicluster domain [PF12838.9]; 4Fe-4S dicluster domain [PF13183.8]; 4Fe-4S dicluster domain [PF13187.8]; 4Fe-4S dicluster domain [PF13237.8]; 4Fe-4S dicluster domain [PF13247.8]; 4Fe-4S dicluster domain [PF13534.8]; 4Fe-4S dicluster domain [PF13746.8]; 4Fe-4S double cluster binding domain [PF13484.8]";"4Fe-4S dicluster domain [PF14697.8]		14.8422	NaN	14.495	15.326	NaN	14.137	NaN	NaN	NaN	NaN	NaN	NaN	NaN	15.3205	NaN	NaN	MAG	BAT_CoAss_seasheep.196				19.6	1	0.999	368
BAT_CoAss_seasheep.196_k141_8716234_7		K21993	Formate/nitrite transporter [PF01226.19]		NaN	14.9582	14.6874	15.496	NaN	15.1608	14.8274	NaN	14.8728	15.25	15.2582	NaN	15.3192	15.1657	NaN	NaN	MAG	BAT_CoAss_seasheep.196				12.2	1	0.999	271
BAT_CoAss_seasheep.196_k141_8716234_9		K00125	4Fe-4S dicluster domain [PF13183.8]; 4Fe-4S dicluster domain [PF13187.8]"; 4Fe-4S dicluster domain [PF13237.8]; 4Fe-4S dicluster domain [PF13534.8]; Coenzyme F420 hydrogenase/dehydrogenase, beta subunit N-term [PF04422.15];"Coenzyme F420 hydrogenase/dehydrogenase, beta subunit C terminus [PF04432.15]		15.2422	16.3634	16.1577	16.4333	15.7879	16.1555	15.5109	16.2125	15.8561	15.8801	16.4567	15.4462	16.2766	16.3531	15.4348	15.0048	MAG	BAT_CoAss_seasheep.196				29.1	1	0.999	406
BAT_CoAss_seasheep.197_k141_2282088_2	BAT_CoAss_seasheep.543_k141_14789687_3	K03286	Glycine zipper [PF13488.8]; YMGG-like Gly-zipper [PF13441.8]";"OmpA family [PF00691.22]		NaN	14.2184	14.5237	NaN	14.6622	13.4711	NaN	14.3101	13.5913	13.6398	NaN	NaN	NaN	14.218	14.2652	NaN	MAG	d__Bacteria;c__Bacteroidia;f__Bacteroidaceae;g__Prevotella;o__Bacteroidales;p__Bacteroidota;s__				17.8	1	0.999	208
BAT_CoAss_seasheep.205_k141_13539928_19	BAT_CoAss_seasheep.379_k141_11650034_4	K00172	Pyruvate ferredoxin/flavodoxin oxidoreductase [PF01558.20]		16.3272	15.7405	16.4457	16.2912	16.3983	16.6251	15.2427	16.0033	16.3872	16.31	16.6302	16.0134	16.2617	16.3542	NaN	14.9407	MAG	d__Bacteria;c__Clostridia;f__Anaerovoracaceae;g__UBA1739;o__Peptostreptococcales;p__Firmicutes_A;s__				5.3	1	0.999	195
BAT_CoAss_seasheep.205_k141_13539928_22			Iron-containing alcohol dehydrogenase [PF00465.21]		13.7061	NaN	NaN	13.5683	NaN	NaN	14.1288	NaN	14.2387	NaN	NaN	NaN	NaN	NaN	NaN	NaN	MAG	d__Bacteria;c__Clostridia;f__Anaerovoracaceae;g__UBA1739;o__Peptostreptococcales;p__Firmicutes_A;s__				16.8	1	0.9939	191
BAT_CoAss_seasheep.205_k141_3387158_2		K01689	Enolase, N-terminal domain [PF03952.18]";"Enolase, C-terminal TIM barrel domain [PF00113.24]		20.5242	NaN	20.0031	19.7456	21.2986	20.5459	19.6889	20.375	20.8246	NaN	17.9767	19.8814	14.6931	20.2913	21.2072	18.7644	MAG	d__Bacteria;c__Clostridia;f__Anaerovoracaceae;g__UBA1739;o__Peptostreptococcales;p__Firmicutes_A;s__				12.2	1	0.999	425
BAT_CoAss_seasheep.205_k141_4848831_1			Aldehyde dehydrogenase family [PF00171.24]		NaN	15.6292	16.1087	16.0586	15.666	15.9059	15.8137	15.3294	16.0878	15.9864	16.3896	15.4606	15.818	15.6886	15.0027	14.6766	MAG	d__Bacteria;c__Clostridia;f__Anaerovoracaceae;g__UBA1739;o__Peptostreptococcales;p__Firmicutes_A;s__				19.7	1	0.999	274
BAT_CoAss_seasheep.205_k141_6586546_7		K04113	2-hydroxyglutaryl-CoA dehydratase, D-component [PF06050.15]		16.1633	16.1066	15.782	15.8171	15.2796	15.6261	15.5851	15.3892	15.9703	16.0242	15.4324	16.0491	14.0532	16.0384	15.8751	15.1823	MAG	d__Bacteria;c__Clostridia;f__Anaerovoracaceae;g__UBA1739;o__Peptostreptococcales;p__Firmicutes_A;s__				27.6	1	0.999	410
BAT_CoAss_seasheep.205_k141_6706914_3		K00128	Aldehyde dehydrogenase family [PF00171.24]		15.315	13.8066	14.5525	14.7831	14.7111	14.7452	14.6566	NaN	14.4226	14.113	NaN	NaN	13.3514	NaN	NaN	NaN	MAG	d__Bacteria;c__Clostridia;f__Anaerovoracaceae;g__UBA1739;o__Peptostreptococcales;p__Firmicutes_A;s__				15.4	1	0.999	499
BAT_CoAss_seasheep.205_k141_6996671_6		K09022	Endoribonuclease L-PSP [PF01042.23]		17.533	18.3895	17.7665	17.7025	17.9153	18.1509	17.5016	18.073	18.0747	18.3704	18.0518	17.9509	17.949	18.3011	17.7514	17.8845	MAG	d__Bacteria;c__Clostridia;f__Anaerovoracaceae;g__UBA1739;o__Peptostreptococcales;p__Firmicutes_A;s__				82.1	1	0.999	134
BAT_CoAss_seasheep.205_k141_6996671_7			D-isomer specific 2-hydroxyacid dehydrogenase, catalytic domain [PF00389.32]";"D-isomer specific 2-hydroxyacid dehydrogenase, NAD binding domain [PF02826.21]		13.3107	16.8625	16.4733	16.4348	16.5776	17.042	17.0178	16.7468	16.5055	16.8593	17.1108	16.6713	16.5572	17.0589	16.526	13.6364	MAG	d__Bacteria;c__Clostridia;f__Anaerovoracaceae;g__UBA1739;o__Peptostreptococcales;p__Firmicutes_A;s__				24.7	1	0.999	340
BAT_CoAss_seasheep.205_k141_7444626_1			3-hydroxyacyl-CoA dehydrogenase, C-terminal domain [PF00725.24]";"3-hydroxyacyl-CoA dehydrogenase, NAD binding domain [PF02737.20]		14.2502	15.1178	15.157	15.3694	15.4636	14.7787	15.5518	15.3483	14.1734	15.5446	14.8428	15.7126	15.26	15.3498	14.2603	12.5632	MAG	d__Bacteria;c__Clostridia;f__Anaerovoracaceae;g__UBA1739;o__Peptostreptococcales;p__Firmicutes_A;s__				26.1	1	0.999	287
BAT_CoAss_seasheep.205_k141_7444626_3		K00626	Thiolase, C-terminal domain [PF02803.20]";"Thiolase, N-terminal domain [PF00108.25]		16.5255	17.1268	16.4823	16.5206	16.8267	16.8593	17.0325	17.014	16.0944	17.1344	16.9928	17.0342	16.9545	17.1009	16.3634	16.327	MAG	d__Bacteria;c__Clostridia;f__Anaerovoracaceae;g__UBA1739;o__Peptostreptococcales;p__Firmicutes_A;s__				35.9	1	0.999	396
BAT_CoAss_seasheep.205_k141_7444626_4			Acetyl-CoA hydrolase/transferase N-terminal domain [PF02550.17]";"Acetyl-CoA hydrolase/transferase C-terminal domain [PF13336.8]		14.4646	16.5077	15.8665	15.6847	16.4031	16.4879	16.1122	16.3629	15.9421	16.3242	16.3351	16.1877	15.8288	15.8248	15.9069	15.6788	MAG	d__Bacteria;c__Clostridia;f__Anaerovoracaceae;g__UBA1739;o__Peptostreptococcales;p__Firmicutes_A;s__				29.5	1	0.999	457
BAT_CoAss_seasheep.205_k141_7444626_5			Aminotransferase class-III [PF00202.23]		16.9174	17.5925	17.3007	18.2998	17.3151	17.6817	17.5682	17.4252	17.3183	17.8359	17.7094	17.6	17.4781	17.6807	17.3086	17.3851	MAG	d__Bacteria;c__Clostridia;f__Anaerovoracaceae;g__UBA1739;o__Peptostreptococcales;p__Firmicutes_A;s__				59.2	1	0.999	436
BAT_CoAss_seasheep.205_k141_7444626_6			Iron-containing alcohol dehydrogenase [PF13685.8]";"Iron-containing alcohol dehydrogenase [PF00465.21]		15.1083	15.4713	14.9754	13.3112	15.4798	15.4412	15.2355	15.1336	15.1605	15.6664	14.9943	15.3413	15.2292	15.6232	NaN	15.158	MAG	d__Bacteria;c__Clostridia;f__Anaerovoracaceae;g__UBA1739;o__Peptostreptococcales;p__Firmicutes_A;s__				25	1	0.999	160
BAT_CoAss_seasheep.205_k141_8467548_7		K02863	Ribosomal protein L1p/L10e family [PF00687.23]		15.2738	16.4076	16.2455	16.3764	16.412	16.325	16.1358	15.9999	16.2697	16.1468	16.6346	15.4438	15.8214	15.535	15.2477	14.946	MAG	d__Bacteria;c__Clostridia;f__Anaerovoracaceae;g__UBA1739;o__Peptostreptococcales;p__Firmicutes_A;s__				11.1	1	0.999	117
BAT_CoAss_seasheep.206_k141_10127260_5		K14534	4-hydroxyphenylacetate 3-hydroxylase C terminal [PF03241.15]";"4-hydroxyphenylacetate 3-hydroxylase N terminal [PF11794.10]		16.8764	16.8664	16.9169	17.1694	17.1694	17.3687	17.074	16.9409	16.8796	17.2168	16.8423	16.6718	17.0417	17.187	17.0306	16.5755	MAG	d__Bacteria;c__Clostridia;f__Anaerovoracaceae;g__UBA3738;o__Peptostreptococcales;p__Firmicutes_A;s__				25.6	1	0.999	508
BAT_CoAss_seasheep.206_k141_10785649_15			3-hydroxyacyl-CoA dehydrogenase, NAD binding domain [PF02737.20]		13.3934	13.7549	15.4592	14.7006	15.2212	14.9919	13.8222	NaN	14.8206	15.6457	16.026	13.9742	14.557	15.4579	NaN	NaN	MAG	d__Bacteria;c__Clostridia;f__Anaerovoracaceae;g__UBA3738;o__Peptostreptococcales;p__Firmicutes_A;s__				62.6	1	0.999	123
BAT_CoAss_seasheep.206_k141_11366680_9		K01689	Enolase, N-terminal domain [PF03952.18]";"Enolase, C-terminal TIM barrel domain [PF00113.24]		NaN	NaN	14.9894	14.9785	NaN	14.76	14.7976	14.6095	NaN	14.5987	NaN	NaN	NaN	14.7247	14.1223	14.5703	MAG	d__Bacteria;c__Clostridia;f__Anaerovoracaceae;g__UBA3738;o__Peptostreptococcales;p__Firmicutes_A;s__				22.2	1	0.999	432
BAT_CoAss_seasheep.206_k141_13317675_36		K01761	Aminotransferase class I and II [PF00155.23]; Glycine cleavage system P-protein [PF02347.18]; Methionine gamma-lyase [PF06838.13]; Orn/Lys/Arg decarboxylase, major domain [PF01276.22]";"Cys/Met metabolism PLP-dependent enzyme [PF01053.22]		15.2823	14.0521	14.4698	14.8755	NaN	NaN	NaN	NaN	14.4538	14.9855	15.3482	15.6549	14.2913	NaN	14.286	15.0855	MAG	d__Bacteria;c__Clostridia;f__Anaerovoracaceae;g__UBA3738;o__Peptostreptococcales;p__Firmicutes_A;s__				13.4	1	0.999	397
BAT_CoAss_seasheep.206_k141_14128066_22		K00174	Pyruvate:ferredoxin oxidoreductase core domain II [PF17147.6]";"Pyruvate flavodoxin/ferredoxin oxidoreductase, thiamine diP-bdg [PF01855.21]		17.3049	16.3398	17.1673	16.8992	16.2511	16.8966	16.1081	NaN	16.8605	17.0836	17.6381	17.1313	16.6877	17.2573	15.9849	15.7618	MAG	d__Bacteria;c__Clostridia;f__Anaerovoracaceae;g__UBA3738;o__Peptostreptococcales;p__Firmicutes_A;s__				29.6	1	0.999	358
BAT_CoAss_seasheep.206_k141_14128066_23		K00175	Thiamine pyrophosphate enzyme, C-terminal TPP binding domain [PF02775.23]		NaN	NaN	15.4819	NaN	NaN	13.9971	15.4707	NaN	NaN	NaN	15.4128	14.9817	NaN	NaN	NaN	NaN	MAG	d__Bacteria;c__Clostridia;f__Anaerovoracaceae;g__UBA3738;o__Peptostreptococcales;p__Firmicutes_A;s__				39.3	1	0.999	247
BAT_CoAss_seasheep.206_k141_3116176_1	k141_3116176__full-cat_2_1				NaN	14.2272	15.1271	14.0723	NaN	14.9381	NaN	NaN	14.7537	15.5972	NaN	14.5732	15.0658	15.0318	NaN	15.3495	MAG	d__Bacteria;c__Clostridia;f__Anaerovoracaceae;g__UBA3738;o__Peptostreptococcales;p__Firmicutes_A;s__				37.6	1	0.999	255
BAT_CoAss_seasheep.206_k141_408372_2		K02956	Ribosomal protein S15 [PF00312.24]		NaN	16.0454	15.8669	16.131	15.5569	15.9461	15.7545	15.098	15.9409	16.0587	16.0434	15.808	15.9709	16.0159	15.2103	15.4048	MAG	d__Bacteria;c__Clostridia;f__Anaerovoracaceae;g__UBA3738;o__Peptostreptococcales;p__Firmicutes_A;s__				40.9	1	0.999	88
BAT_CoAss_seasheep.206_k141_539724_33		K00975	Nucleotidyl transferase [PF00483.25]		NaN	16.0344	14.7963	NaN	16.0598	NaN	16.1169	13.817	16.3726	NaN	14.7272	15.9861	NaN	NaN	NaN	NaN	MAG	d__Bacteria;c__Clostridia;f__Anaerovoracaceae;g__UBA3738;o__Peptostreptococcales;p__Firmicutes_A;s__				6.5	1	0.9989	384
BAT_CoAss_seasheep.206_k141_7164251_2		K04077	TCP-1/cpn60 chaperonin family [PF00118.26]		13.0433	NaN	NaN	NaN	NaN	NaN	NaN	13.5414	NaN	15.1195	NaN	15.3944	NaN	12.917	NaN	NaN	MAG	d__Bacteria;c__Clostridia;f__Anaerovoracaceae;g__UBA3738;o__Peptostreptococcales;p__Firmicutes_A;s__				30.7	1	0.9989	544
BAT_CoAss_seasheep.206_k141_9362344_3		K03737	4Fe-4S dicluster domain [PF12838.9]; 4Fe-4S dicluster domain [PF13183.8]"; 4Fe-4S dicluster domain [PF13187.8]; 4Fe-4S dicluster domain [PF13237.8]; 4Fe-4S dicluster domain [PF14697.8]; 4Fe-4S double cluster binding domain [PF13484.8]; Domain of unknown function [PF10371.11]; Pyruvate ferredoxin/flavodoxin oxidoreductase [PF01558.20]; Pyruvate:ferredoxin oxidoreductase core domain II [PF17147.6];…		19.2234	19.0314	19.0841	19.3835	19.8028	19.4925	19.5934	19.473	19.3767	18.9374	18.9511	18.8706	18.9686	19.3673	19.7016	19.6456	MAG	d__Bacteria;c__Clostridia;f__Anaerovoracaceae;g__UBA3738;o__Peptostreptococcales;p__Firmicutes_A;s__				36.6	1	0.999	1169
BAT_CoAss_seasheep.207_k141_10598632_2					NaN	NaN	NaN	16.0154	NaN	14.7237	NaN	NaN	14.7457	NaN	14.7952	NaN	15.0526	NaN	NaN	NaN	MAG	d__Bacteria;c__Bacteroidia;f__UBA932;g__RC9;o__Bacteroidales;p__Bacteroidota;s__				12.8	1	0.999	1164
BAT_CoAss_seasheep.207_k141_14343681_3			OmpA family [PF00691.22]		12.7651	12.9906	NaN	NaN	NaN	13.724	NaN	14.3818	14.4226	14.4853	15.4706	NaN	15.6797	NaN	NaN	NaN	MAG	d__Bacteria;c__Bacteroidia;f__UBA932;g__RC9;o__Bacteroidales;p__Bacteroidota;s__				10	1	0.999	442
BAT_CoAss_seasheep.210_k141_6428887_5		K02110	ATP synthase subunit C [PF00137.23]		NaN	12.5597	13.4318	12.7708	13.0614	13.4239	14.1018	14.0053	NaN	12.8268	NaN	NaN	15.1249	12.9287	NaN	NaN	MAG	d__Bacteria;c__Bacteroidia;f__Bacteroidaceae;g__Prevotella;o__Bacteroidales;p__Bacteroidota;s__Prevotella sp900314915				80.7	1	0.999	83
BAT_CoAss_seasheep.212_k141_14865469_1			Outer membrane protein beta-barrel domain [PF13568.8]		15.6057	15.42	15.1139	16.0382	15.1416	15.427	NaN	14.833	16.2258	14.8293	15.8617	16.0421	14.9602	15.1562	15.216	15.6217	MAG	d__Bacteria;c__Bacteroidia;f__Bacteroidaceae;g__Prevotella;o__Bacteroidales;p__Bacteroidota;s__Prevotella sp900100635				61.5	1	0.999	200
BAT_CoAss_seasheep.212_k141_3179359_1			OmpA family [PF00691.22]		17.5727	17.563	17.7524	17.8938	17.2071	15.6019	16.9458	17.1854	16.8407	17.6208	17.2458	17.7069	17.3167	17.2219	17.1823	16.1289	MAG	d__Bacteria;c__Bacteroidia;f__Bacteroidaceae;g__Prevotella;o__Bacteroidales;p__Bacteroidota;s__Prevotella sp900100635				45.2	1	0.999	378
BAT_CoAss_seasheep.212_k141_6225711_4					16.8655	17.1058	17.5685	16.6643	17.2254	16.1999	15.5696	15.6295	17.5517	18.9102	16.8614	17.4441	NaN	17.1783	16.4624	16.6236	MAG	d__Bacteria;c__Bacteroidia;f__Bacteroidaceae;g__Prevotella;o__Bacteroidales;p__Bacteroidota;s__Prevotella sp900100635				48.6	1	0.999	175
BAT_CoAss_seasheep.214_k141_13784598_5			Carboxypeptidase regulatory-like domain [PF13620.8]		NaN	NaN	13.8462	13.8067	NaN	13.9506	13.1774	NaN	13.4583	NaN	NaN	NaN	13.4991	NaN	14.2904	NaN	MAG	d__Bacteria;c__Bacteroidia;f__P3;g__UBA1711;o__Bacteroidales;p__Bacteroidota;s__				10.8	1	0.999	1104
BAT_CoAss_seasheep.214_k141_7756142_36			Secretion system C-terminal sorting domain [PF18962.2]		15.8005	13.8428	14.3496	17.1997	14.5784	17.1455	NaN	15.3015	15.7015	NaN	12.942	NaN	14.6471	13.6676	16.6509	NaN	MAG	d__Bacteria;c__Bacteroidia;f__P3;g__UBA1711;o__Bacteroidales;p__Bacteroidota;s__				19.2	1	0.999	851
BAT_CoAss_seasheep.218_k141_6092347_5	BAT_CoAss_seasheep.25_k141_11575895_6, BAT_CoAss_seasheep.332_k141_5231475_6, BAT_CoAss_seasheep.332_k141_5490499_5, BAT_CoAss_seasheep.357_k141_14548904_6, BAT_CoAss_seasheep.381_k141_10168976_11, BAT_CoAss_seasheep.462_k141_7509638_4, BAT_CoAss_seasheep.471_k141_9134902_25, BAT_CoAss_seasheep.65_k141_15248345_5, BAT_CoAss_seasheep.798_k141_13786872_2		AsnC-type helix-turn-helix domain [PF13404.8]; Winged helix-turn-helix DNA-binding [PF13412.8]";"Lrp/AsnC ligand binding domain [PF01037.23]		NaN	13.8857	NaN	14.1566	15.2134	13.9862	NaN	NaN	NaN	NaN	NaN	NaN	14.1546	14.2924	NaN	NaN	MAG	BAT_CoAss_seasheep.218				12.7	1	0.999	158
BAT_CoAss_seasheep.219_k141_15704016_4			FAD binding domain [PF00890.26]";"Fumarate reductase flavoprotein C-term [PF02910.22]		15.312	15.0429	15.5663	15.6759	15.1635	15.1786	15.2285	15.1206	14.3829	15.0312	15.6596	14.7009	15.8246	13.9619	14.3052	NaN	MAG	d__Bacteria;c__Bacteroidia;f__Bacteroidaceae;g__Prevotella;o__Bacteroidales;p__Bacteroidota;s__Prevotella sp900199555				43.6	1	0.999	307
BAT_CoAss_seasheep.219_k141_2508745_14			Outer membrane protein beta-barrel domain [PF13568.8]		14.0596	15.1347	15.6333	15.8667	15.0311	16.0025	15.7459	15.4266	15.2321	15.6982	15.7372	15.8869	15.6889	16.0418	15.0621	15.1469	MAG	d__Bacteria;c__Bacteroidia;f__Bacteroidaceae;g__Prevotella;o__Bacteroidales;p__Bacteroidota;s__Prevotella sp900199555				40.3	1	0.999	186
BAT_CoAss_seasheep.219_k141_6764495_1					15.5602	14.1842	NaN	NaN	NaN	13.5714	NaN	NaN	NaN	NaN	NaN	15.4384	NaN	12.9079	13.6063	13.8094	MAG	d__Bacteria;c__Bacteroidia;f__Bacteroidaceae;g__Prevotella;o__Bacteroidales;p__Bacteroidota;s__Prevotella sp900199555				20.5	1	0.9989	166
BAT_CoAss_seasheep.219_k141_7729833_3		K21572	SusD family [PF07980.13]		14.9184	14.6314	14.5614	15.3067	NaN	15.3418	14.4669	14.7514	13.6271	13.6965	NaN	15.3688	15.3706	14.6907	14.7103	NaN	MAG	d__Bacteria;c__Bacteroidia;f__Bacteroidaceae;g__Prevotella;o__Bacteroidales;p__Bacteroidota;s__Prevotella sp900199555				22	1	0.999	245
BAT_CoAss_seasheep.220_k141_2398007_7		K21572	Starch-binding associating with outer membrane [PF14322.8]";"SusD family [PF07980.13]		15.2671	15.8579	16.2989	14.9312	16.3832	14.2153	14.3519	NaN	15.0287	14.3792	15.7373	16.4644	15.4345	NaN	NaN	NaN	MAG	d__Bacteria;c__Bacteroidia;f__Bacteroidaceae;g__Prevotella;o__Bacteroidales;p__Bacteroidota;s__				14.4	1	0.999	578
BAT_CoAss_seasheep.220_k141_2398007_8		K21573	CarboxypepD_reg-like domain [PF13715.8]; Carboxypeptidase regulatory-like domain [PF13620.8]"; TonB-dependent Receptor Plug Domain [PF07715.17];"TonB dependent receptor [PF00593.26]		16.7572	17.2098	17.8922	17.8822	17.5212	17.4224	17.2946	17.2945	17.7047	17.3748	18.1739	17.1951	17.9119	17.2261	16.7258	16.5944	MAG	d__Bacteria;c__Bacteroidia;f__Bacteroidaceae;g__Prevotella;o__Bacteroidales;p__Bacteroidota;s__				8	1	0.999	1036
BAT_CoAss_seasheep.220_k141_2470835_5			Susd and RagB outer membrane lipoprotein [PF12741.9]";"Starch-binding associating with outer membrane [PF12771.9]		NaN	14.3739	NaN	NaN	15.2016	NaN	NaN	14.7905	14.2207	NaN	NaN	NaN	NaN	NaN	14.8019	NaN	MAG	d__Bacteria;c__Bacteroidia;f__Bacteroidaceae;g__Prevotella;o__Bacteroidales;p__Bacteroidota;s__				9.5	1	0.999	505
BAT_CoAss_seasheep.229_k141_11177494_12			Secretion system C-terminal sorting domain [PF18962.2]		16.866	16.7843	16.7941	14.7035	16.8744	15.8314	16.7987	16.2608	16.5089	16.1913	16.868	16.3771	16.5059	16.7391	16.9974	17.3603	MAG	d__Bacteria;c__Bacteroidia;f__P3;g__UBA1711;o__Bacteroidales;p__Bacteroidota;s__				13.8	1	0.999	856
BAT_CoAss_seasheep.229_k141_11177494_2	BAT_CoAss_seasheep.27_k141_6207404_22	K03530	Bacterial DNA-binding protein [PF00216.23]		NaN	14.5917	16.2673	14.9676	15.1018	14.3296	16.393	16.5538	13.6873	16.1535	16.7673	16.496	15.6082	15.869	14.6542	15.8062	MAG	d__Bacteria;c__Bacteroidia;f__P3;g__UBA1711;o__Bacteroidales;p__Bacteroidota;s__				26.7	1	0.999	86
BAT_CoAss_seasheep.22_k141_3802379_39			Secretion system C-terminal sorting domain [PF18962.2]		NaN	16.0149	16.5402	NaN	14.3202	15.904	NaN	14.4697	14.3552	15.4711	16.0826	16.722	NaN	NaN	NaN	NaN	MAG	d__Bacteria;c__Bacteroidia;f__F082;g__F082;o__Bacteroidales;p__Bacteroidota;s__				17.6	1	0.999	658
BAT_CoAss_seasheep.22_k141_4043692_5			OmpA family [PF00691.22]		NaN	14.5136	16.2946	NaN	NaN	14.6691	NaN	NaN	15.5281	15.827	14.6331	16.2074	NaN	NaN	NaN	NaN	MAG	d__Bacteria;c__Bacteroidia;f__F082;g__F082;o__Bacteroidales;p__Bacteroidota;s__				14.7	1	0.999	389
BAT_CoAss_seasheep.233_k141_1529402_3		K21573	CarboxypepD_reg-like domain [PF13715.8]";"TonB dependent receptor [PF00593.26]		14.3566	NaN	NaN	NaN	NaN	NaN	NaN	NaN	NaN	13.7587	14.2514	NaN	NaN	NaN	NaN	14.9354	MAG	d__Bacteria;c__Bacteroidia;f__UBA932;g__RC9;o__Bacteroidales;p__Bacteroidota;s__RC9 sp002373715				3.6	1	0.9989	1013
BAT_CoAss_seasheep.236_k141_6733751_1					15.82	NaN	15.9649	NaN	15.904	14.3	14.3458	15.4691	16.2538	16.432	14.5315	14.1118	NaN	14.3154	15.0174	NaN	MAG	d__Bacteria;c__Bacteroidia;f__Bacteroidaceae;g__UBA4372;o__Bacteroidales;p__Bacteroidota;s__				34.3	1	0.999	545
BAT_CoAss_seasheep.237_k141_14087549_3					NaN	16.3411	NaN	15.2249	16.1732	15.0501	13.3303	16.0674	15.4199	16.36	15.7015	14.9934	16.1709	14.2676	16.1483	15.3008	MAG	d__Bacteria;c__Bacteroidia;f__Bacteroidaceae;g__UBA6382;o__Bacteroidales;p__Bacteroidota;s__				33.5	1	0.999	191
BAT_CoAss_seasheep.237_k141_3145328_17		K02110	ATP synthase subunit C [PF00137.23]		14.8246	15.5488	NaN	15.1906	15.0598	NaN	15.0967	15.423	16.1909	14.4045	15.2132	15.2245	15.6365	15.8551	14.9474	16.1586	MAG	d__Bacteria;c__Bacteroidia;f__Bacteroidaceae;g__UBA6382;o__Bacteroidales;p__Bacteroidota;s__				14.1	1	0.999	78
BAT_CoAss_seasheep.23_k141_11506522_3	BAT_CoAss_seasheep.23_k141_9910056_3, BAT_CoAss_seasheep.780_k141_9951188_3		HU domain fused to wHTH, Ig, or Glycine-rich motif [PF18291.3]";"Bacterial DNA-binding protein [PF00216.23]		NaN	14.1489	15.23	15.1986	14.7361	15.186	14.8949	14.7974	14.3055	14.89	14.7469	NaN	14.7379	15.1558	NaN	15.004	MAG	d__Bacteria;c__Bacteroidia;f__Muribaculaceae;g__C941;o__Bacteroidales;p__Bacteroidota;s__C941 sp900319525				31.1	1	0.9989	90
BAT_CoAss_seasheep.23_k141_15569654_5		K03530	HU domain fused to wHTH, Ig, or Glycine-rich motif [PF18291.3]";"Bacterial DNA-binding protein [PF00216.23]		16.4832	16.0743	17.1262	15.4639	16.0737	17.2454	16.3433	16.1179	15.9426	17.187	16.8339	16.8198	16.7714	17.0281	17.2495	16.5217	MAG	d__Bacteria;c__Bacteroidia;f__Muribaculaceae;g__C941;o__Bacteroidales;p__Bacteroidota;s__C941 sp900319525				63.4	1	0.999	93
BAT_CoAss_seasheep.23_k141_4184790_3	BAT_CoAss_seasheep.584_k141_826993_7		Beta-eliminating lyase [PF01212.23]; Cys/Met metabolism PLP-dependent enzyme [PF01053.22]; DegT/DnrJ/EryC1/StrS aminotransferase family [PF01041.19]";"Aminotransferase class I and II [PF00155.23]		15.5606	14.7776	14.2138	15.1058	14.7005	14.9172	14.62	14.3868	14.4863	13.9972	15.5358	14.8443	14.7752	14.8881	15.3898	NaN	MAG	d__Bacteria;c__Bacteroidia;f__Muribaculaceae;g__C941;o__Bacteroidales;p__Bacteroidota;s__C941 sp900319525				6.2	1	0.999	308
BAT_CoAss_seasheep.23_k141_6199043_2		K21572	SusD family [PF07980.13]";"Starch-binding associating with outer membrane [PF14322.8]		NaN	14.2251	14.6928	14.5782	14.8628	15.1991	15.286	14.8758	NaN	14.7242	15.2835	NaN	15.0877	14.4927	NaN	15.1715	MAG	d__Bacteria;c__Bacteroidia;f__Muribaculaceae;g__C941;o__Bacteroidales;p__Bacteroidota;s__C941 sp900319525				14.7	1	0.999	570
BAT_CoAss_seasheep.23_k141_6457780_1					NaN	14.856	13.2633	NaN	14.3854	NaN	NaN	15.3833	NaN	NaN	NaN	NaN	14.6069	13.1936	NaN	NaN	MAG	d__Bacteria;c__Bacteroidia;f__Muribaculaceae;g__C941;o__Bacteroidales;p__Bacteroidota;s__C941 sp900319525				29.7	1	0.999	313
BAT_CoAss_seasheep.23_k141_6701650_8			OmpA family [PF00691.22]		17.6339	17.7326	18.4141	18.4294	17.3905	18.656	18.0827	17.7943	17.8202	18.1322	18.9822	17.5786	18.6411	18.1281	16.9564	18.5737	MAG	d__Bacteria;c__Bacteroidia;f__Muribaculaceae;g__C941;o__Bacteroidales;p__Bacteroidota;s__C941 sp900319525				56	1	0.999	416
BAT_CoAss_seasheep.23_k141_9190125_3			OmpA family [PF00691.22]		18.0918	18.2229	18.8523	19.3008	18.569	19.0804	18.9908	18.5678	18.3879	19.0106	19.3266	18.754	18.9645	18.8924	18.0767	19.3021	MAG	d__Bacteria;c__Bacteroidia;f__Muribaculaceae;g__C941;o__Bacteroidales;p__Bacteroidota;s__C941 sp900319525				57.7	1	0.999	414
BAT_CoAss_seasheep.23_k141_9993752_6			Nucleotidyl transferase [PF00483.25]		NaN	NaN	13.8806	NaN	NaN	13.4119	NaN	NaN	13.4159	NaN	NaN	NaN	NaN	13.5688	NaN	13.6447	MAG	d__Bacteria;c__Bacteroidia;f__Muribaculaceae;g__C941;o__Bacteroidales;p__Bacteroidota;s__C941 sp900319525				19.9	1	0.999	301
BAT_CoAss_seasheep.247_k141_12190675_4		K02986	S4 domain [PF01479.27]";"Ribosomal protein S4/S9 N-terminal domain [PF00163.21]		13.9275	13.6452	14.5381	14.8298	NaN	NaN	14.5171	NaN	NaN	NaN	14.3999	NaN	NaN	14.4737	14.9363	14.5988	MAG	d__Bacteria;c__Spirochaetia;f__;g__;o__Spirochaetales;p__Spirochaetota;s__				6.5	1	0.9987	199
BAT_CoAss_seasheep.247_k141_12870811_3			Bacterial extracellular solute-binding protein [PF01547.27]; Bacterial extracellular solute-binding protein [PF13343.8]; Bacterial extracellular solute-binding protein [PF13531.8]";"Bacterial extracellular solute-binding protein [PF13416.8]		NaN	16.5248	15.5669	14.8072	16.4956	16.8373	16.0579	16.3991	16.6303	16.484	17.1958	16.5705	16.736	16.7872	NaN	16.7714	MAG	d__Bacteria;c__Spirochaetia;f__;g__;o__Spirochaetales;p__Spirochaetota;s__				29.3	1	0.999	375
BAT_CoAss_seasheep.247_k141_2268492_3		K00756	Glycosyl transferase family, helical bundle domain [PF02885.19]"; Pyrimidine nucleoside phosphorylase C-terminal domain [PF07831.15];"Glycosyl transferase family, a/b domain [PF00591.23]		13.7479	15.8506	14.9203	14.8886	15.4587	15.0093	15.2755	15.2407	15.6062	15.4322	14.4223	15.049	15.3858	15.3572	15.5322	15.5404	MAG	d__Bacteria;c__Spirochaetia;f__;g__;o__Spirochaetales;p__Spirochaetota;s__				4.4	1	0.999	435
BAT_CoAss_seasheep.247_k141_3832775_3		K01596	Phosphoenolpyruvate carboxykinase N-terminal domain [PF17297.4]";"Phosphoenolpyruvate carboxykinase C-terminal P-loop domain [PF00821.20]		18.5363	18.3996	18.8271	18.842	18.3778	18.4625	19.109	18.8289	18.7838	18.6177	19.2202	18.2402	18.3375	18.446	18.9742	18.3844	MAG	d__Bacteria;c__Spirochaetia;f__;g__;o__Spirochaetales;p__Spirochaetota;s__				19.7	1	0.999	609
BAT_CoAss_seasheep.247_k141_4443843_31			Bacterial extracellular solute-binding protein, family 7 [PF03480.15]		NaN	16.7972	16.4518	15.4103	16.3589	16.868	16.1939	15.1986	16.3457	16.8053	15.5954	16.428	17.1178	16.6901	14.2648	16.3714	MAG	d__Bacteria;c__Spirochaetia;f__;g__;o__Spirochaetales;p__Spirochaetota;s__				31.3	1	0.999	399
BAT_CoAss_seasheep.247_k141_4466325_2			Aldehyde dehydrogenase family [PF00171.24]		16.0744	16.9062	16.9518	17.0258	16.9257	17.066	16.9914	17.0066	16.8184	17.1946	17.2299	17.1836	16.9481	16.979	16.0874	17.2218	MAG	d__Bacteria;c__Spirochaetia;f__;g__;o__Spirochaetales;p__Spirochaetota;s__				34.7	1	0.999	479
BAT_CoAss_seasheep.247_k141_4466325_3					16.0272	16.2523	15.8525	16.3184	16.492	16.217	16.2557	16.3833	16.1066	16.7013	16.7497	17.1091	16.8479	16.3883	15.2906	15.7893	MAG	d__Bacteria;c__Spirochaetia;f__;g__;o__Spirochaetales;p__Spirochaetota;s__				26	1	0.999	373
BAT_CoAss_seasheep.247_k141_5953989_1		K00134	Glyceraldehyde 3-phosphate dehydrogenase, NAD binding domain [PF00044.26]";"Glyceraldehyde 3-phosphate dehydrogenase, C-terminal domain [PF02800.22]		15.3768	15.8989	16.3066	16.3444	16.149	16.3933	16.1645	15.4788	16.4049	15.8992	16.3821	16.087	14.9952	16.1163	16.0637	15.783	MAG	d__Bacteria;c__Spirochaetia;f__;g__;o__Spirochaetales;p__Spirochaetota;s__				22.9	1	0.999	280
BAT_CoAss_seasheep.247_k141_6924227_6		K03430	Aminotransferase class-V [PF00266.21]		15.885	16.0922	16.0282	16.7053	16.1542	16.0782	16.087	16.5739	16.6168	16.3478	16.7386	16.9886	15.3259	16.7081	14.8155	16.8685	MAG	d__Bacteria;c__Spirochaetia;f__;g__;o__Spirochaetales;p__Spirochaetota;s__				15	1	0.999	427
BAT_CoAss_seasheep.252_k141_507370_3			OmpA family [PF00691.22]		NaN	14.3586	NaN	NaN	NaN	14.187	15.2718	NaN	NaN	NaN	NaN	NaN	NaN	NaN	NaN	NaN	MAG	d__Bacteria;c__Bacteroidia;f__P3;g__UBA1711;o__Bacteroidales;p__Bacteroidota;s__				7.5	1	0.9988	492
BAT_CoAss_seasheep.252_k141_5969171_11			Secretion system C-terminal sorting domain [PF18962.2]		NaN	14.5721	NaN	NaN	NaN	14.4223	15.2076	NaN	14.1486	NaN	NaN	NaN	NaN	13.8598	13.5079	14.2962	MAG	d__Bacteria;c__Bacteroidia;f__P3;g__UBA1711;o__Bacteroidales;p__Bacteroidota;s__				9.3	1	0.999	894
BAT_CoAss_seasheep.257_k141_1101801_14			Carboxypeptidase regulatory-like domain [PF13620.8]"; Outer membrane protein beta-barrel family [PF14905.8];"TonB dependent receptor [PF00593.26]		13.6243	NaN	NaN	NaN	NaN	NaN	NaN	NaN	13.9067	14.115	NaN	14.0908	NaN	13.3388	NaN	NaN	MAG	d__Bacteria;c__Bacteroidia;f__WCHB1-69;g__F23-D06;o__Bacteroidales;p__Bacteroidota;s__				8.6	1	0.999	1260
BAT_CoAss_seasheep.257_k141_20773_3			Secretion system C-terminal sorting domain [PF18962.2]		NaN	NaN	NaN	NaN	14.676	NaN	15.8214	16.3254	15.1463	15.9092	16.2902	NaN	NaN	15.8176	NaN	NaN	MAG	d__Bacteria;c__Bacteroidia;f__WCHB1-69;g__F23-D06;o__Bacteroidales;p__Bacteroidota;s__				5.7	1	0.999	661
BAT_CoAss_seasheep.257_k141_3145123_9	BAT_CoAss_seasheep.318_k141_7455341_8, BAT_CoAss_seasheep.524_k141_9457071_3	K02996	Ribosomal protein S9/S16 [PF00380.21]		15.2823	14.8866	15.9189	15.9753	14.7117	NaN	14.8692	15.2729	15.9085	15.1626	16.2328	14.6365	15.4607	15.7409	14.5057	14.9042	MAG	d__Bacteria;c__Bacteroidia;f__WCHB1-69;g__F23-D06;o__Bacteroidales;p__Bacteroidota;s__				38.4	1	0.999	125
BAT_CoAss_seasheep.258_k141_11569321_15					NaN	15.3299	NaN	NaN	14.9479	13.6302	NaN	16.3395	NaN	13.358	14.078	NaN	14.2988	NaN	15.0084	NaN	MAG	d__Bacteria;c__Bacteroidia;f__Muribaculaceae;g__C941;o__Bacteroidales;p__Bacteroidota;s__				18.7	1	0.999	252
BAT_CoAss_seasheep.258_k141_12251552_2			OmpA family [PF00691.22]		NaN	NaN	NaN	NaN	14.7164	14.0429	NaN	14.7305	NaN	NaN	14.7723	NaN	13.0794	NaN	NaN	NaN	MAG	d__Bacteria;c__Bacteroidia;f__Muribaculaceae;g__C941;o__Bacteroidales;p__Bacteroidota;s__				10.4	1	0.9988	404
BAT_CoAss_seasheep.25_k141_15182998_5		K00443	4Fe-4S dicluster domain [PF12838.9]; 4Fe-4S dicluster domain [PF13187.8]; 4Fe-4S dicluster domain [PF13237.8]; 4Fe-4S dicluster domain [PF13247.8]"; 4Fe-4S dicluster domain [PF14697.8];"NADH ubiquinone oxidoreductase, 20 Kd subunit [PF01058.24]		15.2088	15.9371	15.3224	NaN	15.4979	15.2898	15.027	15.0732	15.0307	15.0794	14.6665	14.8422	15.0367	14.5424	NaN	NaN	MAG	BAT_CoAss_seasheep.25				40.8	1	0.999	282
BAT_CoAss_seasheep.25_k141_6721965_20			Nickel-dependent hydrogenase [PF00374.21]		NaN	14.0247	13.5472	13.3608	14.0923	13.9271	13.1095	12.5888	13.5108	13.0343	13.4027	13.8859	13.746	13.204	12.8494	12.5015	MAG	BAT_CoAss_seasheep.25				15.8	1	0.999	146
BAT_CoAss_seasheep.260_k141_9845500_4			Bacterial DNA-binding protein [PF00216.23]		14.2605	14.151	14.314	14.4107	13.7234	14.5215	NaN	13.8375	14.3072	14.372	14.3996	14.5514	NaN	14.7166	14.1619	14.7711	MAG	d__Bacteria;c__Bacteroidia;f__P3;g__UBA1217;o__Bacteroidales;p__Bacteroidota;s__				26.7	1	0.999	86
BAT_CoAss_seasheep.26_k141_11192355_18					NaN	NaN	NaN	14.7264	NaN	NaN	14.684	13.3343	NaN	NaN	14.2451	NaN	13.8943	14.7565	NaN	NaN	MAG	d__Bacteria;c__Bacteroidia;f__Bacteroidaceae;g__UBA6382;o__Bacteroidales;p__Bacteroidota;s__				11.1	1	0.999	991
BAT_CoAss_seasheep.26_k141_7174590_3			OmpA family [PF00691.22]		16.3336	NaN	15.4013	16.0988	15.6014	15.4375	14.9836	NaN	16.1565	NaN	15.9848	14.6596	13.5329	14.8896	NaN	NaN	MAG	d__Bacteria;c__Bacteroidia;f__Bacteroidaceae;g__UBA6382;o__Bacteroidales;p__Bacteroidota;s__				43.6	1	0.999	369
BAT_CoAss_seasheep.26_k141_7392854_23					16.6702	15.5289	16.1461	16.6735	14.8592	15.9303	15.5955	14.5058	16.8739	NaN	16.5539	16.1343	15.9623	16.0634	14.3704	14.5134	MAG	d__Bacteria;c__Bacteroidia;f__Bacteroidaceae;g__UBA6382;o__Bacteroidales;p__Bacteroidota;s__				10.8	1	0.999	1208
BAT_CoAss_seasheep.275_k141_12302608_1		K07335	ABC transporter substrate-binding protein PnrA-like [PF02608.16]		NaN	14.8173	14.9161	14.5892	14.8416	15.4836	NaN	14.9572	15.1773	14.6874	15.1465	14.2809	14.7901	14.7443	NaN	NaN	MAG	d__Bacteria;c__Bacilli;f__CAG-826;g__;o__RFN20;p__Firmicutes;s__				9.6	1	0.9938	387
BAT_CoAss_seasheep.275_k141_13961687_2		K24450	CENP-S protein [PF15630.8]"; Centromere kinetochore component CENP-T histone fold [PF15511.8]; Core histone H2A/H2B/H3/H4 [PF00125.26]; TATA box binding protein associated factor (TAF) [PF02969.19];"Histone-like transcription factor (CBF/NF-Y) and archaeal histone [PF00808.25]		15.9587	16.9269	17.3574	16.6135	17.0825	17.0506	17.3565	16.6033	16.8222	16.0342	16.6377	15.4908	17.214	15.6258	NaN	NaN	MAG	d__Bacteria;c__Bacilli;f__CAG-826;g__;o__RFN20;p__Firmicutes;s__				40.9	1	0.999	66
BAT_CoAss_seasheep.27_k141_12201216_8		K11031	Thiol-activated cytolysin [PF01289.21]		NaN	13.8819	NaN	14.0377	NaN	14.1797	NaN	NaN	NaN	NaN	NaN	14.6325	NaN	NaN	NaN	NaN	MAG	d__Bacteria;c__Bacteroidia;f__P3;g__UBA1711;o__Bacteroidales;p__Bacteroidota;s__UBA1711 sp900318175				9.9	1	0.999	739
BAT_CoAss_seasheep.27_k141_6207404_34			Secretion system C-terminal sorting domain [PF18962.2]		15.9073	17.0553	17.1848	17.2734	17.3758	17.2802	17.3485	17.5203	15.3019	15.9739	17.549	17.7368	16.9583	15.9484	15.4005	17.1432	MAG	d__Bacteria;c__Bacteroidia;f__P3;g__UBA1711;o__Bacteroidales;p__Bacteroidota;s__UBA1711 sp900318175				29.3	1	0.999	850
BAT_CoAss_seasheep.27_k141_8023922_4			Secretion system C-terminal sorting domain [PF18962.2]		NaN	NaN	15.2898	14.8553	14.9687	15.1237	15.3808	NaN	14.646	14.9292	15.328	15.0796	15.1283	NaN	NaN	15.5991	MAG	d__Bacteria;c__Bacteroidia;f__P3;g__UBA1711;o__Bacteroidales;p__Bacteroidota;s__UBA1711 sp900318175				4.8	1	0.9989	1026
BAT_CoAss_seasheep.27_k141_9952471_14					NaN	NaN	14.35	15.7278	15.1751	NaN	14.0691	14.1149	NaN	NaN	NaN	16.0095	NaN	NaN	NaN	NaN	MAG	d__Bacteria;c__Bacteroidia;f__P3;g__UBA1711;o__Bacteroidales;p__Bacteroidota;s__UBA1711 sp900318175				8.6	1	0.999	267
BAT_CoAss_seasheep.280_k141_14156738_2	BAT_CoAss_seasheep.362_k141_1327251_2, BAT_CoAss_seasheep.496_k141_13156406_2, BAT_CoAss_seasheep.510_k141_13327121_10, BAT_CoAss_seasheep.568_k141_9098274_2, BAT_CoAss_seasheep.638_k141_9395081_16, BAT_CoAss_seasheep.791_k141_3928419_2, BAT_CoAss_seasheep.82_k141_13815910_2, S11C5189_S11CNODE_19_length_111514_cov_23.331683_89, S11C8602_S11CNODE_1523_length_6656_cov_6.258597_1, S13C3931_S13CNODE_…	K00241			14.7697	14.9292	14.3917	15.0079	15.0336	14.7928	13.9374	15.012	14.3525	14.6065	NaN	14.6124	14.6922	14.5398	NaN	14.7844	MAG	d__Bacteria;c__Bacteroidia;f__Bacteroidaceae;g__Prevotella;o__Bacteroidales;p__Bacteroidota;s__				4.4	1	0.9989	248
BAT_CoAss_seasheep.280_k141_14167317_1					NaN	14.9031	NaN	NaN	NaN	13.7091	NaN	16.1784	NaN	16.5542	12.9063	NaN	NaN	NaN	NaN	NaN	MAG	d__Bacteria;c__Bacteroidia;f__Bacteroidaceae;g__Prevotella;o__Bacteroidales;p__Bacteroidota;s__				18.3	1	0.999	263
BAT_CoAss_seasheep.286_k141_15521846_36		K03530	Bacterial DNA-binding protein [PF00216.23]		NaN	NaN	14.8744	NaN	14.4963	14.7142	NaN	15.2268	15.1287	15.6661	15.4888	15.9697	15.7249	15.653	15.9261	NaN	MAG	d__Bacteria;c__Bacteroidia;f__P3;g__UBA1711;o__Bacteroidales;p__Bacteroidota;s__				40.2	1	0.999	87
BAT_CoAss_seasheep.286_k141_8331063_23					NaN	NaN	NaN	NaN	NaN	14.5334	NaN	16.026	NaN	15.4206	NaN	NaN	15.5613	16.4105	16.36	NaN	MAG	d__Bacteria;c__Bacteroidia;f__P3;g__UBA1711;o__Bacteroidales;p__Bacteroidota;s__				37.5	1	0.999	168
BAT_CoAss_seasheep.294_k141_14482365_3			Cleaved Adhesin Domain [PF07675.13]"; Secretion system C-terminal sorting domain [PF18962.2];"Outer membrane protein Omp28 [PF11551.10]		NaN	NaN	14.5316	NaN	NaN	13.9186	NaN	NaN	14.9436	14.4724	NaN	15.0307	NaN	13.2946	NaN	NaN	MAG	d__Bacteria;c__Bacteroidia;f__P3;g__UBA1711;o__Bacteroidales;p__Bacteroidota;s__UBA1711 sp900319865				4.8	1	0.999	620
BAT_CoAss_seasheep.294_k141_14660722_3					NaN	14.0682	16.7616	NaN	15.4733	14.8423	14.1874	14.2246	17.4743	17.4844	15.8016	15.8781	14.2983	15.8817	NaN	NaN	MAG	d__Bacteria;c__Bacteroidia;f__P3;g__UBA1711;o__Bacteroidales;p__Bacteroidota;s__UBA1711 sp900319865				20.9	1	0.999	350
BAT_CoAss_seasheep.294_k141_7915475_2			Secretion system C-terminal sorting domain [PF18962.2]		NaN	NaN	NaN	NaN	NaN	NaN	NaN	NaN	13.9986	15.3786	NaN	15.3307	NaN	NaN	NaN	NaN	MAG	d__Bacteria;c__Bacteroidia;f__P3;g__UBA1711;o__Bacteroidales;p__Bacteroidota;s__UBA1711 sp900319865				7.2	1	0.9987	1018
BAT_CoAss_seasheep.296_k141_11170253_3		K21573	CarboxypepD_reg-like domain [PF13715.8]";"TonB dependent receptor [PF00593.26]		15.4934	15.306	14.4134	14.5782	15.0445	15.6204	16.1092	16.4814	16.2877	16.2327	16.2661	16.0136	16.4218	16.4978	16.0029	16.0622	MAG	d__Bacteria;c__Bacteroidia;f__UBA932;g__RC9;o__Bacteroidales;p__Bacteroidota;s__				8.9	1	0.999	965
BAT_CoAss_seasheep.297_k141_15363824_8					15.1533	NaN	12.5834	NaN	NaN	NaN	NaN	NaN	NaN	15.6338	NaN	14.806	15.312	NaN	13.2202	NaN	MAG	d__Bacteria;c__Bacteroidia;f__Bacteroidaceae;g__Prevotella;o__Bacteroidales;p__Bacteroidota;s__				19.2	1	0.999	553
BAT_CoAss_seasheep.297_k141_15363824_9					14.6122	NaN	NaN	NaN	NaN	NaN	NaN	NaN	NaN	14.8957	NaN	14.7226	NaN	12.8155	NaN	NaN	MAG	d__Bacteria;c__Bacteroidia;f__Bacteroidaceae;g__Prevotella;o__Bacteroidales;p__Bacteroidota;s__				22.2	1	0.999	158
BAT_CoAss_seasheep.297_k141_7093328_11	BAT_CoAss_seasheep.42_k141_12087135_3, BAT_CoAss_seasheep.515_k141_4949872_6, BAT_CoAss_seasheep.725_k141_4942151_1, S22C6822_S22CNODE_89_length_35091_cov_31.967662_16, S7C8105_S7CNODE_69_length_26434_cov_6.784829_19	K02968	Ribosomal protein S20 [PF01649.20]		NaN	NaN	14.6515	14.039	13.4676	NaN	NaN	NaN	NaN	13.5407	13.7316	NaN	15.1469	13.8358	NaN	NaN	MAG	d__Bacteria;c__Bacteroidia;f__Bacteroidaceae;g__Prevotella;o__Bacteroidales;p__Bacteroidota;s__				16.9	1	0.999	84
BAT_CoAss_seasheep.301_k141_1132407_10		K00656	Glycine radical [PF01228.23]";"Pyruvate formate lyase-like [PF02901.17]		NaN	14.0817	14.0321	14.287	14.1969	14.224	NaN	14.499	NaN	NaN	14.5145	NaN	14.0486	14.3149	14.6307	13.8959	MAG	d__Bacteria;c__Clostridia;f__Acutalibacteraceae;g__RUG420;o__Oscillospirales;p__Firmicutes_A;s__RUG420 sp900317985				7.6	1	0.999	695
BAT_CoAss_seasheep.301_k141_14099928_4	BAT_CoAss_seasheep.599_k141_8260292_9		HI0933-like protein [PF03486.16]";"FAD binding domain [PF00890.26]		15.0003	15.3362	14.7851	15.299	15.4229	15.5064	15.5018	15.8049	15.1314	15.2328	15.3822	15.4091	15.1012	15.4623	15.4802	15.374	MAG	d__Bacteria;c__Clostridia;f__Acutalibacteraceae;g__RUG420;o__Oscillospirales;p__Firmicutes_A;s__RUG420 sp900317985				2.5	1	0.999	550
BAT_CoAss_seasheep.301_k141_2724301_1			Acetohydroxy acid isomeroreductase, catalytic domain [PF01450.21]		16.3271	15.735	15.825	16.3983	15.6563	15.5814	15.57	15.674	15.315	15.7126	15.696	15.5456	15.5618	15.6447	15.8226	15.4997	MAG	d__Bacteria;c__Clostridia;f__Acutalibacteraceae;g__RUG420;o__Oscillospirales;p__Firmicutes_A;s__RUG420 sp900317985				48.7	1	0.999	119
BAT_CoAss_seasheep.301_k141_5141591_9	BAT_CoAss_seasheep.433_k141_3064997_7, BAT_CoAss_seasheep.444_k141_8372636_25, BAT_CoAss_seasheep.600_k141_5266782_17, MAX_CoAss_seasheep.044_k141_562775_7, MAX_CoAss_seasheep.382_k141_4139791_3, MAX_CoAss_seasheep.403_k141_7661446_4	K02899	Ribosomal L27 protein [PF01016.21]		14.9371	14.7206	15.8058	15.4632	14.5767	15.5527	15.6292	14.4873	15.7475	14.8826	15.3989	14.4023	15.4448	15.4864	15.9898	14.9065	MAG	d__Bacteria;c__Clostridia;f__Acutalibacteraceae;g__RUG420;o__Oscillospirales;p__Firmicutes_A;s__RUG420 sp900317985				18.3	1	0.999	87
BAT_CoAss_seasheep.301_k141_7660471_5		K00133	Semialdehyde dehydrogenase, NAD binding domain [PF01118.26]";"Semialdehyde dehydrogenase, dimerisation domain [PF02774.20]		15.7308	15.7064	14.7587	15.6803	15.7176	14.0159	NaN	15.3424	15.1273	15.6902	15.6755	NaN	13.8928	NaN	14.5869	NaN	MAG	d__Bacteria;c__Clostridia;f__Acutalibacteraceae;g__RUG420;o__Oscillospirales;p__Firmicutes_A;s__RUG420 sp900317985				19.4	1	0.999	360
BAT_CoAss_seasheep.301_k141_9389857_24		K02946	Ribosomal protein S10p/S20e [PF00338.24]		NaN	15.5225	15.7806	16.1302	15.5617	15.766	15.9583	16.0461	16.1766	15.9562	16.2522	14.8737	15.0396	14.8306	NaN	NaN	MAG	d__Bacteria;c__Clostridia;f__Acutalibacteraceae;g__RUG420;o__Oscillospirales;p__Firmicutes_A;s__RUG420 sp900317985				16.7	1	0.9986	108
BAT_CoAss_seasheep.301_k141_9389857_6		K02988	Ribosomal protein S5, C-terminal domain [PF03719.17]";"Ribosomal protein S5, N-terminal domain [PF00333.22]		16.2988	16.6652	17.0183	17.4426	17.0577	16.7471	17.0489	17.1102	16.9993	17.3325	17.1936	16.8939	16.7602	16.3965	16.1382	15.6994	MAG	d__Bacteria;c__Clostridia;f__Acutalibacteraceae;g__RUG420;o__Oscillospirales;p__Firmicutes_A;s__RUG420 sp900317985				41	1	0.999	166
BAT_CoAss_seasheep.305_k141_15390657_4		K00831			15.2871	15.7158	15.1966	16.283	15.5711	16.3995	14.1444	15.0884	13.5213	13.6538	16.0276	14.9658	15.5931	14.1303	13.7941	16.3239	MAG	d__Bacteria;c__Bacteroidia;f__Muribaculaceae;g__C941;o__Bacteroidales;p__Bacteroidota;s__				25.5	1	0.999	357
BAT_CoAss_seasheep.305_k141_2135005_4					NaN	15.1156	NaN	NaN	15.177	14.3577	NaN	NaN	14.5538	NaN	15.2771	NaN	NaN	NaN	NaN	NaN	MAG	d__Bacteria;c__Bacteroidia;f__Muribaculaceae;g__C941;o__Bacteroidales;p__Bacteroidota;s__				5.7	1	0.999	228
BAT_CoAss_seasheep.305_k141_3942401_6	BAT_CoAss_seasheep.445_k141_2761779_4	K21573	CarboxypepD_reg-like domain [PF13715.8]; Carboxypeptidase regulatory-like domain [PF13620.8]; TonB-dependent Receptor Plug Domain [PF07715.17]";"TonB dependent receptor [PF00593.26]		14.2566	NaN	NaN	NaN	NaN	14.5364	14.9668	14.3052	NaN	14.7157	14.9599	15.1204	14.6152	14.5937	13.9998	14.5961	MAG	d__Bacteria;c__Bacteroidia;f__Muribaculaceae;g__C941;o__Bacteroidales;p__Bacteroidota;s__				4.5	1	0.999	1165
BAT_CoAss_seasheep.305_k141_7911729_6					14.8081	16.6109	15.4472	16.1227	16.1106	15.8443	15.471	16.9821	15.1481	15.8875	16.2658	NaN	16.2383	15.7169	14.9062	NaN	MAG	d__Bacteria;c__Bacteroidia;f__Muribaculaceae;g__C941;o__Bacteroidales;p__Bacteroidota;s__				39.9	1	0.999	416
BAT_CoAss_seasheep.305_k141_8914339_6		K00174	Pyruvate:ferredoxin oxidoreductase core domain II [PF17147.6]; Transketolase, C-terminal domain [PF02780.22]";"Pyruvate flavodoxin/ferredoxin oxidoreductase, thiamine diP-bdg [PF01855.21]		NaN	NaN	14.5847	NaN	NaN	13.7407	NaN	NaN	14.064	NaN	NaN	15.2774	NaN	NaN	NaN	14.9723	MAG	d__Bacteria;c__Bacteroidia;f__Muribaculaceae;g__C941;o__Bacteroidales;p__Bacteroidota;s__				12.7	1	0.9972	361
BAT_CoAss_seasheep.30_k141_10582739_8			Secretion system C-terminal sorting domain [PF18962.2]		14.9582	16.0524	16.6823	16.5378	16.5278	16.7096	17.3335	17.992	15.9782	15.5586	17.5382	16.7635	14.0066	16.7436	16.291	15.9937	MAG	d__Bacteria;c__Bacteroidia;f__P3;g__UBA1711;o__Bacteroidales;p__Bacteroidota;s__UBA1711 sp900317955				18.1	1	0.999	863
BAT_CoAss_seasheep.30_k141_1626922_11		K02876	Ribosomal proteins 50S-L15, 50S-L18e, 60S-L27A [PF00828.21]		15.556	14.7012	NaN	16.1027	15.5076	14.2076	16.0593	15.8676	NaN	15.7278	14.4432	NaN	13.6927	15.7054	15.7191	15.8312	MAG	d__Bacteria;c__Bacteroidia;f__P3;g__UBA1711;o__Bacteroidales;p__Bacteroidota;s__UBA1711 sp900317955				8.1	1	0.9988	149
BAT_CoAss_seasheep.30_k141_2518345_7			Divergent InlB B-repeat domain [PF18998.2]		NaN	NaN	NaN	13.5635	NaN	NaN	16.1979	16.7467	NaN	14.7475	16.2063	12.9065	NaN	14.1743	NaN	NaN	MAG	d__Bacteria;c__Bacteroidia;f__P3;g__UBA1711;o__Bacteroidales;p__Bacteroidota;s__UBA1711 sp900317955				16.3	1	0.999	270
BAT_CoAss_seasheep.30_k141_8956300_1					NaN	NaN	NaN	NaN	NaN	14.7333	14.3261	14.245	NaN	NaN	NaN	NaN	14.5009	14.7751	NaN	NaN	MAG	d__Bacteria;c__Bacteroidia;f__P3;g__UBA1711;o__Bacteroidales;p__Bacteroidota;s__UBA1711 sp900317955				8.5	1	0.996	658
BAT_CoAss_seasheep.310_k141_13685552_7					NaN	NaN	NaN	NaN	NaN	NaN	NaN	NaN	16.7251	NaN	13.6947	NaN	14.4493	NaN	NaN	NaN	MAG	d__Bacteria;c__Bacteroidia;f__P3;g__UBA1217;o__Bacteroidales;p__Bacteroidota;s__UBA1217 sp900316965				15	1	0.999	247
BAT_CoAss_seasheep.310_k141_626422_28			Bacterial DNA-binding protein [PF00216.23]		NaN	NaN	NaN	NaN	NaN	NaN	NaN	NaN	16.0738	NaN	14.2	NaN	14.6179	NaN	NaN	NaN	MAG	d__Bacteria;c__Bacteroidia;f__P3;g__UBA1217;o__Bacteroidales;p__Bacteroidota;s__UBA1217 sp900316965				51.2	1	0.999	86
BAT_CoAss_seasheep.310_k141_626422_33			Secretion system C-terminal sorting domain [PF18962.2]		NaN	NaN	NaN	NaN	NaN	NaN	NaN	NaN	17.2517	NaN	15.7801	NaN	14.7467	NaN	NaN	NaN	MAG	d__Bacteria;c__Bacteroidia;f__P3;g__UBA1217;o__Bacteroidales;p__Bacteroidota;s__UBA1217 sp900316965				11.9	1	0.999	857
BAT_CoAss_seasheep.311_k141_10360927_6		K21573	CarboxypepD_reg-like domain [PF13715.8]";"TonB dependent receptor [PF00593.26]		NaN	NaN	NaN	NaN	13.2982	NaN	13.1601	NaN	NaN	NaN	14.3766	13.6306	NaN	13.1915	NaN	NaN	MAG	d__Bacteria;c__Bacteroidia;f__Bacteroidaceae;g__UBA4334;o__Bacteroidales;p__Bacteroidota;s__UBA4334 sp900316505				5.5	1	0.9967	1084
BAT_CoAss_seasheep.311_k141_316356_7			Outer membrane protein beta-barrel domain [PF13505.8]		14.9204	14.2202	13.7932	15.2404	14.9753	NaN	NaN	NaN	12.8435	15.7374	15.4957	14.794	14.3037	15.5062	15.7668	16.2914	MAG	d__Bacteria;c__Bacteroidia;f__Bacteroidaceae;g__UBA4334;o__Bacteroidales;p__Bacteroidota;s__UBA4334 sp900316505				26.3	1	0.999	198
BAT_CoAss_seasheep.311_k141_4374877_1			OmpA family [PF00691.22]		14.6955	15.4815	15.605	17.1301	16.4638	14.3182	16.0404	15.7786	NaN	16.8011	17.4357	17.1738	14.3242	16.5683	16.3822	15.6473	MAG	d__Bacteria;c__Bacteroidia;f__Bacteroidaceae;g__UBA4334;o__Bacteroidales;p__Bacteroidota;s__UBA4334 sp900316505				33.1	1	0.999	360
BAT_CoAss_seasheep.315_k141_13610972_8			alpha/beta hydrolase fold [PF07859.15]";"Carboxylesterase family [PF00135.30]		14.8808	NaN	13.409	NaN	NaN	13.9678	13.6581	13.6723	NaN	15.2124	15.5113	NaN	14.913	NaN	NaN	NaN	MAG	d__Bacteria;c__Bacteroidia;f__UBA932;g__RC9;o__Bacteroidales;p__Bacteroidota;s__				7.2	1	0.999	531
BAT_CoAss_seasheep.315_k141_14830333_2		K21572	Starch-binding associating with outer membrane [PF14322.8]";"SusD family [PF07980.13]		15.1821	14.9425	15.1327	NaN	15.5833	NaN	NaN	14.2259	NaN	NaN	15.5642	NaN	14.4588	15.2542	14.753	15.1545	MAG	d__Bacteria;c__Bacteroidia;f__UBA932;g__RC9;o__Bacteroidales;p__Bacteroidota;s__				5.2	1	0.999	591
BAT_CoAss_seasheep.315_k141_212703_2		K21573	TonB dependent receptor [PF00593.26]		17.6594	17.3182	17.5427	17.4575	17.3774	17.7321	17.5998	17.5686	17.9516	17.91	18.6333	17.3177	18.0247	17.8996	17.3862	18.0812	MAG	d__Bacteria;c__Bacteroidia;f__UBA932;g__RC9;o__Bacteroidales;p__Bacteroidota;s__				18	1	0.999	839
BAT_CoAss_seasheep.316_k141_5263361_4		K21573	CarboxypepD_reg-like domain [PF13715.8]; Carboxypeptidase regulatory-like domain [PF13620.8]"; TonB-dependent Receptor Plug Domain [PF07715.17];"TonB dependent receptor [PF00593.26]		16.5195	16.5819	16.6439	17.175	15.8903	17.2972	16.167	16.9969	17.6851	15.6402	17.0126	16.571	16.2088	17.2313	16.5896	16.6561	MAG	d__Bacteria;c__Bacteroidia;f__Bacteroidaceae;g__Prevotella;o__Bacteroidales;p__Bacteroidota;s__Prevotella sp900315565				34	1	0.999	1096
BAT_CoAss_seasheep.318_k141_10502989_3			CUB domain [PF00431.22]"; Secretion system C-terminal sorting domain [PF18962.2]; Spi protease inhibitor [PF13734.8];"Peptidase C10 family [PF01640.19]		15.9841	NaN	NaN	16.6154	14.1469	NaN	NaN	NaN	NaN	16.2221	NaN	NaN	15.9	NaN	NaN	NaN	MAG	d__Bacteria;c__Bacteroidia;f__WCHB1-69;g__F23-D06;o__Bacteroidales;p__Bacteroidota;s__F23-D06 sp900319925				12.4	1	0.999	759
BAT_CoAss_seasheep.318_k141_10896954_7		K02895	Ribosomal proteins 50S L24/mitochondrial 39S L24 [PF17136.6]		15.2633	14.8439	15.487	15.2298	14.9495	14.7734	15.4052	14.913	14.9398	14.5743	15.004	15.2021	15.1466	14.7815	14.9491	15.0688	MAG	d__Bacteria;c__Bacteroidia;f__WCHB1-69;g__F23-D06;o__Bacteroidales;p__Bacteroidota;s__F23-D06 sp900319925				29.2	1	0.9975	106
BAT_CoAss_seasheep.318_k141_12366107_4			Carboxypeptidase regulatory-like domain [PF13620.8]"; Outer membrane protein beta-barrel family [PF14905.8];"TonB dependent receptor [PF00593.26]		15.6998	15.7383	15.2213	15.8105	16.1548	14.985	15.6201	15.5979	15.3325	15.4589	15.6506	15.7879	15.8249	15.5682	15.61	15.5924	MAG	d__Bacteria;c__Bacteroidia;f__WCHB1-69;g__F23-D06;o__Bacteroidales;p__Bacteroidota;s__F23-D06 sp900319925				17.9	1	0.999	1250
BAT_CoAss_seasheep.318_k141_12854540_21		K03530	Bacterial DNA-binding protein [PF00216.23]		14.0769	NaN	NaN	14.7226	13.3752	14.1549	NaN	NaN	NaN	14.1228	NaN	13.3185	13.321	12.5618	NaN	13.2888	MAG	d__Bacteria;c__Bacteroidia;f__WCHB1-69;g__F23-D06;o__Bacteroidales;p__Bacteroidota;s__F23-D06 sp900319925				42.7	1	0.999	89
BAT_CoAss_seasheep.318_k141_2525848_2			Secretion system C-terminal sorting domain [PF18962.2]";"Outer membrane protein Omp28 [PF11551.10]		14.5734	NaN	13.1557	15.9631	NaN	13.5933	NaN	14.1429	NaN	NaN	NaN	NaN	NaN	NaN	NaN	NaN	MAG	d__Bacteria;c__Bacteroidia;f__WCHB1-69;g__F23-D06;o__Bacteroidales;p__Bacteroidota;s__F23-D06 sp900319925				10.5	1	0.999	570
BAT_CoAss_seasheep.318_k141_8447564_3			Secretion system C-terminal sorting domain [PF18962.2]		NaN	NaN	15.0526	17.0951	NaN	15.9267	NaN	14.5475	15.4193	14.9056	NaN	NaN	14.5862	14.2219	NaN	14.2555	MAG	d__Bacteria;c__Bacteroidia;f__WCHB1-69;g__F23-D06;o__Bacteroidales;p__Bacteroidota;s__F23-D06 sp900319925				15.5	1	0.999	671
BAT_CoAss_seasheep.318_k141_9511528_1			Peptidase M16 inactive domain [PF05193.23]		15.5142	NaN	NaN	14.7014	NaN	NaN	NaN	14.4305	NaN	NaN	NaN	NaN	NaN	NaN	NaN	15.5464	MAG	d__Bacteria;c__Bacteroidia;f__WCHB1-69;g__F23-D06;o__Bacteroidales;p__Bacteroidota;s__F23-D06 sp900319925				11.9	1	0.999	605
BAT_CoAss_seasheep.321_k141_13984063_4		K07335	ABC transporter substrate-binding protein PnrA-like [PF02608.16]		15.1017	16.1521	16.1659	16.0229	15.9185	16.2551	15.4853	16.225	15.9682	15.7366	15.6735	15.9152	15.4493	16.0059	15.7984	16.1141	MAG	d__Bacteria;c__Clostridia;f__Acutalibacteraceae;g__UBA1227;o__Oscillospirales;p__Firmicutes_A;s__UBA1227 sp002309175				9.4	1	0.999	403
BAT_CoAss_seasheep.321_k141_14349594_2		K04077	TCP-1/cpn60 chaperonin family [PF00118.26]		17.7131	18.8573	18.7835	18.762	18.6985	17.8897	18.6156	18.1849	18.2069	18.4037	18.5661	18.7559	19.5517	18.3586	17.9653	17.5968	MAG	d__Bacteria;c__Clostridia;f__Acutalibacteraceae;g__UBA1227;o__Oscillospirales;p__Firmicutes_A;s__UBA1227 sp002309175				24.5	1	0.999	548
BAT_CoAss_seasheep.321_k141_8436833_1					16.15	15.7174	15.871	16.1079	16.0846	16.4431	16.0817	16.0945	15.9386	15.9846	16.0432	15.693	16.0745	16.1975	15.8707	15.5996	MAG	d__Bacteria;c__Clostridia;f__Acutalibacteraceae;g__UBA1227;o__Oscillospirales;p__Firmicutes_A;s__UBA1227 sp002309175				14.7	1	0.999	102
BAT_CoAss_seasheep.322_k141_10868249_19			Dockerin type I domain [PF00404.20]		NaN	NaN	15.9272	12.2775	NaN	NaN	NaN	NaN	16.582	15.6891	NaN	15.0242	NaN	NaN	NaN	NaN	MAG	d__Bacteria;c__Bacteroidia;f__Bacteroidaceae;g__UBA3839;o__Bacteroidales;p__Bacteroidota;s__				15	1	0.999	988
BAT_CoAss_seasheep.322_k141_1924653_5					NaN	15.0253	16.5868	NaN	NaN	NaN	13.3809	NaN	15.8878	16.179	NaN	NaN	NaN	NaN	NaN	NaN	MAG	d__Bacteria;c__Bacteroidia;f__Bacteroidaceae;g__UBA3839;o__Bacteroidales;p__Bacteroidota;s__				31.2	1	0.999	602
BAT_CoAss_seasheep.322_k141_1959655_45		K03561	MotA/TolQ/ExbB proton channel family [PF01618.18]		NaN	NaN	15.5298	14.9573	NaN	NaN	14.2578	14.5036	15.5881	15.0667	NaN	14.6602	NaN	NaN	NaN	NaN	MAG	d__Bacteria;c__Bacteroidia;f__Bacteroidaceae;g__UBA3839;o__Bacteroidales;p__Bacteroidota;s__				9	1	0.999	312
BAT_CoAss_seasheep.322_k141_2319777_27			OmpA family [PF00691.22]		14.8206	17.2255	18.5489	14.9014	NaN	NaN	15.7496	14.4732	18.1943	17.1625	15.7244	16.6179	15.7752	NaN	NaN	NaN	MAG	d__Bacteria;c__Bacteroidia;f__Bacteroidaceae;g__UBA3839;o__Bacteroidales;p__Bacteroidota;s__				38.9	1	0.999	396
BAT_CoAss_seasheep.322_k141_5643368_4			Major fimbrial subunit protein type IV, Fimbrillin, C-terminal [PF15495.8]		NaN	16.5045	17.3052	NaN	NaN	NaN	12.7892	NaN	17.2982	16.4108	NaN	14.6151	NaN	NaN	NaN	NaN	MAG	d__Bacteria;c__Bacteroidia;f__Bacteroidaceae;g__UBA3839;o__Bacteroidales;p__Bacteroidota;s__				33.4	1	0.999	641
BAT_CoAss_seasheep.322_k141_6229075_5					13.7742	16.367	16.8587	NaN	NaN	NaN	NaN	NaN	17.2494	15.6641	14.3288	14.3831	NaN	NaN	NaN	NaN	MAG	d__Bacteria;c__Bacteroidia;f__Bacteroidaceae;g__UBA3839;o__Bacteroidales;p__Bacteroidota;s__				34.6	1	0.999	185
BAT_CoAss_seasheep.322_k141_7088407_14					NaN	16.2825	16.8527	13.96	NaN	NaN	14.6462	14.2176	17.0967	16.2996	NaN	14.3959	NaN	NaN	NaN	NaN	MAG	d__Bacteria;c__Bacteroidia;f__Bacteroidaceae;g__UBA3839;o__Bacteroidales;p__Bacteroidota;s__				22.6	1	0.999	859
BAT_CoAss_seasheep.322_k141_7384956_3			Dockerin type I domain [PF00404.20]		NaN	16.4399	16.8327	14.0451	14.7749	NaN	NaN	NaN	17.1467	16.5641	16.2707	16.121	14.5835	14.8982	NaN	NaN	MAG	d__Bacteria;c__Bacteroidia;f__Bacteroidaceae;g__UBA3839;o__Bacteroidales;p__Bacteroidota;s__				15.8	1	0.999	1264
BAT_CoAss_seasheep.322_k141_7384956_4					16.0568	NaN	NaN	13.3522	NaN	14.0236	NaN	NaN	18.4156	17.3927	NaN	16.7852	15.3416	NaN	NaN	NaN	MAG	d__Bacteria;c__Bacteroidia;f__Bacteroidaceae;g__UBA3839;o__Bacteroidales;p__Bacteroidota;s__				27.5	1	0.999	255
BAT_CoAss_seasheep.322_k141_85851_3		K21572	SusD family [PF07980.13]";"Starch-binding associating with outer membrane [PF14322.8]		NaN	14.7911	15.9531	NaN	NaN	NaN	13.8679	NaN	16.0768	14.8296	13.9448	NaN	13.8106	NaN	NaN	NaN	MAG	d__Bacteria;c__Bacteroidia;f__Bacteroidaceae;g__UBA3839;o__Bacteroidales;p__Bacteroidota;s__				32.1	1	0.999	546
BAT_CoAss_seasheep.322_k141_9041520_11		K02890	Ribosomal protein L22p/L17e [PF00237.21]		NaN	14.6588	15.0289	NaN	NaN	NaN	15.1361	NaN	NaN	NaN	14.7707	NaN	15.2805	NaN	NaN	NaN	MAG	d__Bacteria;c__Bacteroidia;f__Bacteroidaceae;g__UBA3839;o__Bacteroidales;p__Bacteroidota;s__				23.9	1	0.9965	134
BAT_CoAss_seasheep.322_k141_9041520_37			Domain of unknown function [PF16384.7]		NaN	12.7128	14.9419	NaN	NaN	NaN	NaN	NaN	18.2393	13.624	18.497	NaN	17.9816	NaN	NaN	NaN	MAG	d__Bacteria;c__Bacteroidia;f__Bacteroidaceae;g__UBA3839;o__Bacteroidales;p__Bacteroidota;s__				20.3	1	0.999	927
BAT_CoAss_seasheep.322_k141_9041520_42		K21573	CarboxypepD_reg-like domain [PF13715.8]";"TonB dependent receptor [PF00593.26]		NaN	14.3109	15.2087	15.1826	NaN	NaN	14.5006	14.5026	14.7695	15.1784	15.2378	14.806	14.8343	14.7557	NaN	15.3725	MAG	d__Bacteria;c__Bacteroidia;f__Bacteroidaceae;g__UBA3839;o__Bacteroidales;p__Bacteroidota;s__				7.1	1	0.9985	1091
BAT_CoAss_seasheep.327_k141_11413964_6					NaN	NaN	NaN	NaN	NaN	NaN	NaN	NaN	15.1425	14.9777	14.8192	15.7095	16.4842	15.9557	15.9609	15.8928	MAG	d__Bacteria;c__Bacteroidia;f__Bacteroidaceae;g__UBA4372;o__Bacteroidales;p__Bacteroidota;s__				14.9	1	0.999	704
BAT_CoAss_seasheep.327_k141_4471018_5			alpha/beta hydrolase fold [PF07859.15]";"Carboxylesterase family [PF00135.30]		14.0592	13.6063	NaN	13.5426	NaN	NaN	NaN	13.5783	NaN	13.7268	NaN	13.7499	NaN	NaN	NaN	NaN	MAG	d__Bacteria;c__Bacteroidia;f__Bacteroidaceae;g__UBA4372;o__Bacteroidales;p__Bacteroidota;s__				13.7	1	0.9989	512
BAT_CoAss_seasheep.327_k141_7757358_3					NaN	14.5706	NaN	NaN	NaN	14.7304	15.2742	14.8779	NaN	NaN	NaN	NaN	NaN	NaN	NaN	NaN	MAG	d__Bacteria;c__Bacteroidia;f__Bacteroidaceae;g__UBA4372;o__Bacteroidales;p__Bacteroidota;s__				8.1	1	0.999	770
BAT_CoAss_seasheep.328_k141_10129670_8		K07337	Peptidoglycan-synthase activator LpoB [PF13036.8]		NaN	NaN	15.6619	NaN	13.9125	14.7903	16.0394	NaN	NaN	NaN	NaN	NaN	NaN	NaN	16.0405	16.2474	MAG	d__Bacteria;c__Fibrobacteria;f__Fibrobacteraceae;g__Fibrobacter;o__Fibrobacterales;p__Fibrobacterota;s__				29.2	1	0.999	202
BAT_CoAss_seasheep.328_k141_1024971_3		K20542	Glycosyl hydrolases family 8 [PF01270.19]	cellulase (EC 3.2.1.4); endo-1,4-beta-xylanase (EC 3.2.1.8); licheninase (EC 3.2.1.73); reducing-end-xylose releasing exo-oligoxylanase (EC 3.2.1.156) [GH8]";"GH8 chitosanase (EC 3.2.1.132)	14.3061	15.7592	15.5109	12.7506	15.6671	15.75	15.8634	15.7807	12.9557	15.5418	NaN	NaN	13.133	NaN	16.8408	14.4945	MAG	d__Bacteria;c__Fibrobacteria;f__Fibrobacteraceae;g__Fibrobacter;o__Fibrobacterales;p__Fibrobacterota;s__				18.2	1	0.999	731
BAT_CoAss_seasheep.328_k141_10766708_9			PA14 domain [PF07691.14]		NaN	14.9166	16.6816	NaN	NaN	14.4914	16.9376	NaN	NaN	NaN	NaN	14.42	NaN	NaN	16.0835	16.5111	MAG	d__Bacteria;c__Fibrobacteria;f__Fibrobacteraceae;g__Fibrobacter;o__Fibrobacterales;p__Fibrobacterota;s__				13.4	1	0.999	927
BAT_CoAss_seasheep.328_k141_10834420_5			Phosphoglucomutase/phosphomannomutase, alpha/beta/alpha domain II [PF02879.18]; Phosphoglucomutase/phosphomannomutase, alpha/beta/alpha domain III [PF02880.18]; Phosphoglucomutase/phosphomannomutase, C-terminal domain [PF00408.22]";"Phosphoglucomutase/phosphomannomutase, alpha/beta/alpha domain I [PF02878.18]		NaN	NaN	15.8697	15.4261	NaN	NaN	14.827	NaN	15.6586	NaN	NaN	NaN	NaN	NaN	NaN	NaN	MAG	d__Bacteria;c__Fibrobacteria;f__Fibrobacteraceae;g__Fibrobacter;o__Fibrobacterales;p__Fibrobacterota;s__				27.4	1	0.999	446
BAT_CoAss_seasheep.328_k141_12325350_6	S11C8824_S11CNODE_53_length_62451_cov_15.940589_56	K18189	Transcriptional regulator [PF01709.22]		16.7618	16.4273	16.4773	16.6141	16.2468	16.4427	16.943	16.3972	16.7283	16.6712	17.0028	15.426	16.2471	16.6389	15.8719	16.0559	MAG	d__Bacteria;c__Fibrobacteria;f__Fibrobacteraceae;g__Fibrobacter;o__Fibrobacterales;p__Fibrobacterota;s__				12.7	1	0.999	229
BAT_CoAss_seasheep.328_k141_12522579_4					NaN	NaN	NaN	NaN	15.1014	NaN	15.1028	NaN	NaN	NaN	NaN	14.9389	14.3907	15.0067	NaN	NaN	MAG	d__Bacteria;c__Fibrobacteria;f__Fibrobacteraceae;g__Fibrobacter;o__Fibrobacterales;p__Fibrobacterota;s__				11.1	1	0.9979	413
BAT_CoAss_seasheep.328_k141_12569954_1	S11C8824_S11CNODE_9_length_177131_cov_19.640330_133, S12C6824_S12CNODE_564_length_8251_cov_12.121645_2, S23C6528_S23CNODE_30_length_52489_cov_9.144200_36	K20509	Na+-transporting oxaloacetate decarboxylase beta subunit [PF03977.15]		16.3219	15.5153	16.0983	16.101	15.9284	15.8196	16.3095	15.8081	15.9291	16.0708	16.0335	15.2959	15.1894	15.8756	16.2818	15.7821	MAG	d__Bacteria;c__Fibrobacteria;f__Fibrobacteraceae;g__Fibrobacter;o__Fibrobacterales;p__Fibrobacterota;s__				6.8	1	0.999	381
BAT_CoAss_seasheep.328_k141_1301392_6					14.8566	13.7687	17.3131	15.5498	15.1355	17.1071	18.0071	NaN	15.7907	NaN	13.8046	NaN	14.4755	15.7868	17.6074	17.6687	MAG	d__Bacteria;c__Fibrobacteria;f__Fibrobacteraceae;g__Fibrobacter;o__Fibrobacterales;p__Fibrobacterota;s__				36.6	1	0.999	350
BAT_CoAss_seasheep.328_k141_13300282_4	BAT_CoAss_seasheep.784_k141_12769732_5, S11C8824_S11CNODE_332_length_15400_cov_14.988987_13, S12C6824_S12CNODE_226_length_14324_cov_9.953816_12	K03561	MotA/TolQ/ExbB proton channel family [PF01618.18]		14.9898	14.6348	14.9964	NaN	NaN	15.0277	15.3718	NaN	14.5439	15.0527	15.0842	NaN	15.1379	16.0707	15.0294	15.8679	MAG	d__Bacteria;c__Fibrobacteria;f__Fibrobacteraceae;g__Fibrobacter;o__Fibrobacterales;p__Fibrobacterota;s__				15.4	1	0.999	230
BAT_CoAss_seasheep.328_k141_14602862_5		K02959	Ribosomal protein S16 [PF00886.21]		NaN	NaN	16.1383	NaN	NaN	15.0869	16.9112	14.726	15.0973	13.9408	NaN	NaN	15.2081	NaN	15.3425	15.6375	MAG	d__Bacteria;c__Fibrobacteria;f__Fibrobacteraceae;g__Fibrobacter;o__Fibrobacterales;p__Fibrobacterota;s__				27.5	1	0.999	149
BAT_CoAss_seasheep.328_k141_14849484_4					14.609	NaN	18.4282	NaN	14.4899	17.1051	18.7499	14.8242	NaN	14.3393	NaN	13.9999	NaN	15.0241	17.5557	17.9599	MAG	d__Bacteria;c__Fibrobacteria;f__Fibrobacteraceae;g__Fibrobacter;o__Fibrobacterales;p__Fibrobacterota;s__				34.6	1	0.999	477
BAT_CoAss_seasheep.328_k141_15184344_1	BAT_CoAss_seasheep.784_k141_35013_3, S11C8824_S11CNODE_79_length_48922_cov_16.145927_37, S12C6824_S12CNODE_985_length_5680_cov_9.581511_1		GatB/GatE catalytic domain [PF02934.17]";"GatB domain [PF02637.20]		14.5693	15.1003	15.4093	15.3666	14.0326	15.0606	15.7699	15.3501	15.2367	15.1562	15.6043	13.779	13.6082	15.1304	15.4665	13.6266	MAG	d__Bacteria;c__Fibrobacteria;f__Fibrobacteraceae;g__Fibrobacter;o__Fibrobacterales;p__Fibrobacterota;s__				31.2	1	0.999	204
BAT_CoAss_seasheep.328_k141_1724620_5			Acyl-CoA dehydrogenase C terminal [PF12186.10]		NaN	14.8176	14.9875	15.009	14.7227	14.7704	15.5497	15.5031	14.6755	14.666	15.2318	14.448	NaN	14.9627	NaN	15.0845	MAG	d__Bacteria;c__Fibrobacteria;f__Fibrobacteraceae;g__Fibrobacter;o__Fibrobacterales;p__Fibrobacterota;s__				39.6	1	0.999	91
BAT_CoAss_seasheep.328_k141_2214496_5		K02897	Ribosomal protein TL5, C-terminal domain [PF14693.8]";"Ribosomal L25p family [PF01386.21]		15.2759	NaN	15.626	NaN	NaN	14.7313	16.4035	NaN	NaN	14.2531	NaN	NaN	NaN	15.1744	14.5796	16.0014	MAG	d__Bacteria;c__Fibrobacteria;f__Fibrobacteraceae;g__Fibrobacter;o__Fibrobacterales;p__Fibrobacterota;s__				30.6	1	0.999	216
BAT_CoAss_seasheep.328_k141_254367_1			Domain of unknown function (DUF4332) [PF14229.8]		NaN	NaN	16.4463	NaN	14.2142	14.5056	16.6546	NaN	NaN	NaN	NaN	14.7818	NaN	NaN	16.412	16.8959	MAG	d__Bacteria;c__Fibrobacteria;f__Fibrobacteraceae;g__Fibrobacter;o__Fibrobacterales;p__Fibrobacterota;s__				8.7	1	0.999	1344
BAT_CoAss_seasheep.328_k141_2616392_1			TCP-1/cpn60 chaperonin family [PF00118.26]		NaN	14.605	14.8092	15.4082	15.1817	14.9086	15.3343	14.5378	NaN	14.8832	15.517	13.9433	15.014	15.2683	14.3698	14.9385	MAG	d__Bacteria;c__Fibrobacteria;f__Fibrobacteraceae;g__Fibrobacter;o__Fibrobacterales;p__Fibrobacterota;s__				42.4	1	0.999	66
BAT_CoAss_seasheep.328_k141_2805620_2			Outer membrane protein beta-barrel domain [PF13568.8]		NaN	NaN	15.5731	NaN	NaN	15.9709	16.5272	NaN	NaN	NaN	NaN	NaN	NaN	NaN	16.9816	16.8083	MAG	d__Bacteria;c__Fibrobacteria;f__Fibrobacteraceae;g__Fibrobacter;o__Fibrobacterales;p__Fibrobacterota;s__				16.7	1	0.999	234
BAT_CoAss_seasheep.328_k141_2869890_6			Phosphoglycerate kinase [PF00162.21]		15.8224	NaN	17.1818	17.357	NaN	17.09	NaN	NaN	NaN	16.7774	17.5957	15.7251	16.7898	17.4554	17.4832	17.5498	MAG	d__Bacteria;c__Fibrobacteria;f__Fibrobacteraceae;g__Fibrobacter;o__Fibrobacterales;p__Fibrobacterota;s__				79.2	1	0.999	72
BAT_CoAss_seasheep.328_k141_3009669_2		K02945	S1 RNA binding domain [PF00575.25]		16.3117	14.3078	16.1996	14.877	15.9614	14.5086	17.1999	15.2217	15.6614	14.036	14.3826	NaN	14.0263	NaN	16.4503	16.1502	MAG	d__Bacteria;c__Fibrobacteria;f__Fibrobacteraceae;g__Fibrobacter;o__Fibrobacterales;p__Fibrobacterota;s__				54.8	1	0.999	600
BAT_CoAss_seasheep.328_k141_3118480_2		K25010		CE15 4-O-methyl-glucuronoyl methylesterase (EC 3.1.1.-) [CE15]	16.8019	15.5428	17.1475	16.1619	16.7793	16.9337	17.5981	17.2218	17.2089	16.3932	17.0156	16.0796	16.5195	15.7781	17.1635	16.3767	MAG	d__Bacteria;c__Fibrobacteria;f__Fibrobacteraceae;g__Fibrobacter;o__Fibrobacterales;p__Fibrobacterota;s__				31.9	1	0.999	477
BAT_CoAss_seasheep.328_k141_3307325_8					14.4811	14.7793	16.9732	14.1105	16.3991	17.1026	17.2595	14.7792	14.6084	15.7046	15.6418	14.7799	16.8274	16.7467	16.602	16.5952	MAG	d__Bacteria;c__Fibrobacteria;f__Fibrobacteraceae;g__Fibrobacter;o__Fibrobacterales;p__Fibrobacterota;s__				37.5	1	0.999	347
BAT_CoAss_seasheep.328_k141_4445024_29					16.1444	15.643	16.9825	15.1969	16.5412	16.8273	17.6435	16.6779	15.9723	16.0393	15.0976	16.134	16.2054	16.0467	17.4275	17.3003	MAG	d__Bacteria;c__Fibrobacteria;f__Fibrobacteraceae;g__Fibrobacter;o__Fibrobacterales;p__Fibrobacterota;s__				38.3	1	0.999	428
BAT_CoAss_seasheep.328_k141_4749510_8					NaN	NaN	14.6666	NaN	NaN	15.1893	16.0386	NaN	NaN	NaN	NaN	NaN	NaN	NaN	13.9472	15.7591	MAG	d__Bacteria;c__Fibrobacteria;f__Fibrobacteraceae;g__Fibrobacter;o__Fibrobacterales;p__Fibrobacterota;s__				39	1	0.999	182
BAT_CoAss_seasheep.328_k141_4781839_2					NaN	NaN	15.6437	NaN	NaN	13.9994	16.4237	NaN	NaN	NaN	NaN	NaN	NaN	NaN	14.2543	NaN	MAG	d__Bacteria;c__Fibrobacteria;f__Fibrobacteraceae;g__Fibrobacter;o__Fibrobacterales;p__Fibrobacterota;s__				8.7	1	0.999	1292
BAT_CoAss_seasheep.328_k141_4945372_1	BAT_CoAss_seasheep.784_k141_6433604_3, S12C6824_S12CNODE_149_length_18024_cov_9.527687_12	K00940	Nucleoside diphosphate kinase [PF00334.21]		15.2394	15.6702	15.8662	15.7063	NaN	15.9525	15.3842	16.0177	15.8953	15.8742	15.979	14.4676	15.8674	15.0252	16.2536	16.1192	MAG	d__Bacteria;c__Fibrobacteria;f__Fibrobacteraceae;g__Fibrobacter;o__Fibrobacterales;p__Fibrobacterota;s__				34.7	1	0.999	147
BAT_CoAss_seasheep.328_k141_6513801_3					NaN	NaN	NaN	NaN	NaN	14.6911	NaN	16.4765	NaN	NaN	14.1984	16.1931	16.5593	NaN	NaN	NaN	MAG	d__Bacteria;c__Fibrobacteria;f__Fibrobacteraceae;g__Fibrobacter;o__Fibrobacterales;p__Fibrobacterota;s__				16.7	1	0.999	496
BAT_CoAss_seasheep.328_k141_6627482_3	BAT_CoAss_seasheep.784_k141_9858305_8, S11C8824_S11CNODE_40_length_74220_cov_17.298793_35, S12C6824_S12CNODE_102_length_21980_cov_10.267366_17, S23C6528_S23CNODE_386_length_11451_cov_8.641365_3	K00767	Quinolinate phosphoribosyl transferase, N-terminal domain [PF02749.18]";"Quinolinate phosphoribosyl transferase, C-terminal domain [PF01729.21]		NaN	12.789	12.9343	13.0041	12.7497	13.0191	13.5318	13.3854	12.5077	12.6073	12.7992	NaN	12.7061	12.9299	13.6345	13.0676	MAG	d__Bacteria;c__Fibrobacteria;f__Fibrobacteraceae;g__Fibrobacter;o__Fibrobacterales;p__Fibrobacterota;s__				13.9	1	0.999	287
BAT_CoAss_seasheep.328_k141_6755930_9		K03530	Bacterial DNA-binding protein [PF00216.23]		18.2412	16.5849	18.202	16.9508	16.8923	18.3122	19.4181	17.3309	17.0396	18.0323	17.8376	17.5076	17.2214	19.1073	18.2702	19.1167	MAG	d__Bacteria;c__Fibrobacteria;f__Fibrobacteraceae;g__Fibrobacter;o__Fibrobacterales;p__Fibrobacterota;s__				56.6	1	0.999	99
BAT_CoAss_seasheep.328_k141_7427863_6		K02338	DNA polymerase III beta subunit, C-terminal domain [PF02768.17]; DNA polymerase III beta subunit, N-terminal domain [PF00712.21]";"DNA polymerase III beta subunit, central domain [PF02767.18]		16.1358	15.0971	16.3466	15.2242	14.7795	15.8909	16.6393	15.5503	14.3649	15.552	15.0935	14.5251	14.7554	13.7974	16.43	14.6406	MAG	d__Bacteria;c__Fibrobacteria;f__Fibrobacteraceae;g__Fibrobacter;o__Fibrobacterales;p__Fibrobacterota;s__				31.9	1	0.999	361
BAT_CoAss_seasheep.328_k141_7628916_11					NaN	NaN	17.138	NaN	NaN	15.1333	16.8269	14.8799	15.1003	15.6885	15.3519	15.9561	NaN	15.0791	16.3725	16.9033	MAG	d__Bacteria;c__Fibrobacteria;f__Fibrobacteraceae;g__Fibrobacter;o__Fibrobacterales;p__Fibrobacterota;s__				27.1	1	0.999	325
BAT_CoAss_seasheep.328_k141_7628916_18					NaN	NaN	16.4258	NaN	15.2171	12.3214	16.9734	NaN	NaN	NaN	NaN	NaN	NaN	NaN	14.8979	16.1459	MAG	d__Bacteria;c__Fibrobacteria;f__Fibrobacteraceae;g__Fibrobacter;o__Fibrobacterales;p__Fibrobacterota;s__				15.3	1	0.999	751
BAT_CoAss_seasheep.328_k141_8642838_9		K02939	Ribosomal protein L9, N-terminal domain [PF01281.21]";"Ribosomal protein L9, C-terminal domain [PF03948.16]		17.4639	16.8956	17.7735	17.2872	17.0853	17.3207	17.9397	17.5767	17.5492	17.052	17.0394	16.82	17.1683	15.436	17.8916	17.0961	MAG	d__Bacteria;c__Fibrobacteria;f__Fibrobacteraceae;g__Fibrobacter;o__Fibrobacterales;p__Fibrobacterota;s__				51.7	1	0.999	149
BAT_CoAss_seasheep.328_k141_8695559_3		K02871	Ribosomal protein L13 [PF00572.20]		13.4867	NaN	14.0451	NaN	NaN	NaN	14.425	NaN	NaN	12.7936	14.29	NaN	NaN	NaN	13.1943	13.0563	MAG	d__Bacteria;c__Fibrobacteria;f__Fibrobacteraceae;g__Fibrobacter;o__Fibrobacterales;p__Fibrobacterota;s__				48.6	1	0.999	142
BAT_CoAss_seasheep.328_k141_8755035_1			Secretion system C-terminal sorting domain [PF18962.2]";"Cellulase (glycosyl hydrolase family 5) [PF00150.20]	; alpha-L-arabinofuranosidase (EC 3.2.1.55); arabinoxylan-specific endo-beta-1,4-xylanase (EC 3.2.1.-); beta-1,3-mannanase (EC 3.2.1.-); beta-D-galactofuranosidase (EC 3.2.1.146); beta-galactosylceramidase (EC 3.2.1.46); beta-glucosidase (EC 3.2.1.21); beta-glucosylceramidase (EC 3.2.1.45); beta-glycosidase (EC 3.2.1.-); beta-mannosidase (EC 3.2.1.25); beta-N-acetylhexosaminidase (EC 3.2.1.52); b…	NaN	NaN	15.6725	NaN	NaN	14.4251	15.872	NaN	NaN	NaN	NaN	NaN	NaN	NaN	14.4235	14.7726	MAG	d__Bacteria;c__Fibrobacteria;f__Fibrobacteraceae;g__Fibrobacter;o__Fibrobacterales;p__Fibrobacterota;s__				17.1	1	0.999	896
BAT_CoAss_seasheep.328_k141_8938866_3					14.0229	NaN	18.3553	NaN	13.5675	16.8605	18.5334	14.7764	NaN	NaN	NaN	NaN	NaN	NaN	18.2023	18.9108	MAG	d__Bacteria;c__Fibrobacteria;f__Fibrobacteraceae;g__Fibrobacter;o__Fibrobacterales;p__Fibrobacterota;s__				36.2	1	0.999	307
BAT_CoAss_seasheep.328_k141_971416_8			Ankyrin repeats (many copies) [PF13637.8]; Ankyrin repeats (many copies) [PF13857.8]";"Ankyrin repeats (3 copies) [PF12796.9]		NaN	12.9287	14.5731	NaN	NaN	13.9971	15.0249	NaN	13.0228	13.7622	NaN	NaN	14.3156	NaN	NaN	14.1911	MAG	d__Bacteria;c__Fibrobacteria;f__Fibrobacteraceae;g__Fibrobacter;o__Fibrobacterales;p__Fibrobacterota;s__				33.5	1	0.999	245
BAT_CoAss_seasheep.332_k141_2350222_4			Nickel-dependent hydrogenase [PF00374.21]		NaN	13.7828	13.2251	NaN	13.642	13.7032	13.4689	NaN	13.2131	NaN	NaN	NaN	13.62	13.2551	NaN	NaN	MAG	BAT_CoAss_seasheep.332				16.5	1	0.999	133
BAT_CoAss_seasheep.332_k141_434375_1			Elongation factor Tu GTP binding domain [PF00009.29]		15.0433	17.0038	15.9645	16.4532	15.1986	16.2638	15.2044	16.9028	16.6914	15.9153	NaN	16.0694	15.5086	16.1404	NaN	16.0172	MAG	BAT_CoAss_seasheep.332				52.9	1	0.999	325
BAT_CoAss_seasheep.333_k141_1149180_3			Oxidoreductase family, C-terminal alpha/beta domain [PF19051.2]";"Oxidoreductase family, NAD-binding Rossmann fold [PF01408.24]	beta-N-acetylhexosaminidase (EC 3.2.1.52) [GH109]";"GH109 alpha-N-acetylgalactosaminidase (EC 3.2.1.49)	14.9429	15.1207	14.8584	14.7454	NaN	14.5326	NaN	NaN	14.6747	15.1826	15.014	NaN	NaN	14.7199	NaN	NaN	MAG	d__Bacteria;c__Bacteroidia;f__Bacteroidaceae;g__UBA2918;o__Bacteroidales;p__Bacteroidota;s__				27.6	1	0.999	272
BAT_CoAss_seasheep.333_k141_1169532_3		K02959	Ribosomal protein S16 [PF00886.21]		14.5392	14.6455	14.7727	14.8731	14.8186	14.3389	14.0285	14.245	14.788	16.7169	14.7101	NaN	13.8996	14.6363	14.7132	14.2543	MAG	d__Bacteria;c__Bacteroidia;f__Bacteroidaceae;g__UBA2918;o__Bacteroidales;p__Bacteroidota;s__				31.2	1	0.999	192
BAT_CoAss_seasheep.333_k141_973658_3		K03561	MotA/TolQ/ExbB proton channel family [PF01618.18]		15.7119	15.7225	16.251	15.8772	14.5356	15.227	15.7341	15.9266	16.2509	16.4363	15.9206	15.0789	16.3852	16.0095	16.0438	15.674	MAG	d__Bacteria;c__Bacteroidia;f__Bacteroidaceae;g__UBA2918;o__Bacteroidales;p__Bacteroidota;s__				31.8	1	0.999	242
BAT_CoAss_seasheep.337_k141_15103728_3	k141_15103728__full-cat_1_3				NaN	13.0399	NaN	14.2354	13.6816	NaN	NaN	NaN	13.5732	14.9386	NaN	14.2129	15.362	15.4028	NaN	14.6328	MAG	d__Bacteria;c__Kiritimatiellae;f__UBA1067;g__RUG572;o__RFP12;p__Verrucomicrobiota;s__				8.2	1	0.9974	561
BAT_CoAss_seasheep.337_k141_1602852_4					14.3275	NaN	NaN	NaN	NaN	NaN	NaN	NaN	NaN	15.7497	16.2568	NaN	14.1309	NaN	NaN	NaN	MAG	d__Bacteria;c__Kiritimatiellae;f__UBA1067;g__RUG572;o__RFP12;p__Verrucomicrobiota;s__				31.9	1	0.999	251
BAT_CoAss_seasheep.337_k141_1773025_2		K03737	4Fe-4S dicluster domain [PF12838.9]; 4Fe-4S dicluster domain [PF13183.8]; 4Fe-4S dicluster domain [PF13187.8]; 4Fe-4S dicluster domain [PF13237.8]; 4Fe-4S dicluster domain [PF14697.8]; 4Fe-4S double cluster binding domain [PF13484.8]; Domain of unknown function [PF10371.11]; Pyruvate ferredoxin/flavodoxin oxidoreductase [PF01558.20]; Pyruvate:ferredoxin oxidoreductase core domain II [PF17147.6]; …		NaN	NaN	12.1453	NaN	NaN	NaN	NaN	11.0708	NaN	11.4958	NaN	NaN	11.5026	11.6633	NaN	NaN	MAG	d__Bacteria;c__Kiritimatiellae;f__UBA1067;g__RUG572;o__RFP12;p__Verrucomicrobiota;s__				9.7	1	0.9963	1093
BAT_CoAss_seasheep.337_k141_3435520_1			4Fe-4S dicluster domain [PF12838.9]; 4Fe-4S dicluster domain [PF13187.8]; 4Fe-4S dicluster domain [PF13237.8]; 4Fe-4S dicluster domain [PF14697.8]; Pyridine nucleotide-disulphide oxidoreductase [PF00070.29]";"Pyridine nucleotide-disulphide oxidoreductase [PF07992.16]		16.1307	14.496	16.062	15.8209	15.6351	15.4896	14.6286	NaN	15.8031	15.6205	16.2272	15.4837	15.5927	NaN	14.6271	NaN	MAG	d__Bacteria;c__Kiritimatiellae;f__UBA1067;g__RUG572;o__RFP12;p__Verrucomicrobiota;s__				6	1	0.999	418
BAT_CoAss_seasheep.337_k141_3638671_4		K02982	KH domain [PF07650.19]";"Ribosomal protein S3, C-terminal domain [PF00189.22]		17.5137	17.5429	17.5467	17.6352	17.5496	17.7828	17.9262	17.5428	17.685	17.7916	17.7271	17.6239	17.446	17.8255	16.7816	17.6139	MAG	d__Bacteria;c__Kiritimatiellae;f__UBA1067;g__RUG572;o__RFP12;p__Verrucomicrobiota;s__				46.8	1	0.999	222
BAT_CoAss_seasheep.343_k141_13289926_2					NaN	NaN	15.7571	NaN	14.7459	NaN	15.9876	16.1032	15.7342	14.4114	16.1672	NaN	14.3766	NaN	15.1964	NaN	MAG	d__Bacteria;c__Bacteroidia;f__UBA932;g__UBA1232;o__Bacteroidales;p__Bacteroidota;s__UBA1232 sp002309115				10.4	1	0.9982	558
BAT_CoAss_seasheep.343_k141_1968555_1					NaN	15.3474	15.9895	14.4639	16.0281	16.1383	NaN	13.1078	13.0541	14.3417	16.3083	14.3698	16.0201	15.6058	14.0063	14.4181	MAG	d__Bacteria;c__Bacteroidia;f__UBA932;g__UBA1232;o__Bacteroidales;p__Bacteroidota;s__UBA1232 sp002309115				35	1	0.999	283
BAT_CoAss_seasheep.343_k141_8856609_1		K02358	Elongation factor Tu domain 2 [PF03144.27]";"Elongation factor Tu C-terminal domain [PF03143.19]		16.2539	15.2258	16.2534	15.0419	15.6229	16.393	16.3124	16.2597	16.2487	15.8315	16.1768	15.7383	15.4527	15.9542	15.5238	NaN	MAG	d__Bacteria;c__Bacteroidia;f__UBA932;g__UBA1232;o__Bacteroidales;p__Bacteroidota;s__UBA1232 sp002309115				30.6	1	0.999	268
BAT_CoAss_seasheep.345_k141_10584130_18		K00134	Glyceraldehyde 3-phosphate dehydrogenase, NAD binding domain [PF00044.26]";"Glyceraldehyde 3-phosphate dehydrogenase, C-terminal domain [PF02800.22]		15.8787	15.779	16.3048	16.0927	16.2184	16.1672	16.1303	15.9913	15.5948	15.9413	16.3813	16.0623	16.0641	15.9605	16.0046	16.2996	MAG	d__Bacteria;c__Bacteroidia;f__WCHB1-69;g__UBA1756;o__Bacteroidales;p__Bacteroidota;s__				30.7	1	0.999	335
BAT_CoAss_seasheep.345_k141_4251995_9		K00929	Acetokinase family [PF00871.19]		17.4348	NaN	16.6251	16.6955	19.0861	18.2583	17.2557	17.6162	17.8012	NaN	15.7333	16.737	NaN	18.2287	18.6056	16.5758	MAG	d__Bacteria;c__Bacteroidia;f__WCHB1-69;g__UBA1756;o__Bacteroidales;p__Bacteroidota;s__				11.8	1	0.9959	357
BAT_CoAss_seasheep.346_k141_10470393_8	BAT_CoAss_seasheep.509_k141_3020371_8, S21C7338_S21CNODE_329_length_9070_cov_7.497504_2	K00024	lactate/malate dehydrogenase, alpha/beta C-terminal domain [PF02866.20]";"lactate/malate dehydrogenase, NAD binding domain [PF00056.25]		14.76	16.6354	16.2728	15.8708	15.4413	15.38	15.136	16.4305	15.9995	15.1345	15.994	15.7693	16.4849	15.8271	14.9151	NaN	MAG	d__Bacteria;c__Bacteroidia;f__Paludibacteraceae;g__RF16;o__Bacteroidales;p__Bacteroidota;s__RF16 sp900319025				7.7	1	0.9986	313
BAT_CoAss_seasheep.350_k141_4458714_5		K03737	4Fe-4S dicluster domain [PF12838.9]; 4Fe-4S dicluster domain [PF13183.8]"; 4Fe-4S dicluster domain [PF13187.8]; 4Fe-4S dicluster domain [PF13237.8]; 4Fe-4S dicluster domain [PF14697.8]; 4Fe-4S double cluster binding domain [PF13484.8]; Domain of unknown function [PF10371.11]; Pyruvate ferredoxin/flavodoxin oxidoreductase [PF01558.20]; Pyruvate:ferredoxin oxidoreductase core domain II [PF17147.6];…		15.4622	NaN	NaN	15.2625	15.5254	NaN	15.2842	15.2865	14.924	NaN	15.2222	15.0947	NaN	NaN	15.5809	NaN	MAG	d__Bacteria;c__Bacteroidia;f__UBA932;g__RC9;o__Bacteroidales;p__Bacteroidota;s__				3.7	1	0.9984	1156
BAT_CoAss_seasheep.350_k141_7219606_2		K21572	SusD family [PF07980.13]";"Starch-binding associating with outer membrane [PF14322.8]		NaN	NaN	14.2709	14.3889	NaN	15.2406	15.0467	NaN	NaN	14.9791	14.7551	15.0444	14.8731	NaN	NaN	NaN	MAG	d__Bacteria;c__Bacteroidia;f__UBA932;g__RC9;o__Bacteroidales;p__Bacteroidota;s__				14.4	1	0.999	604
BAT_CoAss_seasheep.350_k141_7715791_1			TonB dependent receptor [PF00593.26]		14.9896	15.6967	15.9897	15.9196	16.0543	16.08	16.1371	16.1508	16.4743	16.2358	16.8976	16.2444	16.2143	16.3454	16.1033	16.4837	MAG	d__Bacteria;c__Bacteroidia;f__UBA932;g__RC9;o__Bacteroidales;p__Bacteroidota;s__				23.4	1	0.999	410
BAT_CoAss_seasheep.351_k141_10882886_2		K00266	FAD binding domain [PF01494.21]"; Flavin-binding monooxygenase-like [PF00743.21]; NAD(P)-binding Rossmann-like domain [PF13450.8]; Pyridine nucleotide-disulphide oxidoreductase [PF07992.16];"Dihydroprymidine dehydrogenase domain II, 4Fe-4S cluster [PF14691.8]		NaN	15.9734	NaN	15.6467	15.2343	NaN	14.2845	15.8919	NaN	NaN	NaN	14.4225	NaN	NaN	NaN	NaN	MAG	d__Bacteria;c__Synergistia;f__Aminobacteriaceae;g__Fretibacterium;o__Synergistales;p__Synergistota;s__				18.1	1	0.999	496
BAT_CoAss_seasheep.351_k141_12306787_9	MAX_CoAss_seasheep.201_k141_12306787_9	K07080	ABC transporter, phosphonate, periplasmic substrate-binding protein [PF12974.9]"; NMT1/THI5 like [PF09084.13]; NMT1-like family [PF13379.8];"NMT1-like family [PF16868.7]		13.7237	15.5692	15.0139	14.0115	15.1518	13.5302	15.1889	15.484	NaN	NaN	NaN	15.8078	NaN	15.5142	13.9599	15.2314	MAG	d__Bacteria;c__Synergistia;f__Aminobacteriaceae;g__Fretibacterium;o__Synergistales;p__Synergistota;s__				21.9	1	0.999	319
BAT_CoAss_seasheep.351_k141_12996603_14		K21395	Bacterial extracellular solute-binding protein, family 7 [PF03480.15]		NaN	15.5828	NaN	15.5335	NaN	14.1528	14.572	15.6667	NaN	12.9771	13.8798	15.8411	NaN	15.6602	15.6027	13.8545	MAG	d__Bacteria;c__Synergistia;f__Aminobacteriaceae;g__Fretibacterium;o__Synergistales;p__Synergistota;s__				20.1	1	0.999	323
BAT_CoAss_seasheep.351_k141_13180540_4			Periplasmic binding protein domain [PF13407.8]		15.2882	14.9907	14.5261	14.4692	14.7116	14.1575	14.4925	14.7861	NaN	NaN	14.5224	14.8398	NaN	14.7136	15.2557	NaN	MAG	d__Bacteria;c__Synergistia;f__Aminobacteriaceae;g__Fretibacterium;o__Synergistales;p__Synergistota;s__				23.7	1	0.999	371
BAT_CoAss_seasheep.351_k141_13277491_5		K07795	Tripartite tricarboxylate transporter family receptor [PF03401.16]		15.0567	13.4202	14.6912	14.8826	13.605	NaN	13.275	NaN	NaN	NaN	NaN	15.2347	NaN	14.2413	13.6843	13.3626	MAG	d__Bacteria;c__Synergistia;f__Aminobacteriaceae;g__Fretibacterium;o__Synergistales;p__Synergistota;s__				13.2	1	0.999	325
BAT_CoAss_seasheep.351_k141_13329564_7		K17213	Periplasmic binding protein domain [PF13407.8]		13.6754	15.0454	15.0657	NaN	13.5566	14.5766	NaN	13.6097	NaN	13.6991	14.2085	14.2469	NaN	13.5891	14.6527	NaN	MAG	d__Bacteria;c__Synergistia;f__Aminobacteriaceae;g__Fretibacterium;o__Synergistales;p__Synergistota;s__				24.1	1	0.999	316
BAT_CoAss_seasheep.351_k141_13674274_5		K23508	Periplasmic binding protein-like domain [PF13377.8]"; Periplasmic binding proteins and sugar binding domain of LacI family [PF00532.23];"Periplasmic binding protein domain [PF13407.8]		18.062	18.8035	18.7082	18.8168	18.8501	19.0103	19.1723	19.1114	18.2878	18.7956	19.0469	18.8382	19.1456	18.98	18.9205	19.238	MAG	d__Bacteria;c__Synergistia;f__Aminobacteriaceae;g__Fretibacterium;o__Synergistales;p__Synergistota;s__				62.1	1	0.999	330
BAT_CoAss_seasheep.351_k141_14563602_2		K02035	Bacterial extracellular solute-binding proteins, family 5 Middle [PF00496.24]		NaN	14.8364	14.4172	NaN	14.6921	NaN	NaN	NaN	NaN	14.8653	NaN	15.0999	NaN	NaN	NaN	NaN	MAG	d__Bacteria;c__Synergistia;f__Aminobacteriaceae;g__Fretibacterium;o__Synergistales;p__Synergistota;s__				9.4	1	0.9989	499
BAT_CoAss_seasheep.351_k141_14603574_7	S3C8800_S3CNODE_1372_length_8984_cov_5.143913_7	K00688	Carbohydrate phosphorylase [PF00343.22]	ADP-Glc: starch glucosyltransferase (EC 2.4.1.21); GT5 UDP-Glc: glycogen glucosyltransferase (EC 2.4.1.11); NDP-Glc: starch glucosyltransferase (EC 2.4.1.242); UDP-Glc: alpha-1,3-glucan synthase (EC 2.4.1.183) UDP-Glc: alpha-1,4-glucan synthase (EC 2.4.1.-) [GT5]";"GT35 glycogen or starch phosphorylase (EC 2.4.1.1). [GT35]	NaN	17.057	15.7948	16.4141	16.617	NaN	16.4033	17.1035	NaN	13.736	15.9547	15.5814	16.3203	15.177	14.5993	16.7252	MAG	d__Bacteria;c__Synergistia;f__Aminobacteriaceae;g__Fretibacterium;o__Synergistales;p__Synergistota;s__				10.8	1	0.999	581
BAT_CoAss_seasheep.351_k141_14603574_9		K00975	Nucleotidyl transferase [PF00483.25]		NaN	15.8849	14.0678	14.6532	15.4241	NaN	15.1982	15.8355	NaN	NaN	15.2503	NaN	15.2437	NaN	13.9523	15.4621	MAG	d__Bacteria;c__Synergistia;f__Aminobacteriaceae;g__Fretibacterium;o__Synergistales;p__Synergistota;s__				16.7	1	0.999	472
BAT_CoAss_seasheep.351_k141_14684395_1			Phosphoglucomutase/phosphomannomutase, alpha/beta/alpha domain II [PF02879.18]; Phosphoglucomutase/phosphomannomutase, C-terminal domain [PF00408.22]";"Phosphoglucomutase/phosphomannomutase, alpha/beta/alpha domain I [PF02878.18]		NaN	15.4581	14.8791	15.1807	15.379	NaN	NaN	15.7272	NaN	NaN	14.8313	14.5626	15.7672	NaN	NaN	NaN	MAG	d__Bacteria;c__Synergistia;f__Aminobacteriaceae;g__Fretibacterium;o__Synergistales;p__Synergistota;s__				11	1	0.9979	535
BAT_CoAss_seasheep.351_k141_1745170_4		K01624	Fructose-bisphosphate aldolase class-II [PF01116.22]		15.9901	15.928	16.2595	16.5532	16.586	16.6387	15.5955	15.8102	16.8905	16.5492	16.4014	14.9484	16.043	16.8339	16.265	16.2127	MAG	d__Bacteria;c__Synergistia;f__Aminobacteriaceae;g__Fretibacterium;o__Synergistales;p__Synergistota;s__				30.3	1	0.999	287
BAT_CoAss_seasheep.351_k141_2607947_3					NaN	15.5432	14.9222	15.098	15.7213	NaN	15.0618	16.0232	13.9577	15.5551	14.8896	15.3215	15.9466	14.0567	15.4377	16.325	MAG	d__Bacteria;c__Synergistia;f__Aminobacteriaceae;g__Fretibacterium;o__Synergistales;p__Synergistota;s__				18.3	1	0.999	409
BAT_CoAss_seasheep.351_k141_2618435_5		K02012	Bacterial extracellular solute-binding protein [PF01547.27]"; Bacterial extracellular solute-binding protein [PF13531.8];"Bacterial extracellular solute-binding protein [PF13343.8]		14.5658	15.4034	15.2124	13.8603	14.5987	14.5712	15.0019	14.0569	14.8405	15.1615	NaN	NaN	15.9046	14.1651	14.2529	14.751	MAG	d__Bacteria;c__Synergistia;f__Aminobacteriaceae;g__Fretibacterium;o__Synergistales;p__Synergistota;s__				13.3	1	0.999	354
BAT_CoAss_seasheep.351_k141_2618435_7		K02010	ABC transporter [PF00005.29]		NaN	13.2493	13.0385	NaN	13.2899	13.6737	NaN	NaN	13.5991	13.2679	12.743	NaN	13.3304	13.3766	13.0543	NaN	MAG	d__Bacteria;c__Synergistia;f__Aminobacteriaceae;g__Fretibacterium;o__Synergistales;p__Synergistota;s__				14.2	1	0.999	358
BAT_CoAss_seasheep.351_k141_4151786_5		K00134	Glyceraldehyde 3-phosphate dehydrogenase, NAD binding domain [PF00044.26]";"Glyceraldehyde 3-phosphate dehydrogenase, C-terminal domain [PF02800.22]		20.3524	20.4459	20.334	20.1145	20.9115	20.4436	20.3166	20.4834	20.0088	19.719	19.871	20.1459	20.4072	20.3155	20.4786	20.2853	MAG	d__Bacteria;c__Synergistia;f__Aminobacteriaceae;g__Fretibacterium;o__Synergistales;p__Synergistota;s__				31.8	1	0.999	349
BAT_CoAss_seasheep.351_k141_5270476_1					NaN	NaN	NaN	NaN	15.1416	NaN	13.9733	14.3994	NaN	NaN	NaN	NaN	13.5948	NaN	NaN	NaN	MAG	d__Bacteria;c__Synergistia;f__Aminobacteriaceae;g__Fretibacterium;o__Synergistales;p__Synergistota;s__				34.7	1	0.9983	72
BAT_CoAss_seasheep.351_k141_5513265_3			Aspartate/ornithine carbamoyltransferase, carbamoyl-P binding domain [PF02729.23]";"Aspartate/ornithine carbamoyltransferase, Asp/Orn binding domain [PF00185.26]		14.1826	14.3329	14.0499	14.0776	13.9035	14.0899	13.8643	13.7809	14.2106	14.4714	NaN	14.5694	14.0698	13.9302	13.6021	NaN	MAG	d__Bacteria;c__Synergistia;f__Aminobacteriaceae;g__Fretibacterium;o__Synergistales;p__Synergistota;s__				14.3	1	0.999	398
BAT_CoAss_seasheep.351_k141_7574004_15		K21395	Bacterial extracellular solute-binding protein, family 7 [PF03480.15]		16.5922	16.9923	16.8246	16.4044	17.0188	17.1119	16.5629	17.0337	16.0924	16.6411	16.3151	16.4444	16.6941	16.7841	17.1358	16.6688	MAG	d__Bacteria;c__Synergistia;f__Aminobacteriaceae;g__Fretibacterium;o__Synergistales;p__Synergistota;s__				35.4	1	0.999	328
BAT_CoAss_seasheep.351_k141_7716434_12		K10439	Periplasmic binding proteins and sugar binding domain of LacI family [PF00532.23]";"Periplasmic binding protein domain [PF13407.8]		17.2851	17.3385	18.2562	17.5411	17.4723	17.5855	18.0318	17.4661	17.4416	18.1654	18.3605	17.9892	17.5635	18.2852	17.812	18.0144	MAG	d__Bacteria;c__Synergistia;f__Aminobacteriaceae;g__Fretibacterium;o__Synergistales;p__Synergistota;s__				27.9	1	0.999	305
BAT_CoAss_seasheep.351_k141_8515923_1		K01426	Amidase [PF01425.23]		14.8117	17.0776	16.884	15.6682	16.9943	NaN	15.0265	16.9575	14.1845	14.5255	15.8872	16.8711	17.8667	16.4644	16.4976	16.6822	MAG	d__Bacteria;c__Synergistia;f__Aminobacteriaceae;g__Fretibacterium;o__Synergistales;p__Synergistota;s__				34.1	1	0.999	461
BAT_CoAss_seasheep.351_k141_8515923_2			Acyl-coenzyme A:6-aminopenicillanic acid acyl-transferase [PF03417.18]";"Linear amide C-N hydrolases, choloylglycine hydrolase family [PF02275.20]		NaN	15.5267	14.8098	14.7243	15.8348	14.3692	14.6233	16.2117	NaN	NaN	NaN	15.1086	14.9586	14.7044	NaN	16.1583	MAG	d__Bacteria;c__Synergistia;f__Aminobacteriaceae;g__Fretibacterium;o__Synergistales;p__Synergistota;s__				6.2	1	0.999	388
BAT_CoAss_seasheep.351_k141_9325624_17		K10540	Periplasmic binding proteins and sugar binding domain of LacI family [PF00532.23]";"Periplasmic binding protein domain [PF13407.8]		NaN	15.7529	NaN	NaN	14.2264	13.0489	15.2611	15.1871	NaN	NaN	12.3079	NaN	NaN	14.6552	NaN	14.7542	MAG	d__Bacteria;c__Synergistia;f__Aminobacteriaceae;g__Fretibacterium;o__Synergistales;p__Synergistota;s__				33	1	0.999	300
BAT_CoAss_seasheep.351_k141_9498604_5		K01999	Receptor family ligand binding region [PF01094.30]";"Periplasmic binding protein [PF13458.8]		13.6678	NaN	14.0931	NaN	14.4895	NaN	NaN	NaN	NaN	NaN	NaN	NaN	NaN	NaN	NaN	NaN	MAG	d__Bacteria;c__Synergistia;f__Aminobacteriaceae;g__Fretibacterium;o__Synergistales;p__Synergistota;s__				8.8	1	0.999	376
BAT_CoAss_seasheep.351_k141_9758152_9		K01999	Periplasmic binding protein domain [PF13433.8]"; Receptor family ligand binding region [PF01094.30];"Periplasmic binding protein [PF13458.8]		NaN	14.8376	NaN	NaN	14.3536	NaN	NaN	12.9113	NaN	NaN	NaN	14.8066	NaN	NaN	12.5097	NaN	MAG	d__Bacteria;c__Synergistia;f__Aminobacteriaceae;g__Fretibacterium;o__Synergistales;p__Synergistota;s__				19.3	1	0.999	410
BAT_CoAss_seasheep.351_k141_9833736_5		K10672	Glycine/sarcosine/betaine reductase selenoprotein B (GRDB) [PF07355.14]		15.3985	15.7985	16.1002	14.1451	14.4913	14.732	15.3408	15.7526	NaN	13.7865	15.4454	15.8295	14.1867	15.5286	14.7323	14.0711	MAG	d__Bacteria;c__Synergistia;f__Aminobacteriaceae;g__Fretibacterium;o__Synergistales;p__Synergistota;s__				15.2	1	0.999	348
BAT_CoAss_seasheep.351_k141_9833736_7			Redoxin [PF08534.12]"; Thioredoxin-like [PF13905.8];"Thioredoxin [PF00085.22]		14.1294	15.0937	14.7107	15.1335	15.6078	NaN	15.1902	15.2763	NaN	14.686	NaN	15.0915	15.5153	15.1749	15.7225	15.1432	MAG	d__Bacteria;c__Synergistia;f__Aminobacteriaceae;g__Fretibacterium;o__Synergistales;p__Synergistota;s__				40.9	1	0.999	110
BAT_CoAss_seasheep.353_k141_14315636_4	BAT_CoAss_seasheep.479_k141_10652066_6, BAT_CoAss_seasheep.535_k141_11216046_4, BAT_CoAss_seasheep.599_k141_11967471_11, BAT_CoAss_seasheep.63_k141_14077915_6	K02888	Ribosomal prokaryotic L21 protein [PF00829.23]		NaN	NaN	NaN	14.5235	NaN	NaN	NaN	NaN	14.5641	14.0384	14.9873	NaN	NaN	NaN	NaN	NaN	MAG	d__Bacteria;c__Clostridia;f__Lachnospiraceae;g__ISDg;o__Lachnospirales;p__Firmicutes_A;s__				9.9	1	0.9986	102
BAT_CoAss_seasheep.353_k141_284816_1		K10117	Bacterial extracellular solute-binding protein [PF13416.8]";"Bacterial extracellular solute-binding protein [PF01547.27]		16.9497	17.2755	16.5763	14.3994	17.3334	17.5785	18.0831	17.7474	17.7216	18.0711	18.1814	16.6726	17.2341	17.486	17.5211	17.68	MAG	d__Bacteria;c__Clostridia;f__Lachnospiraceae;g__ISDg;o__Lachnospirales;p__Firmicutes_A;s__				42	1	0.999	410
BAT_CoAss_seasheep.353_k141_3134679_19		K03530	Bacterial DNA-binding protein [PF00216.23]		14.7906	14.9673	15.0036	14.2967	14.7706	15.1489	15.1896	15.0682	14.9828	14.4873	15.459	14.6714	14.7967	15.1798	15.036	NaN	MAG	d__Bacteria;c__Clostridia;f__Lachnospiraceae;g__ISDg;o__Lachnospirales;p__Firmicutes_A;s__				13.7	1	0.999	95
BAT_CoAss_seasheep.353_k141_4920994_2	BAT_CoAss_seasheep.485_k141_10073693_2, BAT_CoAss_seasheep.63_k141_14709148_8, MAX_CoAss_seasheep.096_k141_11413593_5	K02871	Ribosomal protein L13 [PF00572.20]		16.1351	16.1103	15.8756	16.0152	16.1767	16.1276	16.472	16.1366	15.9233	16.0332	16.1825	16.1258	16.0333	16.108	NaN	15.7823	MAG	d__Bacteria;c__Clostridia;f__Lachnospiraceae;g__ISDg;o__Lachnospirales;p__Firmicutes_A;s__				9.9	1	0.999	141
BAT_CoAss_seasheep.353_k141_4993971_7					NaN	15.2235	15.0052	13.4364	15.4476	15.6909	15.5803	15.816	15.8942	15.5213	15.4742	14.4901	14.8418	15.0856	NaN	NaN	MAG	d__Bacteria;c__Clostridia;f__Lachnospiraceae;g__ISDg;o__Lachnospirales;p__Firmicutes_A;s__				15.4	1	0.999	286
BAT_CoAss_seasheep.355_k141_10137464_30					NaN	NaN	NaN	14.4609	NaN	NaN	14.3231	NaN	NaN	15.4166	NaN	14.5292	16.1504	14.4123	NaN	NaN	MAG	d__Bacteria;c__UBA3054;f__UBA3054;g__UBA3054;o__UBA3054;p__UBA3054;s__UBA3054 sp002366995				5.4	1	0.999	1958
BAT_CoAss_seasheep.355_k141_10137464_44		K00854	FGGY family of carbohydrate kinases, C-terminal domain [PF02782.18]";"FGGY family of carbohydrate kinases, N-terminal domain [PF00370.23]		NaN	15.2233	15.1996	13.8259	13.4343	15.3726	14.3255	14.2003	15.237	14.9347	NaN	13.3821	NaN	13.7527	15.2408	13.5851	MAG	d__Bacteria;c__UBA3054;f__UBA3054;g__UBA3054;o__UBA3054;p__UBA3054;s__UBA3054 sp002366995				9.9	1	0.999	485
BAT_CoAss_seasheep.355_k141_14132603_6		K00262	Glu/Leu/Phe/Val dehydrogenase, dimerisation domain [PF02812.20]";"Glutamate/Leucine/Phenylalanine/Valine dehydrogenase [PF00208.23]		17.1646	16.9226	17.2458	17.4869	16.8494	17.9272	17.9434	18.1006	18.0573	17.0856	17.3386	17.6875	16.9043	18.3203	17.904	19.0455	MAG	d__Bacteria;c__UBA3054;f__UBA3054;g__UBA3054;o__UBA3054;p__UBA3054;s__UBA3054 sp002366995				13.1	1	0.999	449
BAT_CoAss_seasheep.355_k141_14879089_20					NaN	NaN	NaN	NaN	NaN	NaN	15.4294	NaN	13.1144	15.9817	15.3601	NaN	16.1195	15.9488	15.5912	15.7593	MAG	d__Bacteria;c__UBA3054;f__UBA3054;g__UBA3054;o__UBA3054;p__UBA3054;s__UBA3054 sp002366995				29.9	1	0.999	214
BAT_CoAss_seasheep.355_k141_14879089_76		K00927	Phosphoglycerate kinase [PF00162.21]		14.0192	14.6036	14.8503	15.0065	14.7393	15.2921	14.0888	14.9294	14.8002	15.071	14.9885	14.9712	15.1984	15.3124	14.142	NaN	MAG	d__Bacteria;c__UBA3054;f__UBA3054;g__UBA3054;o__UBA3054;p__UBA3054;s__UBA3054 sp002366995				12.3	1	0.999	430
BAT_CoAss_seasheep.355_k141_96938_197			ATP synthase alpha/beta family, beta-barrel domain [PF02874.25]"; ATPsynthase alpha/beta subunit N-term extension [PF16886.7];"ATP synthase alpha/beta family, nucleotide-binding domain [PF00006.27]		17.2748	16.8733	17.2363	17.6416	17.0875	17.1366	17.1362	17.0272	17.1991	17.0634	17.5234	16.5672	16.0765	17.0431	17.0481	16.963	MAG	d__Bacteria;c__UBA3054;f__UBA3054;g__UBA3054;o__UBA3054;p__UBA3054;s__UBA3054 sp002366995				22.1	1	0.999	575
BAT_CoAss_seasheep.357_k141_2491281_15		K02124	ATP synthase subunit C [PF00137.23]		NaN	13.3389	12.9075	NaN	12.9981	13.8888	13.8897	13.6409	12.4923	12.9603	NaN	NaN	13.437	NaN	12.791	14.0148	MAG	BAT_CoAss_seasheep.357				18.6	1	0.999	161
BAT_CoAss_seasheep.357_k141_574357_15			Methyl-coenzyme M reductase beta subunit, N-terminal domain [PF02783.17]		17.6937	18.6415	18.5608	17.8645	18.3641	18.2453	18.4506	17.8327	18.3039	17.9975	18.1946	18.1624	18.3822	18.1396	17.8353	17.7261	MAG	BAT_CoAss_seasheep.357				57.6	1	0.999	118
BAT_CoAss_seasheep.358_k141_10730266_1		K03406	Single cache domain 3 [PF17202.6]";"Methyl-accepting chemotaxis protein (MCP) signalling domain [PF00015.23]		15.5428	15.0005	14.5137	13.7311	14.8644	14.8598	14.6377	14.771	NaN	13.6794	14.2037	15.1702	15.1505	14.8448	14.9125	14.9522	MAG	d__Bacteria;c__Bacteroidia;f__UBA932;g__RC9;o__Bacteroidales;p__Bacteroidota;s__RC9 sp900318955				13.3	1	0.999	572
BAT_CoAss_seasheep.358_k141_14857739_2			Domain of Unknown Function (DUF349) [PF03993.14]		NaN	NaN	15.0032	NaN	15.0453	15.3359	15.3008	NaN	NaN	13.9071	14.2116	14.0851	15.1105	14.6958	NaN	NaN	MAG	d__Bacteria;c__Bacteroidia;f__UBA932;g__RC9;o__Bacteroidales;p__Bacteroidota;s__RC9 sp900318955				3.4	1	0.9987	622
BAT_CoAss_seasheep.362_k141_13049971_5					16.3235	NaN	NaN	16.7755	15.0276	NaN	NaN	NaN	15.2742	NaN	NaN	NaN	NaN	NaN	NaN	NaN	MAG	d__Bacteria;c__Bacteroidia;f__Bacteroidaceae;g__Prevotella;o__Bacteroidales;p__Bacteroidota;s__				14.2	1	0.999	954
BAT_CoAss_seasheep.364_k141_1463489_14			Secretion system C-terminal sorting domain [PF18962.2]		16.0217	17.5026	17.5849	17.0104	17.6193	17.6391	NaN	NaN	16.0173	16.9296	17.987	16.7676	14.3348	17.409	18.3223	17.3159	MAG	d__Bacteria;c__Bacteroidia;f__P3;g__;o__Bacteroidales;p__Bacteroidota;s__				18.8	1	0.999	844
BAT_CoAss_seasheep.364_k141_1463489_22			Bacterial DNA-binding protein [PF00216.23]		14.768	NaN	13.6206	NaN	15.2096	NaN	NaN	NaN	NaN	NaN	14.6837	NaN	15.6377	16.8	NaN	NaN	MAG	d__Bacteria;c__Bacteroidia;f__P3;g__;o__Bacteroidales;p__Bacteroidota;s__				65	1	0.999	60
BAT_CoAss_seasheep.364_k141_15254491_1			Ig-like domain CHU_C associated [PF19081.2]";"Fibronectin type III domain [PF00041.23]		NaN	NaN	NaN	NaN	14.5213	NaN	14.1352	NaN	14.282	NaN	NaN	13.4984	NaN	14.6249	NaN	NaN	MAG	d__Bacteria;c__Bacteroidia;f__P3;g__;o__Bacteroidales;p__Bacteroidota;s__				2.4	1	0.999	3736
BAT_CoAss_seasheep.366_k141_10157321_5			OmpA family [PF00691.22]		15.3825	14.6588	15.569	15.7105	15.2058	14.4315	14.2572	14.2183	14.5315	14.7611	14.7684	14.5836	15.3774	14.8269	14.8984	NaN	MAG	d__Bacteria;c__Bacteroidia;f__Bacteroidaceae;g__Prevotella;o__Bacteroidales;p__Bacteroidota;s__				35.3	1	0.999	388
BAT_CoAss_seasheep.366_k141_1502985_1	S23C6528_S23CNODE_213_length_16027_cov_8.880040_1		Enoyl-(Acyl carrier protein) reductase [PF13561.8]; KR domain [PF08659.12]; NAD dependent epimerase/dehydratase family [PF01370.23]"; NAD(P)H-binding [PF13460.8]; NmrA-like family [PF05368.15];"short chain dehydrogenase [PF00106.27]		15.974	16.0465	16.0679	16.0804	15.9108	16.2023	16.023	16.2071	16.0886	15.9009	15.8921	14.5848	15.7206	15.0868	16.4466	14.1611	MAG	d__Bacteria;c__Bacteroidia;f__Bacteroidaceae;g__Prevotella;o__Bacteroidales;p__Bacteroidota;s__				40.5	1	0.999	126
BAT_CoAss_seasheep.366_k141_2629264_4					17.7144	16.947	17.4952	NaN	17.16	17.1108	17.1963	15.7944	17.2042	15.6338	17.6248	17.1549	17.0706	17.4709	17.0367	17.8077	MAG	d__Bacteria;c__Bacteroidia;f__Bacteroidaceae;g__Prevotella;o__Bacteroidales;p__Bacteroidota;s__				29.2	1	0.999	555
BAT_CoAss_seasheep.366_k141_3720483_8			Outer membrane protein beta-barrel domain [PF13568.8]		NaN	NaN	13.0768	NaN	NaN	NaN	NaN	NaN	14.0497	NaN	NaN	NaN	NaN	16.3292	NaN	13.539	MAG	d__Bacteria;c__Bacteroidia;f__Bacteroidaceae;g__Prevotella;o__Bacteroidales;p__Bacteroidota;s__				19.3	1	0.999	192
BAT_CoAss_seasheep.366_k141_4505259_2		K21573	CarboxypepD_reg-like domain [PF13715.8]; Carboxypeptidase regulatory-like domain [PF13620.8]"; TonB-dependent Receptor Plug Domain [PF07715.17];"TonB dependent receptor [PF00593.26]		14.0468	NaN	13.4608	12.8592	NaN	NaN	NaN	NaN	NaN	NaN	NaN	NaN	NaN	NaN	NaN	NaN	MAG	d__Bacteria;c__Bacteroidia;f__Bacteroidaceae;g__Prevotella;o__Bacteroidales;p__Bacteroidota;s__				7.3	1	0.999	1044
BAT_CoAss_seasheep.366_k141_6911228_1		K21573	CarboxypepD_reg-like domain [PF13715.8]";"TonB dependent receptor [PF00593.26]		NaN	14.7818	15.9064	15.2707	16.2789	15.6654	14.6105	16.1005	16.4044	14.3779	16.2971	16.7703	14.4121	16.0957	NaN	NaN	MAG	d__Bacteria;c__Bacteroidia;f__Bacteroidaceae;g__Prevotella;o__Bacteroidales;p__Bacteroidota;s__				11	1	0.9974	1010
BAT_CoAss_seasheep.375_k141_6411126_2		K21573	CarboxypepD_reg-like domain [PF13715.8]; Carboxypeptidase regulatory-like domain [PF13620.8]";"TonB dependent receptor [PF00593.26]		NaN	13.3464	14.2289	NaN	NaN	NaN	NaN	NaN	NaN	14.4581	13.869	NaN	13.4522	NaN	NaN	NaN	MAG	d__Bacteria;c__Bacteroidia;f__UBA932;g__Bact-11;o__Bacteroidales;p__Bacteroidota;s__Bact-11 sp002361615				9.9	1	0.9988	1014
BAT_CoAss_seasheep.375_k141_6411126_3		K21572	SusD family [PF07980.13]";"Starch-binding associating with outer membrane [PF14322.8]		NaN	14.3732	15.6061	NaN	NaN	NaN	14.8407	NaN	15.0451	NaN	15.3885	14.1613	14.0136	14.0926	13.7919	NaN	MAG	d__Bacteria;c__Bacteroidia;f__UBA932;g__Bact-11;o__Bacteroidales;p__Bacteroidota;s__Bact-11 sp002361615				13.3	1	0.9989	640
BAT_CoAss_seasheep.375_k141_7408325_1	BAT_CoAss_seasheep.454_k141_13645988_3, BAT_CoAss_seasheep.454_k141_8345615_3, BAT_CoAss_seasheep.564_k141_14625653_3		lactate/malate dehydrogenase, NAD binding domain [PF00056.25]";"lactate/malate dehydrogenase, alpha/beta C-terminal domain [PF02866.20]		NaN	NaN	NaN	15.1504	15.0433	14.9239	NaN	NaN	15.1559	NaN	NaN	NaN	NaN	NaN	NaN	NaN	MAG	d__Bacteria;c__Bacteroidia;f__UBA932;g__Bact-11;o__Bacteroidales;p__Bacteroidota;s__Bact-11 sp002361615				14.4	1	0.9989	228
BAT_CoAss_seasheep.377_k141_11604996_2			HMGL-like [PF00682.21]";"Conserved carboxylase domain [PF02436.20]		16.1226	17.2247	17.3605	17.0585	17.4035	17.5228	17.3695	17.1775	17.2677	17.2065	16.6582	16.9089	17.0209	17.0847	17.0364	17.1238	MAG	d__Bacteria;c__Clostridia_A;f__CAG-74;g__GCA-900199385;o__Christensenellales;p__Firmicutes_A;s__				27.5	1	0.999	466
BAT_CoAss_seasheep.377_k141_11928542_5		K02946	Ribosomal protein S10p/S20e [PF00338.24]		16.5969	16.6907	17.0674	16.7177	16.7269	17.1526	17.4732	16.6546	16.1965	16.4501	17.2592	16.6825	17.0971	17.3853	16.2764	16.2454	MAG	d__Bacteria;c__Clostridia_A;f__CAG-74;g__GCA-900199385;o__Christensenellales;p__Firmicutes_A;s__				20.6	1	0.999	102
BAT_CoAss_seasheep.377_k141_11928542_6		K02906	Ribosomal protein L3 [PF00297.24]		17.2716	17.118	17.3971	17.1942	17.4753	17.3747	17.8638	17.1268	17.3225	17.4058	17.6453	16.9454	17.1964	17.324	17.3553	17.1602	MAG	d__Bacteria;c__Clostridia_A;f__CAG-74;g__GCA-900199385;o__Christensenellales;p__Firmicutes_A;s__				48.8	1	0.999	213
BAT_CoAss_seasheep.377_k141_12733230_1			Bacterial extracellular solute-binding protein [PF13416.8]";"Bacterial extracellular solute-binding protein [PF01547.27]		15.2179	16.3327	16.4445	16.3331	16.174	16.7298	15.9007	16.0252	16.1159	16.9818	15.7229	15.9526	16.0068	16.2504	16.7034	16.4937	MAG	d__Bacteria;c__Clostridia_A;f__CAG-74;g__GCA-900199385;o__Christensenellales;p__Firmicutes_A;s__				36.5	1	0.999	373
BAT_CoAss_seasheep.377_k141_13683862_2		K10540	Periplasmic binding protein domain [PF13407.8]		17.9061	18.5823	18.6402	18.4191	18.7788	18.9069	18.9408	18.5638	18.5699	18.6714	18.5932	18.2625	18.9084	18.5804	18.7646	18.4548	MAG	d__Bacteria;c__Clostridia_A;f__CAG-74;g__GCA-900199385;o__Christensenellales;p__Firmicutes_A;s__				46.2	1	0.999	346
BAT_CoAss_seasheep.377_k141_14548357_7	BAT_CoAss_seasheep.652_k141_11097773_3, MAX_CoAss_seasheep.201_k141_7689759_3	K01923	SAICAR synthetase [PF01259.20]		16.968	16.1897	16.4003	16.5956	15.874	15.567	15.8955	15.878	16.3764	16.1179	16.5174	16.5483	15.3416	15.2104	16.273	15.4049	MAG	d__Bacteria;c__Clostridia_A;f__CAG-74;g__GCA-900199385;o__Christensenellales;p__Firmicutes_A;s__				5.1	1	0.9986	236
BAT_CoAss_seasheep.377_k141_1747861_1			4Fe-4S dicluster domain [PF12838.9]; 4Fe-4S dicluster domain [PF13183.8]"; 4Fe-4S dicluster domain [PF13187.8]; 4Fe-4S dicluster domain [PF13237.8]; 4Fe-4S dicluster domain [PF14697.8]; Iron hydrogenase small subunit [PF02256.19];"Iron only hydrogenase large subunit, C-terminal domain [PF02906.16]		17.0983	17.5822	16.8556	17.5856	17.0338	17.1962	17.0751	16.9341	17.7071	17.71	17.7897	17.3541	17.4823	17.8255	16.9454	16.9192	MAG	d__Bacteria;c__Clostridia_A;f__CAG-74;g__GCA-900199385;o__Christensenellales;p__Firmicutes_A;s__				26.7	1	0.999	486
BAT_CoAss_seasheep.377_k141_2429340_8		K17318	Bacterial extracellular solute-binding protein [PF01547.27]		14.6243	14.402	14.2327	13.5124	14.4834	14.6434	14.752	14.5088	14.2346	14.3126	14.4129	13.5862	14.4175	14.8078	15.148	14.8572	MAG	d__Bacteria;c__Clostridia_A;f__CAG-74;g__GCA-900199385;o__Christensenellales;p__Firmicutes_A;s__				11.8	1	0.999	510
BAT_CoAss_seasheep.377_k141_2446997_1		K03737	Pyruvate flavodoxin/ferredoxin oxidoreductase, thiamine diP-bdg [PF01855.21]		17.4041	17.2679	17.5739	17.4987	17.9139	17.9311	17.9804	17.5382	17.5395	17.5475	17.8451	17.1612	17.5291	17.8402	17.9088	17.4412	MAG	d__Bacteria;c__Clostridia_A;f__CAG-74;g__GCA-900199385;o__Christensenellales;p__Firmicutes_A;s__				65.5	1	0.999	249
BAT_CoAss_seasheep.377_k141_3108041_1					15.5949	17.2415	17.2981	17.4241	17.2656	17.4197	17.4164	17.229	16.8001	17.1731	17.3212	16.85	17.157	17.3314	17.2946	17.0917	MAG	d__Bacteria;c__Clostridia_A;f__CAG-74;g__GCA-900199385;o__Christensenellales;p__Firmicutes_A;s__				37.1	1	0.999	232
BAT_CoAss_seasheep.377_k141_3108041_4		K02012	Bacterial extracellular solute-binding protein [PF01547.27]"; Bacterial extracellular solute-binding protein [PF13531.8];"Bacterial extracellular solute-binding protein [PF13343.8]		17.3154	17.6925	17.78	17.1103	17.4258	17.9297	17.5382	17.3496	17.5425	17.7257	17.5529	17.3059	17.4602	17.5195	17.6774	17.5223	MAG	d__Bacteria;c__Clostridia_A;f__CAG-74;g__GCA-900199385;o__Christensenellales;p__Firmicutes_A;s__				18.6	1	0.999	360
BAT_CoAss_seasheep.377_k141_3337015_5		K19824			NaN	14.6744	15.167	14.2491	NaN	14.1908	14.8342	NaN	NaN	14.3425	15.2187	NaN	14.0881	14.619	14.1289	15.8696	MAG	d__Bacteria;c__Clostridia_A;f__CAG-74;g__GCA-900199385;o__Christensenellales;p__Firmicutes_A;s__				57.2	1	0.999	145
BAT_CoAss_seasheep.377_k141_3790693_15	BAT_CoAss_seasheep.431_k141_14608567_18, BAT_CoAss_seasheep.600_k141_12950816_7, MAX_CoAss_seasheep.044_k141_4444275_10, MAX_CoAss_seasheep.051_k141_4811778_1, MAX_CoAss_seasheep.097_k141_278435_3	K18189	Transcriptional regulator [PF01709.22]		15.4762	15.0479	15.6195	13.7932	15.0852	15.3253	15.7714	15.1689	15.587	15.5507	14.9878	14.2811	14.672	15.4348	15.2747	14.5856	MAG	d__Bacteria;c__Clostridia_A;f__CAG-74;g__GCA-900199385;o__Christensenellales;p__Firmicutes_A;s__				6.5	1	0.999	249
BAT_CoAss_seasheep.377_k141_3807012_3			Bacterial extracellular solute-binding protein [PF01547.27]		NaN	14.4079	14.5055	NaN	14.1594	14.7769	NaN	NaN	NaN	14.3357	NaN	NaN	NaN	NaN	14.7339	14.6293	MAG	d__Bacteria;c__Clostridia_A;f__CAG-74;g__GCA-900199385;o__Christensenellales;p__Firmicutes_A;s__				27.7	1	0.999	404
BAT_CoAss_seasheep.377_k141_4039484_1	MAX_CoAss_seasheep.051_k141_1017416_15	K02986	S4 domain [PF01479.27]";"Ribosomal protein S4/S9 N-terminal domain [PF00163.21]		15.958	15.6022	16.7937	16.7531	16.702	16.7495	16.4725	16.4279	16.8666	16.9831	16.8808	16.5006	16.7872	16.8956	15.9804	16.019	MAG	d__Bacteria;c__Clostridia_A;f__CAG-74;g__GCA-900199385;o__Christensenellales;p__Firmicutes_A;s__				10.6	1	0.999	198
BAT_CoAss_seasheep.377_k141_4039484_3		K02879	Ribosomal protein L17 [PF01196.21]		14.4783	15.5445	15.7072	15.632	15.9813	15.7966	16.737	16.0553	15.762	15.9798	16.5853	14.8041	15.9002	16.071	NaN	15.8186	MAG	d__Bacteria;c__Clostridia_A;f__CAG-74;g__GCA-900199385;o__Christensenellales;p__Firmicutes_A;s__				20	1	0.999	170
BAT_CoAss_seasheep.377_k141_4943569_3			Bacterial extracellular solute-binding protein [PF01547.27]; Bacterial extracellular solute-binding protein [PF13416.8]";"Domain of unknown function (DUF4214) [PF13946.8]		15.2737	NaN	14.9342	14.537	15.0077	15.4592	15.2944	15.2359	14.854	NaN	14.5898	15.5261	14.9333	15.5195	15.5707	16.0568	MAG	d__Bacteria;c__Clostridia_A;f__CAG-74;g__GCA-900199385;o__Christensenellales;p__Firmicutes_A;s__				4.3	1	0.9988	607
BAT_CoAss_seasheep.377_k141_4953490_9		K17318	Bacterial extracellular solute-binding protein [PF01547.27]";"Domain of unknown function (DUF3502) [PF12010.10]		17.9218	18.075	18.0724	18.5619	17.91	17.7112	17.85	17.8266	17.5447	17.5359	17.8768	17.6987	17.9173	17.7102	17.9953	17.7106	MAG	d__Bacteria;c__Clostridia_A;f__CAG-74;g__GCA-900199385;o__Christensenellales;p__Firmicutes_A;s__				39.1	1	0.999	489
BAT_CoAss_seasheep.377_k141_725306_3			L-fucose isomerase, C-terminal domain [PF02952.19]		15.0458	16.0071	15.4131	15.8421	15.9948	16.3101	16.466	14.956	15.0315	16.4191	16.1647	14.9567	15.9125	16.2911	16.4116	16.6249	MAG	d__Bacteria;c__Clostridia_A;f__CAG-74;g__GCA-900199385;o__Christensenellales;p__Firmicutes_A;s__				63.2	1	0.999	95
BAT_CoAss_seasheep.377_k141_7397786_6	MAX_CoAss_seasheep.382_k141_7397786_6		RNA polymerase Rpb2, domain 2 [PF04561.16]";"RNA polymerase beta subunit [PF04563.17]		15.5122	15.1164	14.581	14.6059	15.1793	15.307	15.9194	14.8753	14.8089	14.982	14.8585	14.8949	14.9845	15.488	15.2625	15.2099	MAG	d__Bacteria;c__Clostridia_A;f__CAG-74;g__GCA-900199385;o__Christensenellales;p__Firmicutes_A;s__				13.4	1	0.999	238
BAT_CoAss_seasheep.377_k141_8623242_2		K17318	Bacterial extracellular solute-binding protein [PF01547.27]		17.9026	18.3911	18.7443	17.7322	18.3359	18.1939	18.9377	17.756	18.5279	18.8121	18.7614	17.6255	18.2448	17.9743	17.8523	17.5125	MAG	d__Bacteria;c__Clostridia_A;f__CAG-74;g__GCA-900199385;o__Christensenellales;p__Firmicutes_A;s__				28.3	1	0.999	569
BAT_CoAss_seasheep.377_k141_8732419_11					NaN	14.4708	15.0295	14.4836	14.4503	14.7461	15.1116	14.2581	14.7396	14.8368	15.039	14.5466	14.5084	NaN	14.891	14.9616	MAG	d__Bacteria;c__Clostridia_A;f__CAG-74;g__GCA-900199385;o__Christensenellales;p__Firmicutes_A;s__				41.3	1	0.999	75
BAT_CoAss_seasheep.377_k141_9234071_3		K17318	Bacterial extracellular solute-binding protein [PF13416.8]";"Domain of unknown function (DUF3502) [PF12010.10]		16.0739	16.0082	15.9505	15.7311	16.0328	16.3462	16.3713	16.1965	15.6439	15.9324	15.8965	15.2152	16.1782	16.0892	16.3622	16.3245	MAG	d__Bacteria;c__Clostridia_A;f__CAG-74;g__GCA-900199385;o__Christensenellales;p__Firmicutes_A;s__				19	1	0.999	506
BAT_CoAss_seasheep.377_k141_9856090_3		K13993	HSP20-like domain found in ArsA [PF17886.3]";"Hsp20/alpha crystallin family [PF00011.23]		15.8319	15.3281	15.9248	16.4703	14.6371	14.5772	15.595	15.6019	15.6129	16.0942	16.3504	16.2533	14.8433	14.587	NaN	NaN	MAG	d__Bacteria;c__Clostridia_A;f__CAG-74;g__GCA-900199385;o__Christensenellales;p__Firmicutes_A;s__				45.2	1	0.999	93
BAT_CoAss_seasheep.379_k141_11514833_7	MAX_CoAss_seasheep.121_k141_11514833_7	K02988	Ribosomal protein S5, N-terminal domain [PF00333.22]";"Ribosomal protein S5, C-terminal domain [PF03719.17]		14.8693	15.5613	15.5847	15.6319	15.0834	15.3374	15.4568	15.1705	15.5088	15.4412	15.5763	15.014	15.2001	15.3131	14.6068	NaN	MAG	d__Bacteria;c__Clostridia;f__Anaerovoracaceae;g__UBA3738;o__Peptostreptococcales;p__Firmicutes_A;s__				26.6	1	0.9989	169
BAT_CoAss_seasheep.379_k141_11650034_2		K00169	Pyruvate:ferredoxin oxidoreductase core domain II [PF17147.6]";"Pyruvate flavodoxin/ferredoxin oxidoreductase, thiamine diP-bdg [PF01855.21]		NaN	NaN	15.0712	NaN	NaN	14.403	14.846	NaN	NaN	15.1426	15.0404	15.0146	NaN	NaN	NaN	NaN	MAG	d__Bacteria;c__Clostridia;f__Anaerovoracaceae;g__UBA3738;o__Peptostreptococcales;p__Firmicutes_A;s__				12.7	1	0.999	393
BAT_CoAss_seasheep.379_k141_12067702_4			L-fucose isomerase, C-terminal domain [PF02952.19]		16.1984	16.4673	16.2573	15.929	16.3972	16.3341	15.073	16.006	15.958	16.223	15.8033	15.5971	16.0496	16.484	16.6461	16.7968	MAG	d__Bacteria;c__Clostridia;f__Anaerovoracaceae;g__UBA3738;o__Peptostreptococcales;p__Firmicutes_A;s__				24.3	1	0.999	235
BAT_CoAss_seasheep.379_k141_13346943_1			Proline racemase [PF05544.13]		15.488	15.4956	15.6582	15.721	16.3931	16.0334	15.7305	15.9587	NaN	NaN	NaN	15.5288	15.9131	15.6932	NaN	NaN	MAG	d__Bacteria;c__Clostridia;f__Anaerovoracaceae;g__UBA3738;o__Peptostreptococcales;p__Firmicutes_A;s__				35	1	0.999	180
BAT_CoAss_seasheep.379_k141_13589286_3		K00335	NADH-ubiquinone oxidoreductase-F iron-sulfur binding region [PF10589.11]";"Respiratory-chain NADH dehydrogenase 51 Kd subunit [PF01512.19]		15.7631	15.1174	15.8197	15.4818	15.7458	15.4969	15.5099	15.3788	15.6206	15.6266	15.6771	15.1614	15.376	14.0212	14.5116	NaN	MAG	d__Bacteria;c__Clostridia;f__Anaerovoracaceae;g__UBA3738;o__Peptostreptococcales;p__Firmicutes_A;s__				11.1	1	0.999	541
BAT_CoAss_seasheep.379_k141_14307561_3		K14534	4-hydroxyphenylacetate 3-hydroxylase N terminal [PF11794.10]";"4-hydroxyphenylacetate 3-hydroxylase C terminal [PF03241.15]		15.3348	15.3688	15.1362	14.9804	15.3103	15.3404	14.7218	14.9299	14.6333	15.2859	14.9365	15.1479	15.1599	15.4002	14.9086	14.8917	MAG	d__Bacteria;c__Clostridia;f__Anaerovoracaceae;g__UBA3738;o__Peptostreptococcales;p__Firmicutes_A;s__				12.1	1	0.999	346
BAT_CoAss_seasheep.379_k141_15487869_4		K04077	TCP-1/cpn60 chaperonin family [PF00118.26]		NaN	NaN	NaN	NaN	NaN	13.5327	14.5266	NaN	NaN	14.1044	14.7044	NaN	NaN	14.7516	NaN	NaN	MAG	d__Bacteria;c__Clostridia;f__Anaerovoracaceae;g__UBA3738;o__Peptostreptococcales;p__Firmicutes_A;s__				40.4	1	0.999	225
BAT_CoAss_seasheep.379_k141_784382_4		K00605	Glycine cleavage T-protein C-terminal barrel domain [PF08669.13]";"Aminomethyltransferase folate-binding domain [PF01571.23]		NaN	15.5458	15.7727	15.5679	14.1866	15.9977	15.6806	16.3049	16.1594	16.1392	15.9444	16.2457	14.9142	16.0278	15.8947	14.4187	MAG	d__Bacteria;c__Clostridia;f__Anaerovoracaceae;g__UBA3738;o__Peptostreptococcales;p__Firmicutes_A;s__				12.4	1	0.999	362
BAT_CoAss_seasheep.379_k141_9641360_3			Saccharopine dehydrogenase NADP binding domain [PF03435.20]";"Saccharopine dehydrogenase C-terminal domain [PF16653.7]		NaN	14.8635	NaN	NaN	NaN	14.5607	15.0553	15.4278	15.6306	14.5205	15.4954	15.6864	NaN	15.2189	NaN	NaN	MAG	d__Bacteria;c__Clostridia;f__Anaerovoracaceae;g__UBA3738;o__Peptostreptococcales;p__Firmicutes_A;s__				7	1	0.997	428
BAT_CoAss_seasheep.380_k141_13102858_3			Domain of unknown function (DUF6089) [PF19573.1]		14.4572	14.1062	14.7578	15.1707	NaN	NaN	NaN	14.3664	14.6411	14.865	NaN	15.2244	14.9632	14.3933	NaN	NaN	MAG	d__Bacteria;c__Bacteroidia;f__F082;g__F082;o__Bacteroidales;p__Bacteroidota;s__				30.9	1	0.999	625
BAT_CoAss_seasheep.380_k141_501622_22			Carboxypeptidase regulatory-like domain [PF13620.8]; Outer membrane protein beta-barrel family [PF14905.8]"; TonB dependent receptor [PF00593.26];"CarboxypepD_reg-like domain [PF13715.8]		16.0943	16.4734	16.6367	15.5859	16.6467	15.6109	16.5495	15.8997	16.3163	17.1208	16.3091	16.9696	16.9644	16.3902	16.7372	15.7704	MAG	d__Bacteria;c__Bacteroidia;f__F082;g__F082;o__Bacteroidales;p__Bacteroidota;s__				16.7	1	0.999	1259
BAT_CoAss_seasheep.380_k141_6399027_13			GldM N-terminal domain [PF12081.10]";"GldM C-terminal domain [PF12080.10]		NaN	NaN	15.8289	15.9491	15.4116	NaN	15.1534	NaN	16.1668	NaN	15.5573	NaN	15.9519	15.7899	NaN	NaN	MAG	d__Bacteria;c__Bacteroidia;f__F082;g__F082;o__Bacteroidales;p__Bacteroidota;s__				9.8	1	0.999	579
BAT_CoAss_seasheep.380_k141_8452517_3			BNR repeat-like domain [PF13088.8]";"Secretion system C-terminal sorting domain [PF18962.2]		NaN	15.4121	16.4622	NaN	15.6324	NaN	NaN	16.1007	16.7659	15.4748	15.1466	16.0546	17.0538	13.7765	NaN	16.5183	MAG	d__Bacteria;c__Bacteroidia;f__F082;g__F082;o__Bacteroidales;p__Bacteroidota;s__				13.9	1	0.999	693
BAT_CoAss_seasheep.380_k141_9611277_2			Carboxypeptidase regulatory-like domain [PF13620.8]		15.0686	14.6255	15.4335	15.8775	14.961	14.2957	14.5629	14.216	14.5053	15.7576	14.4268	14.9901	15.2817	14.7729	15.0962	15.1298	MAG	d__Bacteria;c__Bacteroidia;f__F082;g__F082;o__Bacteroidales;p__Bacteroidota;s__				20.4	1	0.999	1148
BAT_CoAss_seasheep.381_k141_1175757_6		K02994	Ribosomal protein S8 [PF00410.21]		14.1679	14.0999	13.8949	13.7951	NaN	NaN	NaN	NaN	13.8554	13.3868	NaN	13.927	NaN	13.4421	NaN	NaN	MAG	BAT_CoAss_seasheep.381				32.3	1	0.999	130
BAT_CoAss_seasheep.381_k141_11767165_4		K02863	Ribosomal protein L1p/L10e family [PF00687.23]		15.1811	15.0973	15.4997	15.3311	NaN	NaN	14.8976	14.292	15.3443	15.3569	15.2733	14.5311	NaN	14.3676	NaN	NaN	MAG	BAT_CoAss_seasheep.381				4.4	1	0.9989	227
BAT_CoAss_seasheep.384_k141_9697043_6		K05878	Dak1 domain [PF02733.19]		15.8287	16.5237	16.0803	15.6716	15.9636	15.6096	15.356	15.9285	13.9078	16.1717	15.8152	15.8201	16.9708	16.329	NaN	NaN	MAG	d__Bacteria;c__Bacilli;f__Mycoplasmoidaceae;g__Malacoplasma_A;o__Mycoplasmatales;p__Firmicutes;s__				6.4	1	0.999	329
BAT_CoAss_seasheep.387_k141_4940884_2					NaN	NaN	14.6934	13.9921	14.1725	14.4153	14.5427	15.1631	15.177	NaN	15.802	NaN	12.7021	NaN	NaN	NaN	MAG	d__Bacteria;c__Bacteroidia;f__Bacteroidaceae;g__Prevotella;o__Bacteroidales;p__Bacteroidota;s__				23.5	1	0.999	362
BAT_CoAss_seasheep.387_k141_8384466_2			OmpA family [PF00691.22]		15.9568	15.1522	14.5157	NaN	13.6993	13.691	13.6403	13.7469	13.9098	NaN	14.9016	15.4828	13.5874	14.1844	14.0706	NaN	MAG	d__Bacteria;c__Bacteroidia;f__Bacteroidaceae;g__Prevotella;o__Bacteroidales;p__Bacteroidota;s__				28.8	1	0.999	385
BAT_CoAss_seasheep.387_k141_8539519_2			OmpA family [PF00691.22]		15.633	16.0084	16.2554	16.3101	16.1144	15.8835	15.9761	15.3042	16.0489	15.7051	16.4598	NaN	16.0729	15.5716	NaN	NaN	MAG	d__Bacteria;c__Bacteroidia;f__Bacteroidaceae;g__Prevotella;o__Bacteroidales;p__Bacteroidota;s__				31.9	1	0.999	385
BAT_CoAss_seasheep.387_k141_8539519_3					NaN	14.8814	NaN	NaN	NaN	NaN	NaN	NaN	NaN	14.9968	17.2362	13.3388	NaN	NaN	NaN	NaN	MAG	d__Bacteria;c__Bacteroidia;f__Bacteroidaceae;g__Prevotella;o__Bacteroidales;p__Bacteroidota;s__				13.5	1	0.999	877
BAT_CoAss_seasheep.387_k141_9446108_1			Outer membrane protein beta-barrel family [PF14905.8]";"TonB dependent receptor [PF00593.26]		NaN	15.5733	16.0563	15.6934	15.9763	15.5164	15.6865	15.1742	16.4876	16.1229	15.8351	16.3082	16.0726	15.0064	15.3358	16.1932	MAG	d__Bacteria;c__Bacteroidia;f__Bacteroidaceae;g__Prevotella;o__Bacteroidales;p__Bacteroidota;s__				23.3	1	0.999	1018
BAT_CoAss_seasheep.389_k141_10267271_5		K00059	KR domain [PF08659.12]; NAD dependent epimerase/dehydratase family [PF01370.23]"; short chain dehydrogenase [PF00106.27];"Enoyl-(Acyl carrier protein) reductase [PF13561.8]		14.2744	14.6144	14.7153	14.3387	14.491	NaN	NaN	14.0874	14.1496	14.4781	14.3513	14.6921	14.4536	13.5803	NaN	NaN	MAG	d__Bacteria;c__Negativicutes;f__Selenomonadaceae;g__UBA7018;o__Selenomonadales;p__Firmicutes_C;s__				25.3	1	0.999	249
BAT_CoAss_seasheep.389_k141_10285641_4	BAT_CoAss_seasheep.486_k141_5883688_1	K02956	Ribosomal protein S15 [PF00312.24]		NaN	14.8276	14.4115	14.4671	14.715	NaN	15.2719	NaN	NaN	14.3439	14.107	NaN	15.69	14.6206	NaN	NaN	MAG	d__Bacteria;c__Negativicutes;f__Selenomonadaceae;g__UBA7018;o__Selenomonadales;p__Firmicutes_C;s__				45.5	1	0.999	88
BAT_CoAss_seasheep.389_k141_10589911_8			SPFH domain-Band 7 family [PF13421.8]		14.0334	14.8403	13.6904	12.8418	15.1054	NaN	15.0496	14.767	14.4311	14.4404	14.2273	13.9086	15.0805	NaN	NaN	NaN	MAG	d__Bacteria;c__Negativicutes;f__Selenomonadaceae;g__UBA7018;o__Selenomonadales;p__Firmicutes_C;s__				31.1	1	0.999	408
BAT_CoAss_seasheep.389_k141_10634944_2			ACT domain pair [PF19571.1]		15.0746	15.4876	15.4205	15.4249	15.1943	14.8005	15.785	15.424	14.9801	15.553	15.1313	15.3758	16.7745	15.2851	NaN	14.9314	MAG	d__Bacteria;c__Negativicutes;f__Selenomonadaceae;g__UBA7018;o__Selenomonadales;p__Firmicutes_C;s__				19.9	1	0.999	141
BAT_CoAss_seasheep.389_k141_11253161_2					NaN	15.0006	14.2503	14.9221	14.105	NaN	16.3931	14.4467	14.5943	14.2504	14.4849	14.9115	15.8813	NaN	NaN	NaN	MAG	d__Bacteria;c__Negativicutes;f__Selenomonadaceae;g__UBA7018;o__Selenomonadales;p__Firmicutes_C;s__				6.4	1	0.9989	358
BAT_CoAss_seasheep.389_k141_11324572_5		K02355	Elongation factor G C-terminus [PF00679.26]; Elongation Factor G, domain III [PF14492.8]; Elongation factor Tu domain 2 [PF03144.27]";"Elongation factor G, domain IV [PF03764.20]		14.7905	15.6994	15.574	14.8334	15.2942	11.3411	15.2832	14.3949	NaN	14.6937	13.4445	14.7395	15.8231	12.7452	NaN	NaN	MAG	d__Bacteria;c__Negativicutes;f__Selenomonadaceae;g__UBA7018;o__Selenomonadales;p__Firmicutes_C;s__				33.5	1	0.999	364
BAT_CoAss_seasheep.389_k141_12535851_3	BAT_CoAss_seasheep.486_k141_3189476_5		DJ-1/PfpI family [PF01965.26]";"ThiJ/PfpI family-like [PF17124.7]		NaN	16.3031	14.9882	14.1268	15.3022	15.266	15.769	15.6055	NaN	14.8355	14.9029	15.0123	16.3164	15.0722	NaN	NaN	MAG	d__Bacteria;c__Negativicutes;f__Selenomonadaceae;g__UBA7018;o__Selenomonadales;p__Firmicutes_C;s__				6.1	1	0.999	479
BAT_CoAss_seasheep.389_k141_12977827_1			PEP-utilising enzyme, mobile domain [PF00391.25]";"PEP-utilising enzyme, N-terminal [PF05524.15]		NaN	14.0775	13.9817	12.6249	NaN	NaN	NaN	14.0884	12.1842	NaN	13.1848	NaN	14.0113	NaN	NaN	NaN	MAG	d__Bacteria;c__Negativicutes;f__Selenomonadaceae;g__UBA7018;o__Selenomonadales;p__Firmicutes_C;s__				55.7	1	0.999	273
BAT_CoAss_seasheep.389_k141_12977827_2		K02784	PTS HPr component phosphorylation site [PF00381.21]		20.0472	20.8364	20.7089	20.2258	20.2701	18.6537	20.6521	20.2179	19.4049	20.2834	20.0215	19.7401	21.5133	20.0864	19.6268	19.276	MAG	d__Bacteria;c__Negativicutes;f__Selenomonadaceae;g__UBA7018;o__Selenomonadales;p__Firmicutes_C;s__				83	1	0.999	88
BAT_CoAss_seasheep.389_k141_13113948_1		K02770	Phosphotransferase system, EIIC [PF02378.20]";"Phosphoenolpyruvate-dependent sugar phosphotransferase system, EIIA 2 [PF00359.24]		14.669	17.0488	16.7977	16.7853	16.7552	NaN	16.5585	16.5143	15.9839	16.2481	16.7436	16.9896	17.6701	15.6705	NaN	15.3035	MAG	d__Bacteria;c__Negativicutes;f__Selenomonadaceae;g__UBA7018;o__Selenomonadales;p__Firmicutes_C;s__				32.8	1	0.999	597
BAT_CoAss_seasheep.389_k141_13113948_2	S1C6901_S1CNODE_234_length_14322_cov_6.314152_14		PTS system, Lactose/Cellobiose specific IIB subunit [PF02302.19]";"Phosphoenolpyruvate-dependent sugar phosphotransferase system, EIIA 2 [PF00359.24]		16.0525	16.335	15.9337	15.946	15.8131	NaN	15.9849	15.4928	15.4483	15.5231	15.8372	15.8227	16.7944	15.5926	15.9299	15.6913	MAG	d__Bacteria;c__Negativicutes;f__Selenomonadaceae;g__UBA7018;o__Selenomonadales;p__Firmicutes_C;s__				11.6	1	0.999	292
BAT_CoAss_seasheep.389_k141_13325295_8	BAT_CoAss_seasheep.486_k141_8216312_2		PRC-barrel domain [PF05239.18]		NaN	NaN	12.9673	NaN	11.9402	NaN	13.6855	NaN	NaN	NaN	NaN	NaN	13.9161	NaN	NaN	NaN	MAG	d__Bacteria;c__Negativicutes;f__Selenomonadaceae;g__UBA7018;o__Selenomonadales;p__Firmicutes_C;s__				11.7	1	0.999	298
BAT_CoAss_seasheep.389_k141_13347655_2	BAT_CoAss_seasheep.486_k141_10289233_6	K00020	NAD-binding of NADP-dependent 3-hydroxyisobutyrate dehydrogenase [PF14833.8]";"NAD binding domain of 6-phosphogluconate dehydrogenase [PF03446.17]		14.6489	15.0207	14.6048	14.84	14.9636	14.191	15.0652	14.604	14.6362	14.4457	14.3723	15.2132	16.1717	14.7561	14.6116	NaN	MAG	d__Bacteria;c__Negativicutes;f__Selenomonadaceae;g__UBA7018;o__Selenomonadales;p__Firmicutes_C;s__				10.7	1	0.999	291
BAT_CoAss_seasheep.389_k141_13641815_4			Bacterial extracellular solute-binding proteins, family 3 [PF00497.22]		NaN	15.6615	15.5935	15.6132	NaN	15.5323	15.2327	13.5389	13.566	12.3143	15.0605	15.8862	16.3053	15.6576	NaN	NaN	MAG	d__Bacteria;c__Negativicutes;f__Selenomonadaceae;g__UBA7018;o__Selenomonadales;p__Firmicutes_C;s__				24.3	1	0.999	288
BAT_CoAss_seasheep.389_k141_1851994_2		K00053	Acetohydroxy acid isomeroreductase, catalytic domain [PF01450.21]";"Acetohydroxy acid isomeroreductase, NADPH-binding domain [PF07991.14]		NaN	15.6419	15.9857	15.491	16.1032	14.6381	15.0516	15.7301	15.3646	15.6338	15.7527	NaN	15.1258	NaN	15.1961	NaN	MAG	d__Bacteria;c__Negativicutes;f__Selenomonadaceae;g__UBA7018;o__Selenomonadales;p__Firmicutes_C;s__				35.8	1	0.999	338
BAT_CoAss_seasheep.389_k141_2658424_1		K11358	Aminotransferase class I and II [PF00155.23]		14.3559	NaN	14.0939	14.1553	NaN	NaN	14.3105	13.6889	14.1189	13.6032	NaN	14.597	14.7827	NaN	NaN	NaN	MAG	d__Bacteria;c__Negativicutes;f__Selenomonadaceae;g__UBA7018;o__Selenomonadales;p__Firmicutes_C;s__				12.3	1	0.999	390
BAT_CoAss_seasheep.389_k141_2658424_6		K03530	Bacterial DNA-binding protein [PF00216.23]		NaN	15.5962	16.2486	NaN	NaN	NaN	NaN	14.4846	13.3562	12.2523	NaN	NaN	14.1986	13.2763	NaN	NaN	MAG	d__Bacteria;c__Negativicutes;f__Selenomonadaceae;g__UBA7018;o__Selenomonadales;p__Firmicutes_C;s__				36.3	1	0.999	91
BAT_CoAss_seasheep.389_k141_3445781_8			lactate/malate dehydrogenase, NAD binding domain [PF00056.25]";"lactate/malate dehydrogenase, alpha/beta C-terminal domain [PF02866.20]		NaN	15.5362	14.0864	NaN	14.9656	NaN	NaN	14.7438	NaN	NaN	NaN	NaN	15.6747	NaN	NaN	NaN	MAG	d__Bacteria;c__Negativicutes;f__Selenomonadaceae;g__UBA7018;o__Selenomonadales;p__Firmicutes_C;s__				86	1	0.999	301
BAT_CoAss_seasheep.389_k141_4021386_3			Phosphoglucomutase/phosphomannomutase, alpha/beta/alpha domain II [PF02879.18]"; Phosphoglucomutase/phosphomannomutase, alpha/beta/alpha domain III [PF02880.18];"Phosphoglucomutase/phosphomannomutase, alpha/beta/alpha domain I [PF02878.18]		16.3812	17.7802	17.0596	17.2258	17.3325	15.9747	17.6557	16.826	17.0573	16.5747	17.1892	16.9837	18.8139	16.4965	16.0645	15.9454	MAG	d__Bacteria;c__Negativicutes;f__Selenomonadaceae;g__UBA7018;o__Selenomonadales;p__Firmicutes_C;s__				41.5	1	0.999	439
BAT_CoAss_seasheep.389_k141_4244225_1			Pyruvate flavodoxin/ferredoxin oxidoreductase, thiamine diP-bdg [PF01855.21]		NaN	14.5314	14.0401	NaN	14.4477	NaN	NaN	NaN	13.995	14.363	14.2146	14.9294	15.0164	NaN	NaN	NaN	MAG	d__Bacteria;c__Negativicutes;f__Selenomonadaceae;g__UBA7018;o__Selenomonadales;p__Firmicutes_C;s__				16.3	1	0.999	190
BAT_CoAss_seasheep.389_k141_4898674_1			Glycosyl hydrolases family 32 N-terminal domain [PF00251.22]";"Glycosyl hydrolases family 32 C terminal [PF08244.14]		NaN	15.5284	14.9738	14.6664	15.2482	13.2475	NaN	14.5172	NaN	NaN	NaN	15.7172	15.5034	14.1677	13.5121	NaN	MAG	d__Bacteria;c__Negativicutes;f__Selenomonadaceae;g__UBA7018;o__Selenomonadales;p__Firmicutes_C;s__				35.1	1	0.999	205
BAT_CoAss_seasheep.389_k141_5097948_5		K00058	D-3-phosphoglycerate dehydrogenase intervening domain [PF19304.1]"; D-isomer specific 2-hydroxyacid dehydrogenase, catalytic domain [PF00389.32];"D-isomer specific 2-hydroxyacid dehydrogenase, NAD binding domain [PF02826.21]		14.9829	14.4181	NaN	NaN	13.624	NaN	NaN	NaN	NaN	NaN	NaN	NaN	14.6602	NaN	NaN	NaN	MAG	d__Bacteria;c__Negativicutes;f__Selenomonadaceae;g__UBA7018;o__Selenomonadales;p__Firmicutes_C;s__				12.8	1	0.999	415
BAT_CoAss_seasheep.389_k141_5220779_4			Flagella basal body rod protein [PF00460.22]		NaN	14.9427	14.9034	14.8423	14.4572	NaN	14.2329	14.7514	14.4832	14.1837	14.6471	14.7854	16.021	14.341	NaN	NaN	MAG	d__Bacteria;c__Negativicutes;f__Selenomonadaceae;g__UBA7018;o__Selenomonadales;p__Firmicutes_C;s__				11.1	1	0.999	342
BAT_CoAss_seasheep.389_k141_5416143_3					NaN	17.9518	18.8147	16.2069	17.3694	NaN	16.2436	18.1483	17.1296	15.8371	17.0719	16.1034	17.6113	17.1298	16.5394	16.1386	MAG	d__Bacteria;c__Negativicutes;f__Selenomonadaceae;g__UBA7018;o__Selenomonadales;p__Firmicutes_C;s__				17.6	1	0.999	899
BAT_CoAss_seasheep.389_k141_6512510_1			Putative porin [PF16930.7]";"S-layer homology domain [PF00395.22]		18.3378	19.4762	19.5645	18.7404	18.967	16.5823	17.1148	18.5972	18.8075	18.8828	18.8143	18.3777	19.5271	17.8695	18.0674	17.878	MAG	d__Bacteria;c__Negativicutes;f__Selenomonadaceae;g__UBA7018;o__Selenomonadales;p__Firmicutes_C;s__				28.3	1	0.999	322
BAT_CoAss_seasheep.389_k141_6687364_6			Malonate decarboxylase gamma subunit (MdcE) [PF06833.13]";"Carboxyl transferase domain [PF01039.24]		15.9877	16.6924	16.2554	16.4561	16.1357	13.1495	15.0324	15.5889	15.9275	15.6201	16.3567	16.6797	17.1073	NaN	NaN	NaN	MAG	d__Bacteria;c__Negativicutes;f__Selenomonadaceae;g__UBA7018;o__Selenomonadales;p__Firmicutes_C;s__				34.2	1	0.999	263
BAT_CoAss_seasheep.389_k141_7001158_8		K02781	PTS system glucitol/sorbitol-specific IIA component [PF03829.15]		NaN	14.5882	NaN	NaN	14.1758	NaN	NaN	NaN	13.23	NaN	NaN	NaN	14.8585	13.8992	NaN	NaN	MAG	d__Bacteria;c__Negativicutes;f__Selenomonadaceae;g__UBA7018;o__Selenomonadales;p__Firmicutes_C;s__				60.1	1	0.999	168
BAT_CoAss_seasheep.389_k141_7312118_9	S1C6901_S1CNODE_516_length_8499_cov_6.437470_9	K02887	Ribosomal protein L20 [PF00453.20]		15.7115	15.4719	NaN	NaN	15.8424	NaN	NaN	NaN	15.4323	15.4638	NaN	15.0147	16.5294	NaN	NaN	NaN	MAG	d__Bacteria;c__Negativicutes;f__Selenomonadaceae;g__UBA7018;o__Selenomonadales;p__Firmicutes_C;s__				14.2	1	0.999	117
BAT_CoAss_seasheep.389_k141_746127_2					15.3515	15.6046	NaN	NaN	NaN	NaN	NaN	14.9794	NaN	NaN	13.847	15.3091	14.7184	NaN	14.7783	NaN	MAG	d__Bacteria;c__Negativicutes;f__Selenomonadaceae;g__UBA7018;o__Selenomonadales;p__Firmicutes_C;s__				52.8	1	0.999	197
BAT_CoAss_seasheep.389_k141_7742913_4		K02781	PTS system glucitol/sorbitol-specific IIA component [PF03829.15]		NaN	15.1856	15.2976	NaN	NaN	NaN	NaN	NaN	NaN	12.2482	NaN	15.647	15.5419	14.2731	NaN	NaN	MAG	d__Bacteria;c__Negativicutes;f__Selenomonadaceae;g__UBA7018;o__Selenomonadales;p__Firmicutes_C;s__				23.3	1	0.999	120
BAT_CoAss_seasheep.389_k141_8951213_1					18.6333	19.2079	18.8005	18.6681	18.4245	16.9644	18.9489	18.7926	18.0868	18.0229	18.7203	19.257	19.7336	18.3452	17.6007	17.4024	MAG	d__Bacteria;c__Negativicutes;f__Selenomonadaceae;g__UBA7018;o__Selenomonadales;p__Firmicutes_C;s__				59.9	1	0.999	182
BAT_CoAss_seasheep.389_k141_9114013_1			Dak1 domain [PF02733.19]		NaN	16.6317	16.3497	16.2675	16.6346	14.6166	17.1745	15.8188	15.7495	15.3824	15.6597	15.5129	17.4683	15.4604	NaN	NaN	MAG	d__Bacteria;c__Negativicutes;f__Selenomonadaceae;g__UBA7018;o__Selenomonadales;p__Firmicutes_C;s__				19.4	1	0.999	253
BAT_CoAss_seasheep.389_k141_919069_2	BAT_CoAss_seasheep.486_k141_5997659_38, S1C6901_S1CNODE_289_length_12528_cov_6.108073_7	K06605	Xylose isomerase-like TIM barrel [PF01261.26]		NaN	14.7554	14.6533	14.7127	14.3472	13.6131	15.109	14.5424	13.5719	14.084	14.1484	15.4448	15.2916	14.1628	NaN	NaN	MAG	d__Bacteria;c__Negativicutes;f__Selenomonadaceae;g__UBA7018;o__Selenomonadales;p__Firmicutes_C;s__				26.3	1	0.999	306
BAT_CoAss_seasheep.390_k141_12088058_2			Domain of unknown function (DUF4412) [PF14371.8]		14.0308	15.2059	14.6094	NaN	15.222	14.5964	15.5408	15.0755	15.8869	15.2684	16.3118	14.4063	13.2041	16.0289	13.9328	NaN	MAG	d__Bacteria;c__Bacteroidia;f__Bacteroidaceae;g__UBA1179;o__Bacteroidales;p__Bacteroidota;s__UBA1179 sp900318995				25	1	0.999	216
BAT_CoAss_seasheep.390_k141_778542_8			Fasciclin domain [PF02469.24]		14.6707	NaN	13.8769	NaN	13.9354	NaN	NaN	NaN	13.9278	13.9019	NaN	NaN	13.7027	13.4682	NaN	NaN	MAG	d__Bacteria;c__Bacteroidia;f__Bacteroidaceae;g__UBA1179;o__Bacteroidales;p__Bacteroidota;s__UBA1179 sp900318995				17.9	1	0.999	753
BAT_CoAss_seasheep.390_k141_8915683_18					17.0551	17.1162	17.118	NaN	16.9557	NaN	NaN	16.2737	16.9604	16.6966	14.079	NaN	16.861	NaN	NaN	16.4003	MAG	d__Bacteria;c__Bacteroidia;f__Bacteroidaceae;g__UBA1179;o__Bacteroidales;p__Bacteroidota;s__UBA1179 sp900318995				23.7	1	0.999	1373
BAT_CoAss_seasheep.393_k141_5206802_9			OmpA family [PF00691.22]		15.9421	NaN	17.2745	17.248	NaN	14.6803	NaN	14.646	15.2955	15.1266	NaN	NaN	15.4051	14.2798	NaN	NaN	MAG	d__Bacteria;c__Bacteroidia;f__Bacteroidaceae;g__UBA3839;o__Bacteroidales;p__Bacteroidota;s__UBA3839 sp900314125				33.8	1	0.999	405
BAT_CoAss_seasheep.39_k141_14842343_5					NaN	13.759	NaN	NaN	12.8192	17.0343	NaN	NaN	NaN	16.0073	15.7881	NaN	15.9855	14.6132	NaN	NaN	MAG	d__Bacteria;c__Bacteroidia;f__ML635J-15;g__Bact-19;o__Bacteroidales;p__Bacteroidota;s__				14.5	1	0.999	571
BAT_CoAss_seasheep.39_k141_15087052_1		K02888	Ribosomal prokaryotic L21 protein [PF00829.23]		NaN	14.924	14.4618	NaN	14.4915	NaN	NaN	15.558	NaN	14.8946	NaN	NaN	NaN	15.3482	NaN	NaN	MAG	d__Bacteria;c__Bacteroidia;f__ML635J-15;g__Bact-19;o__Bacteroidales;p__Bacteroidota;s__				51.5	1	0.999	103
BAT_CoAss_seasheep.39_k141_2724551_12			Secretion system C-terminal sorting domain [PF18962.2]		NaN	15.6174	14.9564	NaN	15.1442	16.3712	15.5415	15.4591	14.3547	15.3148	14.0932	NaN	14.7312	15.4893	14.7796	16.029	MAG	d__Bacteria;c__Bacteroidia;f__ML635J-15;g__Bact-19;o__Bacteroidales;p__Bacteroidota;s__				9	1	0.999	678
BAT_CoAss_seasheep.39_k141_2767198_2		K18332	2Fe-2S iron-sulfur cluster binding domain [PF13510.8]; 4Fe-4S dicluster domain [PF12838.9]; 4Fe-4S dicluster domain [PF13183.8]"; 4Fe-4S dicluster domain [PF13187.8]; 4Fe-4S dicluster domain [PF13237.8]; 4Fe-4S dicluster domain [PF14697.8]; Iron hydrogenase small subunit [PF02256.19]; NADH-ubiquinone oxidoreductase-G iron-sulfur binding region [PF10588.11];"Iron only hydrogenase large subunit, C-…		16.5468	17.2064	16.9109	16.8035	17.2865	17.7051	17.292	17.3551	16.4397	17.2733	17.3314	16.3867	16.7988	17.4857	17.3748	17.4218	MAG	d__Bacteria;c__Bacteroidia;f__ML635J-15;g__Bact-19;o__Bacteroidales;p__Bacteroidota;s__				18.5	1	0.999	588
BAT_CoAss_seasheep.39_k141_2767198_4		K17992			NaN	14.5017	NaN	NaN	NaN	15.2649	NaN	NaN	NaN	NaN	13.1786	NaN	NaN	NaN	14.8514	15.0587	MAG	d__Bacteria;c__Bacteroidia;f__ML635J-15;g__Bact-19;o__Bacteroidales;p__Bacteroidota;s__				20.9	1	0.999	129
BAT_CoAss_seasheep.39_k141_3368788_19		K02952	Ribosomal protein S13/S18 [PF00416.24]		NaN	13.5792	14.0672	13.7365	NaN	NaN	13.7724	14.0248	NaN	13.7564	NaN	NaN	NaN	NaN	NaN	14.098	MAG	d__Bacteria;c__Bacteroidia;f__ML635J-15;g__Bact-19;o__Bacteroidales;p__Bacteroidota;s__				24.8	1	0.999	121
BAT_CoAss_seasheep.39_k141_3368788_24		K01689	Enolase, N-terminal domain [PF03952.18]";"Enolase, C-terminal TIM barrel domain [PF00113.24]		NaN	NaN	NaN	NaN	NaN	11.4512	NaN	NaN	NaN	11.965	NaN	NaN	9.56059	12.4961	10.1926	NaN	MAG	d__Bacteria;c__Bacteroidia;f__ML635J-15;g__Bact-19;o__Bacteroidales;p__Bacteroidota;s__				20.7	1	0.9989	429
BAT_CoAss_seasheep.39_k141_3380821_9		K00175	Thiamine pyrophosphate enzyme, C-terminal TPP binding domain [PF02775.23]		NaN	14.6819	14.2727	NaN	NaN	15.0875	NaN	13.9727	NaN	13.7058	NaN	NaN	NaN	NaN	NaN	NaN	MAG	d__Bacteria;c__Bacteroidia;f__ML635J-15;g__Bact-19;o__Bacteroidales;p__Bacteroidota;s__				26.3	1	0.9987	274
BAT_CoAss_seasheep.39_k141_5205448_8			Bacterial DNA-binding protein [PF00216.23]		NaN	15.2468	14.6742	NaN	14.3989	15.799	14.9058	14.6499	14.424	14.9058	14.4741	NaN	13.7853	15.1029	15.1089	15.2115	MAG	d__Bacteria;c__Bacteroidia;f__ML635J-15;g__Bact-19;o__Bacteroidales;p__Bacteroidota;s__				46.9	1	0.999	96
BAT_CoAss_seasheep.39_k141_7818310_3		K03530	HU domain fused to wHTH, Ig, or Glycine-rich motif [PF18291.3]";"Bacterial DNA-binding protein [PF00216.23]		NaN	16.8756	16.1324	NaN	15.215	17.247	15.3038	16.3083	15.2517	16.4392	15.1898	NaN	14.8351	16.6423	15.6871	16.7186	MAG	d__Bacteria;c__Bacteroidia;f__ML635J-15;g__Bact-19;o__Bacteroidales;p__Bacteroidota;s__				33.7	1	0.999	95
BAT_CoAss_seasheep.39_k141_782550_12					NaN	14.8997	NaN	NaN	NaN	15.4776	NaN	13.1886	14.0718	NaN	NaN	NaN	NaN	15.4184	14.4026	14.8849	MAG	d__Bacteria;c__Bacteroidia;f__ML635J-15;g__Bact-19;o__Bacteroidales;p__Bacteroidota;s__				33.8	1	0.999	311
BAT_CoAss_seasheep.39_k141_8256721_3		K00134	Glyceraldehyde 3-phosphate dehydrogenase, NAD binding domain [PF00044.26]";"Glyceraldehyde 3-phosphate dehydrogenase, C-terminal domain [PF02800.22]		NaN	14.886	14.5325	NaN	NaN	14.7534	14.1137	NaN	13.8187	14.8911	14.8822	NaN	NaN	14.8654	14.1301	14.4831	MAG	d__Bacteria;c__Bacteroidia;f__ML635J-15;g__Bact-19;o__Bacteroidales;p__Bacteroidota;s__				19.7	1	0.999	335
BAT_CoAss_seasheep.39_k141_9143055_9		K00850	Phosphofructokinase [PF00365.22]		16.4628	15.4196	14.9472	16.2386	15.8051	15.5473	15.1844	15.3508	16	15.7943	16.1751	16.0764	15.4615	14.3446	15.0899	15.2441	MAG	d__Bacteria;c__Bacteroidia;f__ML635J-15;g__Bact-19;o__Bacteroidales;p__Bacteroidota;s__				13.8	1	0.999	326
BAT_CoAss_seasheep.400_k141_12561754_2		K01596	Phosphoenolpyruvate carboxykinase N-terminal domain [PF17297.4]";"Phosphoenolpyruvate carboxykinase C-terminal P-loop domain [PF00821.20]		17.053	17.5218	18.3922	18.4923	17.719	17.8413	18.6408	17.9857	18.0523	18.1169	18.6816	17.0258	17.4822	18.0924	18.5757	17.5066	MAG	d__Bacteria;c__Spirochaetia;f__Treponemataceae;g__Treponema_D;o__Treponematales;p__Spirochaetota;s__Treponema_D sp002373205				28.9	1	0.999	616
BAT_CoAss_seasheep.400_k141_12808528_4		K02355	Elongation factor G C-terminus [PF00679.26]; Elongation Factor G, domain III [PF14492.8]; Elongation factor Tu domain 2 [PF03144.27]"; Elongation factor Tu GTP binding domain [PF00009.29];"Elongation factor G, domain IV [PF03764.20]		NaN	14.676	NaN	14.324	NaN	NaN	14.3966	14.7769	NaN	14.3315	14.9563	NaN	NaN	14.1651	14.8173	NaN	MAG	d__Bacteria;c__Spirochaetia;f__Treponemataceae;g__Treponema_D;o__Treponematales;p__Spirochaetota;s__Treponema_D sp002373205				19	1	0.999	688
BAT_CoAss_seasheep.400_k141_1435508_1		K02961	Ribosomal protein S17 [PF00366.22]		NaN	14.096	15.1684	15.6859	13.8738	14.7511	15.0801	15.4116	14.5577	14.4403	15.5642	14.4286	NaN	13.2824	15.2125	NaN	MAG	d__Bacteria;c__Spirochaetia;f__Treponemataceae;g__Treponema_D;o__Treponematales;p__Spirochaetota;s__Treponema_D sp002373205				14.3	1	0.999	91
BAT_CoAss_seasheep.400_k141_1435508_4		K02931	Ribosomal protein L5 [PF00281.21]";"ribosomal L5P family C-terminus [PF00673.23]		15.4231	14.2704	14.5837	14.3312	14.3263	14.1473	NaN	14.9803	14.064	13.8981	14.7219	14.1976	14.0661	14.1494	15.3075	NaN	MAG	d__Bacteria;c__Spirochaetia;f__Treponemataceae;g__Treponema_D;o__Treponematales;p__Spirochaetota;s__Treponema_D sp002373205				21.3	1	0.999	183
BAT_CoAss_seasheep.400_k141_2171403_1		K00854	FGGY family of carbohydrate kinases, C-terminal domain [PF02782.18]; ROK family [PF00480.22]";"FGGY family of carbohydrate kinases, N-terminal domain [PF00370.23]		16.3595	15.916	16.063	15.8146	16.2544	16.0418	16.1339	16.3738	16.0106	16.0001	16.0515	15.8115	14.8062	15.8989	15.5893	16.0021	MAG	d__Bacteria;c__Spirochaetia;f__Treponemataceae;g__Treponema_D;o__Treponematales;p__Spirochaetota;s__Treponema_D sp002373205				12.7	1	0.999	568
BAT_CoAss_seasheep.400_k141_2171403_5		K10240	Bacterial extracellular solute-binding protein [PF01547.27]		19.3859	16.8088	17.5963	16.9033	18.0204	16.2742	17.9807	18.6187	17.1527	17.3969	17.6578	17.7687	17.6321	15.1905	18.6385	17.6024	MAG	d__Bacteria;c__Spirochaetia;f__Treponemataceae;g__Treponema_D;o__Treponematales;p__Spirochaetota;s__Treponema_D sp002373205				60.2	1	0.999	437
BAT_CoAss_seasheep.400_k141_246115_7		K02948	Ribosomal protein S11 [PF00411.21]		16.057	14.8982	15.8019	16.15	15.3737	15.5905	15.6635	15.771	14.7669	15.9459	15.8107	15.9326	15.2907	15.537	15.1104	14.9673	MAG	d__Bacteria;c__Spirochaetia;f__Treponemataceae;g__Treponema_D;o__Treponematales;p__Spirochaetota;s__Treponema_D sp002373205				31.3	1	0.999	131
BAT_CoAss_seasheep.400_k141_4034853_3					18.1349	18.2928	17.386	17.9617	17.5741	18.9226	18.3474	18.599	16.4622	18.8884	18.8771	16.8653	17.8856	16.9903	20.2006	16.896	MAG	d__Bacteria;c__Spirochaetia;f__Treponemataceae;g__Treponema_D;o__Treponematales;p__Spirochaetota;s__Treponema_D sp002373205				18.6	1	0.999	140
BAT_CoAss_seasheep.400_k141_422429_2			Flagellar filament outer layer protein Flaa [PF04620.14]		19.6307	17.2917	18.0338	15.2151	18.3813	17.1958	18.2154	18.8925	17.3994	17.3521	16.975	17.8487	17.8537	16.4132	18.5238	17.6158	MAG	d__Bacteria;c__Spirochaetia;f__Treponemataceae;g__Treponema_D;o__Treponematales;p__Spirochaetota;s__Treponema_D sp002373205				65.7	1	0.999	350
BAT_CoAss_seasheep.400_k141_454366_1		K00053	Acetohydroxy acid isomeroreductase, catalytic domain [PF01450.21]";"Acetohydroxy acid isomeroreductase, NADPH-binding domain [PF07991.14]		16.3116	14.4435	15.1498	NaN	NaN	14.7419	NaN	NaN	NaN	NaN	NaN	NaN	NaN	NaN	15.3746	NaN	MAG	d__Bacteria;c__Spirochaetia;f__Treponemataceae;g__Treponema_D;o__Treponematales;p__Spirochaetota;s__Treponema_D sp002373205				15.2	1	0.999	495
BAT_CoAss_seasheep.400_k141_4940365_9		K02415			15.2137	NaN	NaN	NaN	NaN	NaN	12.4271	13.3683	NaN	NaN	NaN	NaN	NaN	NaN	NaN	NaN	MAG	d__Bacteria;c__Spirochaetia;f__Treponemataceae;g__Treponema_D;o__Treponematales;p__Spirochaetota;s__Treponema_D sp002373205				17.7	1	0.9989	186
BAT_CoAss_seasheep.400_k141_5890450_3		K01803	Triosephosphate isomerase [PF00121.20]		15.7935	14.6699	15.2421	15.7616	15.1227	15.6133	15.5949	15.6278	15.2113	15.1252	15.7341	14.9083	15.341	15.4785	15.7202	15.2676	MAG	d__Bacteria;c__Spirochaetia;f__Treponemataceae;g__Treponema_D;o__Treponematales;p__Spirochaetota;s__Treponema_D sp002373205				31.7	1	0.999	249
BAT_CoAss_seasheep.400_k141_6075499_1		K04077	TCP-1/cpn60 chaperonin family [PF00118.26]		14.3046	14.8217	14.7873	14.7019	NaN	14.648	NaN	14.795	NaN	NaN	14.9897	NaN	NaN	NaN	NaN	NaN	MAG	d__Bacteria;c__Spirochaetia;f__Treponemataceae;g__Treponema_D;o__Treponematales;p__Spirochaetota;s__Treponema_D sp002373205				16.3	1	0.999	540
BAT_CoAss_seasheep.400_k141_6877578_4		K01006	Histone H1-like nucleoprotein HC2 [PF07382.13]"; PEP-utilising enzyme, mobile domain [PF00391.25]; Pyruvate phosphate dikinase, AMP/ATP-binding domain [PF01326.21];"PEP-utilising enzyme, PEP-binding domain [PF02896.20]		17.5403	15.2778	16.8768	16.6051	16.7847	16.4213	16.8079	17.1099	15.7478	16.3913	16.7597	16.342	16.5086	16.7077	16.8397	NaN	MAG	d__Bacteria;c__Spirochaetia;f__Treponemataceae;g__Treponema_D;o__Treponematales;p__Spirochaetota;s__Treponema_D sp002373205				37.4	1	0.999	957
BAT_CoAss_seasheep.400_k141_7218206_3					15.2419	NaN	14.0428	NaN	13.9497	NaN	15.3609	15.6799	NaN	15.4029	16.4496	NaN	NaN	NaN	NaN	NaN	MAG	d__Bacteria;c__Spirochaetia;f__Treponemataceae;g__Treponema_D;o__Treponematales;p__Spirochaetota;s__Treponema_D sp002373205				22	1	0.999	164
BAT_CoAss_seasheep.400_k141_8033426_3	BAT_CoAss_seasheep.479_k141_2724846_2, BAT_CoAss_seasheep.820_k141_8385346_2, S3C4127_S3CNODE_26_length_85617_cov_16.547521_58	K06200	5TM C-terminal transporter carbon starvation CstA [PF13722.8]";"Carbon starvation protein CstA [PF02554.16]		16.0629	14.9729	14.9279	14.1101	15.1584	15.7397	15.3356	15.3177	14.9795	14.9966	15.2537	14.0789	14.8782	15.1428	14.872	14.9576	MAG	d__Bacteria;c__Spirochaetia;f__Treponemataceae;g__Treponema_D;o__Treponematales;p__Spirochaetota;s__Treponema_D sp002373205				1.8	1	0.999	491
BAT_CoAss_seasheep.400_k141_9203844_12					16.3398	NaN	17.8803	16.4187	NaN	NaN	19.9097	14.8536	16.9057	NaN	NaN	NaN	NaN	13.6965	19.7417	NaN	MAG	d__Bacteria;c__Spirochaetia;f__Treponemataceae;g__Treponema_D;o__Treponematales;p__Spirochaetota;s__Treponema_D sp002373205				56.3	1	0.999	238
BAT_CoAss_seasheep.400_k141_9235504_3			Periplasmic binding proteins and sugar binding domain of LacI family [PF00532.23]";"Periplasmic binding protein domain [PF13407.8]		17.004	16.8863	18.0561	17.6376	17.2142	17.4541	17.6799	17.3006	17.5537	17.1304	17.6961	17.0618	17.0993	17.2462	17.4889	16.8316	MAG	d__Bacteria;c__Spirochaetia;f__Treponemataceae;g__Treponema_D;o__Treponematales;p__Spirochaetota;s__Treponema_D sp002373205				31.6	1	0.999	316
BAT_CoAss_seasheep.400_k141_9483505_7		K02406	Bacterial flagellin C-terminal helical region [PF00700.23]";"Bacterial flagellin N-terminal helical region [PF00669.22]		19.4172	19.1046	19.9373	19.7538	19.4919	19.517	19.5418	19.7893	19.5429	19.5963	19.8488	18.5573	19.4668	19.6278	19.5114	19.1029	MAG	d__Bacteria;c__Spirochaetia;f__Treponemataceae;g__Treponema_D;o__Treponematales;p__Spirochaetota;s__Treponema_D sp002373205				54.2	1	0.999	286
BAT_CoAss_seasheep.400_k141_9483505_8		K02406	Bacterial flagellin C-terminal helical region [PF00700.23]";"Bacterial flagellin N-terminal helical region [PF00669.22]		16.0952	NaN	15.0532	14.4587	15.3666	14.0524	15.6505	15.8863	NaN	14.2245	14.4823	14.8197	14.9675	NaN	15.4083	14.7409	MAG	d__Bacteria;c__Spirochaetia;f__Treponemataceae;g__Treponema_D;o__Treponematales;p__Spirochaetota;s__Treponema_D sp002373205				43	1	0.999	284
BAT_CoAss_seasheep.400_k141_9494676_5		K02357	Elongation factor TS [PF00889.21]		15.3752	NaN	NaN	NaN	NaN	NaN	NaN	14.8909	12.6556	13.0618	13.8464	NaN	NaN	NaN	NaN	NaN	MAG	d__Bacteria;c__Spirochaetia;f__Treponemataceae;g__Treponema_D;o__Treponematales;p__Spirochaetota;s__Treponema_D sp002373205				17.7	1	0.9973	277
BAT_CoAss_seasheep.405_k141_1505274_16		K21573	CarboxypepD_reg-like domain [PF13715.8]; Carboxypeptidase regulatory-like domain [PF13620.8]"; TonB-dependent Receptor Plug Domain [PF07715.17];"TonB dependent receptor [PF00593.26]		15.2342	15.3233	15.216	NaN	15.2767	15.5621	15.2662	15.4268	14.7367	15.2342	NaN	15.238	14.7868	15.464	15.112	14.7923	MAG	d__Bacteria;c__Bacteroidia;f__Bacteroidaceae;g__Prevotella;o__Bacteroidales;p__Bacteroidota;s__				24.3	1	0.999	1054
BAT_CoAss_seasheep.405_k141_15315375_2			OmpA family [PF00691.22]		NaN	16.2258	14.2571	NaN	15.2373	NaN	15.2662	15.0199	NaN	15.5395	NaN	16.2781	15.1721	NaN	15.5344	NaN	MAG	d__Bacteria;c__Bacteroidia;f__Bacteroidaceae;g__Prevotella;o__Bacteroidales;p__Bacteroidota;s__				33.9	1	0.999	381
BAT_CoAss_seasheep.407_k141_12047369_1			OmpA family [PF00691.22]		NaN	NaN	13.8972	14.2448	13.2883	NaN	NaN	NaN	NaN	NaN	NaN	NaN	NaN	NaN	NaN	NaN	MAG	d__Bacteria;c__Bacteroidia;f__Bacteroidaceae;g__Prevotella;o__Bacteroidales;p__Bacteroidota;s__				33.8	1	0.999	225
BAT_CoAss_seasheep.407_k141_338039_1			OmpA family [PF00691.22]		14.9333	15.0531	15.606	15.7307	15.1954	NaN	NaN	NaN	14.2261	NaN	12.7053	NaN	13.2531	NaN	14.172	NaN	MAG	d__Bacteria;c__Bacteroidia;f__Bacteroidaceae;g__Prevotella;o__Bacteroidales;p__Bacteroidota;s__				41.9	1	0.999	129
BAT_CoAss_seasheep.407_k141_4763053_2					NaN	15.5873	NaN	16.3802	NaN	16.8532	NaN	17.0419	17.0643	NaN	16.4922	15.8076	15.6124	17.3782	NaN	17.7069	MAG	d__Bacteria;c__Bacteroidia;f__Bacteroidaceae;g__Prevotella;o__Bacteroidales;p__Bacteroidota;s__				45.9	1	0.9989	220
BAT_CoAss_seasheep.407_k141_5822298_3					14.3872	14.5701	15.1453	NaN	NaN	14.6225	NaN	NaN	14.0351	14.624	NaN	14.2366	14.911	14.511	NaN	NaN	MAG	d__Bacteria;c__Bacteroidia;f__Bacteroidaceae;g__Prevotella;o__Bacteroidales;p__Bacteroidota;s__				21.4	1	0.9989	206
BAT_CoAss_seasheep.414_k141_11647118_2			OmpA family [PF00691.22]		NaN	NaN	14.5533	NaN	NaN	14.7383	NaN	NaN	14.3002	14.6453	NaN	NaN	14.4135	NaN	NaN	NaN	MAG	d__Bacteria;c__Bacteroidia;f__Bacteroidaceae;g__UBA4372;o__Bacteroidales;p__Bacteroidota;s__				22.1	1	0.999	366
BAT_CoAss_seasheep.414_k141_2049224_2					21.3163	21.1803	21.736	21.9045	21.4147	21.8026	21.8207	21.4299	21.9129	21.8649	22.2706	21.0797	21.7282	21.6817	NaN	21.0674	MAG	d__Bacteria;c__Bacteroidia;f__Bacteroidaceae;g__UBA4372;o__Bacteroidales;p__Bacteroidota;s__				6.6	1	0.9952	744
BAT_CoAss_seasheep.414_k141_379717_4					16.3427	NaN	NaN	NaN	13.3788	NaN	NaN	NaN	NaN	17.9646	NaN	NaN	17.4107	NaN	14.1731	NaN	MAG	d__Bacteria;c__Bacteroidia;f__Bacteroidaceae;g__UBA4372;o__Bacteroidales;p__Bacteroidota;s__				26.2	1	0.999	275
BAT_CoAss_seasheep.414_k141_9515594_26	BAT_CoAss_seasheep.636_k141_10735002_24	K02961	Ribosomal protein S17 [PF00366.22]		NaN	13.8254	15.2779	14.7499	13.3206	NaN	NaN	14.1702	14.8757	14.92	NaN	13.945	NaN	NaN	NaN	NaN	MAG	d__Bacteria;c__Bacteroidia;f__Bacteroidaceae;g__UBA4372;o__Bacteroidales;p__Bacteroidota;s__				13.3	1	0.9981	83
BAT_CoAss_seasheep.419_k141_6718887_2		K05601	Prismane/CO dehydrogenase family [PF03063.22]		NaN	16.8926	16.0161	15.9822	16.5529	17.15	15.8555	16.78	16.463	17.1761	14.7853	16.187	16.7573	16.196	16.4721	14.7469	MAG	BAT_CoAss_seasheep.419				30.6	1	0.999	432
BAT_CoAss_seasheep.419_k141_7465260_2		K03231	Elongation factor Tu C-terminal domain [PF03143.19]; Elongation factor Tu domain 2 [PF03144.27]";"Elongation factor Tu GTP binding domain [PF00009.29]		15.8357	16.3057	16.6279	15.8337	15.0023	16.4905	15.5642	16.3803	17.0965	16.7066	15.8345	15.8275	16.3253	16.2527	15.3943	15.2596	MAG	BAT_CoAss_seasheep.419				37.8	1	0.999	413
BAT_CoAss_seasheep.419_k141_824036_1			Tetrahydromethanopterin S-methyltransferase MtrH subunit [PF02007.20]		NaN	14.4762	NaN	NaN	14.1181	14.7716	14.2941	14.7482	13.5146	14.1045	13.3512	14.2485	14.6581	14.457	14.6977	NaN	MAG	BAT_CoAss_seasheep.419				54	1	0.999	63
BAT_CoAss_seasheep.419_k141_8417863_2			4Fe-4S binding domain [PF00037.29]"; 4Fe-4S dicluster domain [PF12838.9]; 4Fe-4S dicluster domain [PF13187.8]; 4Fe-4S dicluster domain [PF13247.8]; 4Fe-4S dicluster domain [PF14697.8]; Pyridine nucleotide-disulphide oxidoreductase [PF07992.16];"4Fe-4S dicluster domain [PF13237.8]		16.1863	17.1885	16.5408	16.867	16.4082	17.7904	16.869	17.6852	17.3115	17.4906	17.0586	17.1165	17.301	16.8588	16.9741	17.4111	MAG	BAT_CoAss_seasheep.419				37.5	1	0.999	365
BAT_CoAss_seasheep.420_k141_12549168_9		K03561	MotA/TolQ/ExbB proton channel family [PF01618.18]		14.0625	14.5787	15.226	NaN	NaN	15.7949	14.3749	15.3201	15.2761	15.7313	13.9273	NaN	15.1559	15.7791	NaN	14.8627	MAG	d__Bacteria;c__Bacteroidia;f__UBA932;g__RC9;o__Bacteroidales;p__Bacteroidota;s__RC9 sp900319685				25.9	1	0.999	274
BAT_CoAss_seasheep.420_k141_9042540_2			Lipid A Biosynthesis N-terminal domain [PF07578.13]";"N,N dimethylarginine dimethylhydrolase, eukaryotic [PF19420.1]		NaN	15.336	NaN	NaN	15.2501	NaN	14.981	15.4392	14.8595	NaN	NaN	NaN	14.8345	15.3865	15.3151	15.9414	MAG	d__Bacteria;c__Bacteroidia;f__UBA932;g__RC9;o__Bacteroidales;p__Bacteroidota;s__RC9 sp900319685				12.5	1	0.9984	510
BAT_CoAss_seasheep.431_k141_11822398_1			Bacterial extracellular solute-binding proteins, family 5 Middle [PF00496.24]		16.2567	15.9919	15.8539	15.8257	16.0361	16.2004	16.241	16.1988	16.3866	15.1637	15.3765	16.032	15.6967	16.0722	15.2922	15.2963	MAG	d__Bacteria;c__Clostridia_A;f__CAG-74;g__GCA-900199385;o__Christensenellales;p__Firmicutes_A;s__				21.3	1	0.999	733
BAT_CoAss_seasheep.431_k141_12823587_2		K00831	Aminotransferase class-V [PF00266.21]		16.4365	16.9122	16.5956	16.454	16.8386	16.872	17.0089	16.6263	16.4894	16.4837	16.5293	16.0755	15.6991	16.3035	16.4968	16.3576	MAG	d__Bacteria;c__Clostridia_A;f__CAG-74;g__GCA-900199385;o__Christensenellales;p__Firmicutes_A;s__				24.6	1	0.999	358
BAT_CoAss_seasheep.431_k141_13669937_1			Bacterial extracellular solute-binding proteins, family 5 Middle [PF00496.24]		14.2784	15.0263	15.0373	NaN	14.7961	14.8296	14.9486	14.7732	14.7605	14.8259	14.8102	NaN	14.7553	14.8585	NaN	NaN	MAG	d__Bacteria;c__Clostridia_A;f__CAG-74;g__GCA-900199385;o__Christensenellales;p__Firmicutes_A;s__				7.8	1	0.999	511
BAT_CoAss_seasheep.431_k141_13669937_3			Bacterial extracellular solute-binding proteins, family 5 Middle [PF00496.24]		16.383	NaN	15.8628	NaN	NaN	16.4673	16.4161	16.15	15.9379	14.4549	14.5044	NaN	15.6008	NaN	16.1556	NaN	MAG	d__Bacteria;c__Clostridia_A;f__CAG-74;g__GCA-900199385;o__Christensenellales;p__Firmicutes_A;s__				17.5	1	0.999	652
BAT_CoAss_seasheep.431_k141_14026218_2		K17318			15.6108	15.9596	NaN	NaN	NaN	15.4082	16.0814	15.4124	15.7837	15.8764	NaN	NaN	NaN	15.7072	15.2993	15.1508	MAG	d__Bacteria;c__Clostridia_A;f__CAG-74;g__GCA-900199385;o__Christensenellales;p__Firmicutes_A;s__				9.2	1	0.999	554
BAT_CoAss_seasheep.431_k141_14303786_1			Bacterial extracellular solute-binding protein [PF01547.27]		16.6013	17.41	17.4303	16.9305	17.1042	17.3955	17.3851	16.4684	17.2098	17.4757	17.3946	16.4832	17.4679	16.7607	17.4904	16.7911	MAG	d__Bacteria;c__Clostridia_A;f__CAG-74;g__GCA-900199385;o__Christensenellales;p__Firmicutes_A;s__				21.3	1	0.999	178
BAT_CoAss_seasheep.431_k141_1441119_5		K15583	Oligopeptide/dipeptide transporter, C-terminal region [PF08352.14]";"ABC transporter [PF00005.29]		15.5038	NaN	NaN	13.9541	NaN	14.7577	NaN	NaN	14.1508	13.9212	14.1827	NaN	14.3489	15.288	NaN	NaN	MAG	d__Bacteria;c__Clostridia_A;f__CAG-74;g__GCA-900199385;o__Christensenellales;p__Firmicutes_A;s__				11.5	1	0.999	357
BAT_CoAss_seasheep.431_k141_14608567_19		K21071	Phosphofructokinase [PF00365.22]		14.8285	14.4977	14.3821	14.7382	14.1298	14.3784	NaN	NaN	NaN	NaN	14.0791	NaN	NaN	NaN	14.7649	14.4186	MAG	d__Bacteria;c__Clostridia_A;f__CAG-74;g__GCA-900199385;o__Christensenellales;p__Firmicutes_A;s__				23.4	1	0.999	419
BAT_CoAss_seasheep.431_k141_3123378_5			Bacterial extracellular solute-binding protein [PF01547.27]		17.5385	17.6345	17.6611	16.5174	17.8207	17.9321	17.5747	17.6236	17.2873	17.4786	17.6187	17.6839	17.2373	17.5705	17.7671	18.2352	MAG	d__Bacteria;c__Clostridia_A;f__CAG-74;g__GCA-900199385;o__Christensenellales;p__Firmicutes_A;s__				33.3	1	0.999	538
BAT_CoAss_seasheep.431_k141_4194007_3		K17318	Bacterial extracellular solute-binding protein [PF01547.27]		NaN	15.563	15.7788	NaN	15.6749	15.6825	15.2591	15.5456	15.4354	15.2035	15.3405	15.6008	15.3823	15.5341	16.0546	15.6983	MAG	d__Bacteria;c__Clostridia_A;f__CAG-74;g__GCA-900199385;o__Christensenellales;p__Firmicutes_A;s__				12.6	1	0.999	522
BAT_CoAss_seasheep.431_k141_5327943_4		K17318	Bacterial extracellular solute-binding protein [PF13416.8]";"Domain of unknown function (DUF3502) [PF12010.10]		16.7383	17.1135	17.1321	16.9303	17.3228	17.579	17.5648	17.3563	17.2285	17.3679	17.2605	17.0033	17.3917	17.3991	17.466	17.4698	MAG	d__Bacteria;c__Clostridia_A;f__CAG-74;g__GCA-900199385;o__Christensenellales;p__Firmicutes_A;s__				22	1	0.999	508
BAT_CoAss_seasheep.431_k141_6927824_3		K00048	Iron-containing alcohol dehydrogenase [PF13685.8]";"Iron-containing alcohol dehydrogenase [PF00465.21]		NaN	NaN	NaN	NaN	NaN	NaN	14.932	15.2747	NaN	14.9395	NaN	15.5703	15.3128	NaN	14.9043	14.958	MAG	d__Bacteria;c__Clostridia_A;f__CAG-74;g__GCA-900199385;o__Christensenellales;p__Firmicutes_A;s__				24.4	1	0.999	381
BAT_CoAss_seasheep.431_k141_7720206_3			Bacterial extracellular solute-binding protein [PF13416.8]";"Bacterial extracellular solute-binding protein [PF01547.27]		17.1723	17.0069	17.3214	15.3925	17.513	17.5169	16.0785	17.5774	17.2841	17.3783	16.2094	17.4941	17.7344	16.5489	16.5929	16.3535	MAG	d__Bacteria;c__Clostridia_A;f__CAG-74;g__GCA-900199385;o__Christensenellales;p__Firmicutes_A;s__				19.3	1	0.999	509
BAT_CoAss_seasheep.431_k141_8337392_4		K17318	Bacterial extracellular solute-binding protein [PF13416.8]";"Bacterial extracellular solute-binding protein [PF01547.27]		16.8797	16.874	16.6137	17.0052	16.8889	16.9535	15.9226	15.8227	17.3374	16.5466	16.7714	16.8707	17.1806	15.971	17.0849	16.0279	MAG	d__Bacteria;c__Clostridia_A;f__CAG-74;g__GCA-900199385;o__Christensenellales;p__Firmicutes_A;s__				33.3	1	0.999	549
BAT_CoAss_seasheep.431_k141_9526182_6		K01810	Phosphoglucose isomerase [PF00342.21]		16.2685	15.436	15.4806	15.7909	16.8417	16.2827	16.0818	15.9595	16.7259	15.6748	15.5976	15.6804	15.7265	16.4994	16.4593	16.427	MAG	d__Bacteria;c__Clostridia_A;f__CAG-74;g__GCA-900199385;o__Christensenellales;p__Firmicutes_A;s__				23.6	1	0.999	313
BAT_CoAss_seasheep.431_k141_9547105_4			Bacterial extracellular solute-binding protein [PF13416.8]";"Bacterial extracellular solute-binding protein [PF01547.27]		15.9376	15.5661	15.592	14.6262	15.7333	15.7729	15.657	15.5928	15.7681	15.9508	15.5756	15.5555	15.9026	15.8558	15.8191	15.9238	MAG	d__Bacteria;c__Clostridia_A;f__CAG-74;g__GCA-900199385;o__Christensenellales;p__Firmicutes_A;s__				8.1	1	0.999	447
BAT_CoAss_seasheep.431_k141_9605179_3					15.6693	16.4816	16.386	16.1224	16.3582	16.5126	16.3132	16.1325	16.5252	16.531	16.4468	16.2115	16.3363	16.4181	16.5309	15.9937	MAG	d__Bacteria;c__Clostridia_A;f__CAG-74;g__GCA-900199385;o__Christensenellales;p__Firmicutes_A;s__				12.8	1	0.9989	507
BAT_CoAss_seasheep.433_k141_11604213_13	BAT_CoAss_seasheep.444_k141_3869229_5		Phosphoglucomutase/phosphomannomutase, alpha/beta/alpha domain II [PF02879.18]; Phosphoglucomutase/phosphomannomutase, alpha/beta/alpha domain III [PF02880.18]; Phosphoglucomutase/phosphomannomutase, C-terminal domain [PF00408.22]";"Phosphoglucomutase/phosphomannomutase, alpha/beta/alpha domain I [PF02878.18]		14.9293	14.2631	14.9201	14.8023	15.1898	14.7709	14.5924	14.7337	15.5246	14.7546	14.6156	14.5957	14.8029	14.7704	14.888	NaN	MAG	d__Bacteria;c__Clostridia;f__Oscillospiraceae;g__UBA2922;o__Oscillospirales;p__Firmicutes_A;s__				19.8	1	0.999	560
BAT_CoAss_seasheep.433_k141_12827572_1					NaN	13.8603	14.9421	13.0159	14.8548	15.383	15.4115	13.2679	13.2056	15.6581	NaN	14.2468	15.2627	14.996	14.7906	NaN	MAG	d__Bacteria;c__Clostridia;f__Oscillospiraceae;g__UBA2922;o__Oscillospirales;p__Firmicutes_A;s__				57	1	0.999	86
BAT_CoAss_seasheep.433_k141_14892253_2	BAT_CoAss_seasheep.444_k141_11692448_2	K00335	4Fe-4S binding domain [PF00037.29]"; 4Fe-4S dicluster domain [PF12838.9]; 4Fe-4S dicluster domain [PF13187.8]; 4Fe-4S dicluster domain [PF13237.8]; 4Fe-4S dicluster domain [PF13247.8]; 4Fe-4S dicluster domain [PF14697.8]; 4Fe-4S double cluster binding domain [PF13484.8]; NADH-ubiquinone oxidoreductase-F iron-sulfur binding region [PF10589.11]; Thioredoxin-like [2Fe-2S] ferredoxin [PF01257.21];"Re…		15.2773	NaN	15.9224	15.5024	NaN	15.6991	NaN	15.8815	NaN	NaN	NaN	15.5961	NaN	14.7524	NaN	NaN	MAG	d__Bacteria;c__Clostridia;f__Oscillospiraceae;g__UBA2922;o__Oscillospirales;p__Firmicutes_A;s__				8	1	0.9969	626
BAT_CoAss_seasheep.436_k141_11674958_3		K07469	[2Fe-2S] binding domain [PF01799.22]; 2Fe-2S iron-sulfur cluster binding domain [PF00111.29]"; 2Fe-2S iron-sulfur cluster binding domain [PF13085.8]; Aldehyde oxidase and xanthine dehydrogenase, a/b hammerhead domain [PF01315.24];"Molybdopterin-binding domain of aldehyde dehydrogenase [PF02738.20]		17.7858	18.1038	18.196	18.3214	18.284	18.7063	18.5428	18.0071	18.3455	18.5286	18.5701	18.1633	18.3427	18.1456	18.4589	18.224	MAG	d__Bacteria;c__Clostridia;f__Oscillospiraceae;g__UBA1777;o__Oscillospirales;p__Firmicutes_A;s__				49.7	1	0.999	781
BAT_CoAss_seasheep.436_k141_12775130_3		K10546	Periplasmic binding proteins and sugar binding domain of LacI family [PF00532.23]";"Periplasmic binding protein domain [PF13407.8]		18.1971	18.2334	18.5791	18.106	18.4159	18.783	18.7573	18.2907	18.1815	18.92	18.4983	17.9785	18.6908	18.557	18.6505	18.7627	MAG	d__Bacteria;c__Clostridia;f__Oscillospiraceae;g__UBA1777;o__Oscillospirales;p__Firmicutes_A;s__				23.8	1	0.999	277
BAT_CoAss_seasheep.436_k141_13588300_3		K03737	4Fe-4S dicluster domain [PF12838.9]; 4Fe-4S dicluster domain [PF13183.8]"; 4Fe-4S dicluster domain [PF13187.8]; 4Fe-4S dicluster domain [PF13237.8]; 4Fe-4S dicluster domain [PF14697.8]; Domain of unknown function [PF10371.11]; Thiamine pyrophosphate enzyme, C-terminal TPP binding domain [PF02775.23];"4Fe-4S double cluster binding domain [PF13484.8]		18.7136	18.7627	18.5228	18.7716	18.6293	18.6218	18.2666	18.1209	18.5178	18.6402	17.9144	17.9345	18.2417	18.5958	18.863	18.8083	MAG	d__Bacteria;c__Clostridia;f__Oscillospiraceae;g__UBA1777;o__Oscillospirales;p__Firmicutes_A;s__				14.1	1	0.999	582
BAT_CoAss_seasheep.436_k141_15400092_2	MAX_CoAss_seasheep.382_k141_15400092_2, MAX_CoAss_seasheep.382_k141_3405472_2	K03308	Sodium:neurotransmitter symporter family [PF00209.20]		14.86	14.4704	14.4453	14.8481	15.0062	15.2357	14.8368	14.7877	14.837	14.86	14.4963	14.7672	15.0445	14.7247	15.0979	15.2482	MAG	d__Bacteria;c__Clostridia;f__Oscillospiraceae;g__UBA1777;o__Oscillospirales;p__Firmicutes_A;s__				5.1	1	0.9989	511
BAT_CoAss_seasheep.436_k141_169252_3					14.8081	14.8569	14.7736	14.9631	15.146	15.1371	15.2476	14.8766	14.9452	15.1461	14.9051	NaN	14.7922	15.2723	15.0771	15.0286	MAG	d__Bacteria;c__Clostridia;f__Oscillospiraceae;g__UBA1777;o__Oscillospirales;p__Firmicutes_A;s__				11	1	0.999	309
BAT_CoAss_seasheep.436_k141_1798356_4	MAX_CoAss_seasheep.382_k141_1798356_4	K13993	Hsp20/alpha crystallin family [PF00011.23]		14.577	14.0989	14.2509	15.085	14.4782	13.9459	14.5848	14.2452	14.4001	14.07	14.5069	14.4119	NaN	13.9116	NaN	NaN	MAG	d__Bacteria;c__Clostridia;f__Oscillospiraceae;g__UBA1777;o__Oscillospirales;p__Firmicutes_A;s__				34.7	1	0.9984	147
BAT_CoAss_seasheep.436_k141_2723999_7		K02946	Ribosomal protein S10p/S20e [PF00338.24]		14.5585	15.6831	15.9278	15.8161	15.8071	15.9843	15.9958	15.6712	15.8931	15.7947	16.0995	15.3043	15.9552	15.9353	15.3879	14.6012	MAG	d__Bacteria;c__Clostridia;f__Oscillospiraceae;g__UBA1777;o__Oscillospirales;p__Firmicutes_A;s__				45.7	1	0.999	105
BAT_CoAss_seasheep.436_k141_2723999_8		K02906	Ribosomal protein L3 [PF00297.24]		14.932	14.476	14.4475	14.3698	NaN	14.6227	14.2716	14.0965	14.7932	14.1544	14.5468	14.2359	13.7275	13.8723	NaN	13.8225	MAG	d__Bacteria;c__Clostridia;f__Oscillospiraceae;g__UBA1777;o__Oscillospirales;p__Firmicutes_A;s__				16.9	1	0.999	242
BAT_CoAss_seasheep.436_k141_2723999_9		K02926	Ribosomal protein L4/L1 family [PF00573.24]		16.2101	14.7618	15.3967	14.7214	15.7733	15.5283	15.0031	14.7509	14.0429	NaN	15.8223	15.5123	15.0508	15.6663	NaN	NaN	MAG	d__Bacteria;c__Clostridia;f__Oscillospiraceae;g__UBA1777;o__Oscillospirales;p__Firmicutes_A;s__				14.5	1	0.999	207
BAT_CoAss_seasheep.436_k141_3115234_4			5TM C-terminal transporter carbon starvation CstA [PF13722.8]";"Carbon starvation protein CstA [PF02554.16]		16.6609	16.615	16.7265	16.6941	16.9347	16.6446	16.6766	16.6967	16.5716	16.9551	16.8406	16.786	16.6145	16.4998	16.9049	15.7837	MAG	d__Bacteria;c__Clostridia;f__Oscillospiraceae;g__UBA1777;o__Oscillospirales;p__Firmicutes_A;s__				8.3	1	0.999	264
BAT_CoAss_seasheep.436_k141_3645907_7			Phosphate acetyl/butaryl transferase [PF01515.21]		15.0837	15.1706	16.1149	16.19	16.1358	16.3505	15.7422	15.4014	15.6011	16.0608	16.0048	14.0553	15.5572	16.0287	15.3072	14.3585	MAG	d__Bacteria;c__Clostridia;f__Oscillospiraceae;g__UBA1777;o__Oscillospirales;p__Firmicutes_A;s__				34	1	0.999	332
BAT_CoAss_seasheep.436_k141_4645197_3		K21416	Dehydrogenase E1 component [PF00676.22]		16.001	14.2511	15.7258	16.1439	15.6113	15.7257	14.6903	14.5362	15.2816	15.9378	14.5409	NaN	15.6325	15.7517	NaN	14.8313	MAG	d__Bacteria;c__Clostridia;f__Oscillospiraceae;g__UBA1777;o__Oscillospirales;p__Firmicutes_A;s__				23.2	1	0.999	328
BAT_CoAss_seasheep.436_k141_4645197_4		K21417	Pyruvate:ferredoxin oxidoreductase core domain II [PF17147.6]"; Transketolase, C-terminal domain [PF02780.22];"Transketolase, pyrimidine binding domain [PF02779.26]		16.0736	16.0675	16.3036	16.3712	15.9471	16.2542	15.4495	15.6923	16.1431	16.0035	16.3408	16.0355	16.3838	15.8242	NaN	15.1675	MAG	d__Bacteria;c__Clostridia;f__Oscillospiraceae;g__UBA1777;o__Oscillospirales;p__Firmicutes_A;s__				31.6	1	0.999	323
BAT_CoAss_seasheep.436_k141_55054_1					18.9375	18.3339	18.3184	18.0004	18.2692	18.0168	17.3715	17.7263	17.9177	17.9056	18.3536	17.9282	17.9343	17.4572	18.1719	17.5733	MAG	d__Bacteria;c__Clostridia;f__Oscillospiraceae;g__UBA1777;o__Oscillospirales;p__Firmicutes_A;s__				12.5	1	0.999	441
BAT_CoAss_seasheep.436_k141_5666128_1			Periplasmic binding protein domain [PF13407.8]		16.4528	16.0957	15.8737	16.3919	16.369	16.5291	15.5892	15.0337	16.5479	15.8821	14.4487	16.1313	16.3731	15.7679	15.9301	NaN	MAG	d__Bacteria;c__Clostridia;f__Oscillospiraceae;g__UBA1777;o__Oscillospirales;p__Firmicutes_A;s__				19.2	1	0.999	354
BAT_CoAss_seasheep.436_k141_5666128_5			Dak1 domain [PF02733.19]		NaN	14.1014	13.84	14.1965	14.0229	14.2033	14.3894	13.8363	NaN	13.5801	14.349	14.2956	13.9649	14.0441	NaN	14.0504	MAG	d__Bacteria;c__Clostridia;f__Oscillospiraceae;g__UBA1777;o__Oscillospirales;p__Firmicutes_A;s__				29	1	0.999	176
BAT_CoAss_seasheep.436_k141_6392724_2			FMN-binding domain [PF04205.16]";"FAD binding domain [PF00890.26]		15.2755	14.7443	14.8214	13.7055	14.7808	15.3367	15.2931	14.8279	14.5986	NaN	14.5802	13.9368	14.9625	14.6367	NaN	NaN	MAG	d__Bacteria;c__Clostridia;f__Oscillospiraceae;g__UBA1777;o__Oscillospirales;p__Firmicutes_A;s__				6.9	1	0.999	685
BAT_CoAss_seasheep.436_k141_7275562_3	MAX_CoAss_seasheep.044_k141_15164583_5		AMP-binding enzyme C-terminal domain [PF13193.8]";"AMP-binding enzyme [PF00501.30]		NaN	14.2496	14.5894	14.7083	14.738	14.6189	14.7364	13.8047	14.4441	14.5247	13.9555	14.0315	14.5082	14.5406	NaN	NaN	MAG	d__Bacteria;c__Clostridia;f__Oscillospiraceae;g__UBA1777;o__Oscillospirales;p__Firmicutes_A;s__				4.8	1	0.999	562
BAT_CoAss_seasheep.436_k141_7518316_5	MAX_CoAss_seasheep.382_k141_7518316_5	K21395	Bacterial extracellular solute-binding protein, family 7 [PF03480.15]		NaN	NaN	13.1037	13.8748	NaN	13.9398	NaN	12.9394	NaN	13.4195	NaN	NaN	13.2448	13.8523	NaN	NaN	MAG	d__Bacteria;c__Clostridia;f__Oscillospiraceae;g__UBA1777;o__Oscillospirales;p__Firmicutes_A;s__				8.5	1	0.999	329
BAT_CoAss_seasheep.436_k141_7691491_7		K00249	Acyl-CoA dehydrogenase, C-terminal domain [PF08028.13]"; Acyl-CoA dehydrogenase, middle domain [PF02770.21]; Acyl-CoA dehydrogenase, N-terminal domain [PF02771.18];"Acyl-CoA dehydrogenase, C-terminal domain [PF00441.26]		14.6386	14.3756	14.3224	14.5156	14.3511	14.7509	14.2858	NaN	14.3537	14.3541	14.6516	14.5475	NaN	14.3733	14.3143	14.7349	MAG	d__Bacteria;c__Clostridia;f__Oscillospiraceae;g__UBA1777;o__Oscillospirales;p__Firmicutes_A;s__				14.3	1	0.999	377
BAT_CoAss_seasheep.436_k141_8400010_11			FAD binding domain [PF01494.21]; Flavin-binding monooxygenase-like [PF00743.21]; NAD(P)-binding Rossmann-like domain [PF13450.8]; Pyridine nucleotide-disulphide oxidoreductase [PF07992.16]";"NADH:flavin oxidoreductase / NADH oxidase family [PF00724.22]		16.251	16.6603	16.906	16.6618	16.8743	16.845	16.9748	16.5256	16.6441	16.7922	16.7465	16.4226	16.8007	16.3535	16.302	16.2619	MAG	d__Bacteria;c__Clostridia;f__Oscillospiraceae;g__UBA1777;o__Oscillospirales;p__Firmicutes_A;s__				44.5	1	0.999	481
BAT_CoAss_seasheep.436_k141_9218858_6	MAX_CoAss_seasheep.044_k141_4484503_5, MAX_CoAss_seasheep.382_k141_9218858_6	K02864	Ribosomal protein L10 [PF00466.22]		NaN	13.0585	12.9528	12.9663	14.1063	13.8232	12.8361	12.7981	12.6485	13.2106	12.6099	12.9704	13.4284	13.3703	13.4608	12.5653	MAG	d__Bacteria;c__Clostridia;f__Oscillospiraceae;g__UBA1777;o__Oscillospirales;p__Firmicutes_A;s__				13.2	1	0.999	186
BAT_CoAss_seasheep.436_k141_9749271_2		K10540	Periplasmic binding protein-like domain [PF13377.8]"; Periplasmic binding proteins and sugar binding domain of LacI family [PF00532.23];"Periplasmic binding protein domain [PF13407.8]		NaN	15.6675	15.2139	NaN	16.0665	15.6657	15.2927	15.6672	NaN	14.9006	14.504	15.1912	15.4952	14.2765	15.728	14.5968	MAG	d__Bacteria;c__Clostridia;f__Oscillospiraceae;g__UBA1777;o__Oscillospirales;p__Firmicutes_A;s__				32.1	1	0.999	349
BAT_CoAss_seasheep.441_k141_10090732_7		K01644	HpcH/HpaI aldolase/citrate lyase family [PF03328.16]		14.8129	16.335	17.3763	16.5021	16.3485	17.116	16.6532	16.3874	16.8063	16.6984	16.9471	16.7163	16.52	16.4714	16.1453	16.427	MAG	d__Bacteria;c__Clostridia;f__Oscillospiraceae;g__CAG-110;o__Oscillospirales;p__Firmicutes_A;s__				34.3	1	0.999	230
BAT_CoAss_seasheep.441_k141_10426266_4		K02863	Ribosomal protein L1p/L10e family [PF00687.23]		14.9942	NaN	16.2486	NaN	14.1325	NaN	NaN	NaN	15.1433	NaN	NaN	NaN	14.9664	NaN	NaN	NaN	MAG	d__Bacteria;c__Clostridia;f__Oscillospiraceae;g__CAG-110;o__Oscillospirales;p__Firmicutes_A;s__				17.9	1	0.9989	229
BAT_CoAss_seasheep.441_k141_10625354_2		K07335	ABC transporter substrate-binding protein PnrA-like [PF02608.16]		17.7233	18.0168	18.1203	17.8381	18.0191	18.357	18.4533	18.1956	18.279	18.1691	18.0267	17.9365	18.2059	17.9825	18.295	18.3961	MAG	d__Bacteria;c__Clostridia;f__Oscillospiraceae;g__CAG-110;o__Oscillospirales;p__Firmicutes_A;s__				25.4	1	0.999	378
BAT_CoAss_seasheep.441_k141_10883435_3		K02992	Ribosomal protein S7p/S5e [PF00177.23]		15.0898	14.5599	15.5761	NaN	13.6361	14.9211	NaN	13.8764	15.0612	13.8193	15.0682	13.7925	14.7411	12.8138	13.9241	NaN	MAG	d__Bacteria;c__Clostridia;f__Oscillospiraceae;g__CAG-110;o__Oscillospirales;p__Firmicutes_A;s__				16.8	1	0.999	101
BAT_CoAss_seasheep.441_k141_10933107_1		K02996	Ribosomal protein S9/S16 [PF00380.21]		14.9252	15.4977	15.3981	15.3174	15.336	15.7482	15.8318	15.7718	15.5686	15.5621	15.3146	15.6389	15.4974	16.0187	15.6081	16.1313	MAG	d__Bacteria;c__Clostridia;f__Oscillospiraceae;g__CAG-110;o__Oscillospirales;p__Firmicutes_A;s__				27.6	1	0.999	134
BAT_CoAss_seasheep.441_k141_13371505_1		K00831			NaN	14.806	16.5494	15.3694	15.5495	16.4242	15.7158	15.405	16.2941	15.5721	16.0403	15.4853	16.3436	15.4097	15.2731	15.4133	MAG	d__Bacteria;c__Clostridia;f__Oscillospiraceae;g__CAG-110;o__Oscillospirales;p__Firmicutes_A;s__				31.9	1	0.999	166
BAT_CoAss_seasheep.441_k141_2737607_5		K02838	Ribosome recycling factor [PF01765.21]		15.494	15.3203	16.1407	15.1326	14.9422	16.1973	14.4713	15.6999	15.9051	16.0747	14.5134	13.8124	16.3614	15.4147	NaN	NaN	MAG	d__Bacteria;c__Clostridia;f__Oscillospiraceae;g__CAG-110;o__Oscillospirales;p__Firmicutes_A;s__				14.1	1	0.999	184
BAT_CoAss_seasheep.441_k141_3871271_1					NaN	NaN	14.7238	NaN	NaN	14.3193	NaN	13.4082	NaN	NaN	NaN	13.9759	NaN	NaN	NaN	NaN	MAG	d__Bacteria;c__Clostridia;f__Oscillospiraceae;g__CAG-110;o__Oscillospirales;p__Firmicutes_A;s__				17.6	1	0.9987	68
BAT_CoAss_seasheep.441_k141_3973472_28		K02988	Ribosomal protein S5, N-terminal domain [PF00333.22]";"Ribosomal protein S5, C-terminal domain [PF03719.17]		14.9937	15.3344	15.1898	14.7135	15.3733	14.7862	14.7569	14.6102	14.9604	14.6525	14.7687	NaN	14.0732	14.7886	14.6884	14.7525	MAG	d__Bacteria;c__Clostridia;f__Oscillospiraceae;g__CAG-110;o__Oscillospirales;p__Firmicutes_A;s__				17.3	1	0.999	173
BAT_CoAss_seasheep.441_k141_3973472_30		K02933	Ribosomal protein L6 [PF00347.25]		15.9824	15.1988	15.7705	15.204	NaN	15.046	15.273	15.3865	15.1558	15.0214	NaN	NaN	15.2599	15.0561	15.2969	NaN	MAG	d__Bacteria;c__Clostridia;f__Oscillospiraceae;g__CAG-110;o__Oscillospirales;p__Firmicutes_A;s__				30.6	1	0.9989	134
BAT_CoAss_seasheep.441_k141_4328065_1		K00819	Aminotransferase class-III [PF00202.23]		14.9498	NaN	15.3277	NaN	NaN	14.6897	NaN	NaN	14.3638	NaN	NaN	14.407	NaN	NaN	NaN	NaN	MAG	d__Bacteria;c__Clostridia;f__Oscillospiraceae;g__CAG-110;o__Oscillospirales;p__Firmicutes_A;s__				17.2	1	0.999	302
BAT_CoAss_seasheep.441_k141_4523692_2		K00031	Isocitrate/isopropylmalate dehydrogenase [PF00180.22]		NaN	13.7101	16.2626	NaN	13.8092	16.0867	NaN	NaN	NaN	NaN	15.4777	NaN	16.4406	NaN	13.8232	NaN	MAG	d__Bacteria;c__Clostridia;f__Oscillospiraceae;g__CAG-110;o__Oscillospirales;p__Firmicutes_A;s__				23.4	1	0.999	401
BAT_CoAss_seasheep.441_k141_5262706_2		K00150			16.7977	16.687	17.1563	16.7077	16.6857	16.6745	17.0151	16.6168	16.9655	16.8605	16.918	16.5945	16.5451	16.5793	16.1646	16.1833	MAG	d__Bacteria;c__Clostridia;f__Oscillospiraceae;g__CAG-110;o__Oscillospirales;p__Firmicutes_A;s__				9.4	1	0.999	350
BAT_CoAss_seasheep.441_k141_6232821_2			Bacterial extracellular solute-binding proteins, family 5 Middle [PF00496.24]		14.5459	14.6673	13.6484	13.7719	12.7772	16.291	NaN	NaN	14.316	14.4671	13.8926	14.0993	15.3446	14.1693	15.2531	15.3894	MAG	d__Bacteria;c__Clostridia;f__Oscillospiraceae;g__CAG-110;o__Oscillospirales;p__Firmicutes_A;s__				25.8	1	0.999	699
BAT_CoAss_seasheep.441_k141_8200206_1			Aconitase family (aconitate hydratase) [PF00330.22]		NaN	NaN	15.4888	14.052	NaN	15.2908	13.9087	13.4996	NaN	14.2142	14.9739	NaN	15.0083	NaN	NaN	NaN	MAG	d__Bacteria;c__Clostridia;f__Oscillospiraceae;g__CAG-110;o__Oscillospirales;p__Firmicutes_A;s__				12.1	1	0.999	560
BAT_CoAss_seasheep.444_k141_10346892_10		K13993	Hsp20/alpha crystallin family [PF00011.23]		17.2215	16.6669	16.9244	17.7797	16.828	16.5076	16.8515	16.7229	16.895	16.8177	17.312	17.499	16.7228	16.6453	15.434	16.2931	MAG	d__Bacteria;c__Clostridia;f__Oscillospiraceae;g__UBA2922;o__Oscillospirales;p__Firmicutes_A;s__				26.9	1	0.999	145
BAT_CoAss_seasheep.444_k141_10489666_1			2-hydroxyglutaryl-CoA dehydratase, D-component [PF06050.15]		15.1502	NaN	15.5492	14.2905	15.7755	15.7402	15.1316	15.5852	15.8959	15.4426	15.8754	14.8955	14.2331	15.6182	15.1324	NaN	MAG	d__Bacteria;c__Clostridia;f__Oscillospiraceae;g__UBA2922;o__Oscillospirales;p__Firmicutes_A;s__				12.9	1	0.999	395
BAT_CoAss_seasheep.444_k141_12129069_8					16.8742	15.6586	17.2478	17.903	16.4536	16.4445	17.7842	15.8321	15.6296	16.6256	17.8898	17.9121	15.6636	16.3527	16.218	NaN	MAG	d__Bacteria;c__Clostridia;f__Oscillospiraceae;g__UBA2922;o__Oscillospirales;p__Firmicutes_A;s__				56.8	1	0.999	74
BAT_CoAss_seasheep.444_k141_5428954_9			2-hydroxyglutaryl-CoA dehydratase, D-component [PF06050.15]		NaN	13.7449	13.5038	14.7831	NaN	14.3031	13.7247	NaN	13.9043	14.1594	14.0049	13.8553	NaN	14.2739	NaN	NaN	MAG	d__Bacteria;c__Clostridia;f__Oscillospiraceae;g__UBA2922;o__Oscillospirales;p__Firmicutes_A;s__				17.5	1	0.999	399
BAT_CoAss_seasheep.444_k141_5843196_18		K01689	Enolase, N-terminal domain [PF03952.18]";"Enolase, C-terminal TIM barrel domain [PF00113.24]		14.6814	NaN	17.4482	NaN	NaN	16.8263	NaN	NaN	16.5533	NaN	NaN	16.1125	NaN	17.8255	17.5255	NaN	MAG	d__Bacteria;c__Clostridia;f__Oscillospiraceae;g__UBA2922;o__Oscillospirales;p__Firmicutes_A;s__				15.9	1	0.9989	435
BAT_CoAss_seasheep.445_k141_10590447_6			Outer membrane protein beta-barrel domain [PF13505.8]";"Outer membrane protein beta-barrel domain [PF13568.8]		15.524	NaN	NaN	NaN	NaN	16.4541	16.4757	15.9604	NaN	NaN	NaN	15.2815	NaN	14.4045	NaN	NaN	MAG	d__Bacteria;c__Bacteroidia;f__Muribaculaceae;g__C941;o__Bacteroidales;p__Bacteroidota;s__C941 sp900320055				23.9	1	0.999	197
BAT_CoAss_seasheep.445_k141_1268443_11		K21573	TonB-dependent Receptor Plug Domain [PF07715.17]";"CarboxypepD_reg-like domain [PF13715.8]		16.2209	NaN	15.2306	NaN	15.6875	16.4976	16.6499	16.415	15.7964	NaN	NaN	15.2933	NaN	15.8811	15.427	15.6593	MAG	d__Bacteria;c__Bacteroidia;f__Muribaculaceae;g__C941;o__Bacteroidales;p__Bacteroidota;s__C941 sp900320055				15.4	1	0.999	1112
BAT_CoAss_seasheep.445_k141_1268443_6		K21572	Starch-binding associating with outer membrane [PF14322.8]";"SusD family [PF07980.13]		14.9088	NaN	14.6898	14.9581	14.2962	15.0576	NaN	14.7755	NaN	14.9755	15.0087	14.7332	14.959	NaN	NaN	14.756	MAG	d__Bacteria;c__Bacteroidia;f__Muribaculaceae;g__C941;o__Bacteroidales;p__Bacteroidota;s__C941 sp900320055				14.7	1	0.999	556
BAT_CoAss_seasheep.445_k141_12760429_2					16.1025	13.5485	NaN	14.5698	14.5131	16.946	16.8286	16.365	14.3698	13.3925	NaN	15.571	12.617	13.8831	15.6292	NaN	MAG	d__Bacteria;c__Bacteroidia;f__Muribaculaceae;g__C941;o__Bacteroidales;p__Bacteroidota;s__C941 sp900320055				37.5	1	0.999	413
BAT_CoAss_seasheep.445_k141_14545772_4		K21572	SusD family [PF07980.13]";"Starch-binding associating with outer membrane [PF14322.8]		NaN	14.6592	16.6118	14.9149	15.0596	16.9733	16.7352	15.935	16.1058	16.7346	16.5562	16.649	16.6011	16.4098	NaN	16.1338	MAG	d__Bacteria;c__Bacteroidia;f__Muribaculaceae;g__C941;o__Bacteroidales;p__Bacteroidota;s__C941 sp900320055				18.4	1	0.999	515
BAT_CoAss_seasheep.445_k141_14545772_5			OmpA family [PF00691.22]		16.5622	16.9507	16.8223	16.4194	17.1116	17.8215	17.1049	17.2629	16.9997	16.9163	17.3374	16.7747	17.8226	16.854	16.1165	17.1325	MAG	d__Bacteria;c__Bacteroidia;f__Muribaculaceae;g__C941;o__Bacteroidales;p__Bacteroidota;s__C941 sp900320055				41.9	1	0.999	265
BAT_CoAss_seasheep.445_k141_8179301_2			OmpA family [PF00691.22]		17.9911	18.1926	18.9154	19.2843	18.3158	18.7863	18.8636	17.9182	17.8566	18.506	19.1219	18.1917	18.8684	18.8454	18.7701	19.2815	MAG	d__Bacteria;c__Bacteroidia;f__Muribaculaceae;g__C941;o__Bacteroidales;p__Bacteroidota;s__C941 sp900320055				46.4	1	0.999	412
BAT_CoAss_seasheep.448_k141_7226500_1			CarboxypepD_reg-like domain [PF13715.8]		NaN	NaN	NaN	NaN	NaN	NaN	NaN	NaN	15.6252	NaN	NaN	NaN	15.711	NaN	NaN	15.8646	MAG	d__Bacteria;c__Bacteroidia;f__UBA932;g__RC9;o__Bacteroidales;p__Bacteroidota;s__				34	1	0.999	209
BAT_CoAss_seasheep.454_k141_3824694_5		K21572	SusD family [PF07980.13]";"Starch-binding associating with outer membrane [PF14322.8]		NaN	NaN	NaN	NaN	15.1069	14.8875	14.6438	14.8827	15.4643	14.6267	14.6731	15.3362	15.0074	NaN	15.0555	15.1331	MAG	d__Bacteria;c__Bacteroidia;f__UBA932;g__Bact-11;o__Bacteroidales;p__Bacteroidota;s__				7.6	1	0.999	686
BAT_CoAss_seasheep.456_k141_12186672_3			CarboxypepD_reg-like domain [PF13715.8]";"TonB dependent receptor [PF00593.26]		15.3142	NaN	16.3199	15.6193	16.1841	16.1027	15.855	15.6935	15.5373	15.5147	16.4648	14.9655	16.0834	16.323	14.8054	15.7838	MAG	d__Bacteria;c__Bacteroidia;f__UBA932;g__RC9;o__Bacteroidales;p__Bacteroidota;s__				11.6	1	0.999	1108
BAT_CoAss_seasheep.456_k141_2003294_1			Susd and RagB outer membrane lipoprotein [PF12741.9]";"Starch-binding associating with outer membrane [PF12771.9]		NaN	NaN	NaN	14.3913	NaN	14.3662	NaN	NaN	NaN	NaN	15.2003	NaN	14.5015	14.5176	NaN	NaN	MAG	d__Bacteria;c__Bacteroidia;f__UBA932;g__RC9;o__Bacteroidales;p__Bacteroidota;s__				19	1	0.9987	337
BAT_CoAss_seasheep.456_k141_2436408_2	BAT_CoAss_seasheep.793_k141_690217_2		Carboxypeptidase regulatory-like domain [PF13620.8]		15.1788	NaN	14.7116	14.86	NaN	15.1605	15.0634	14.9505	14.915	15.1341	15.1955	15.3002	14.8949	14.9744	15.6955	15.4446	MAG	d__Bacteria;c__Bacteroidia;f__UBA932;g__RC9;o__Bacteroidales;p__Bacteroidota;s__				4.6	1	0.999	1101
BAT_CoAss_seasheep.456_k141_4331785_3					NaN	16.9292	16.3269	14.1559	NaN	16.7158	15.8793	NaN	14.5502	14.0912	16.4688	16.6105	16.2858	16.8604	NaN	NaN	MAG	d__Bacteria;c__Bacteroidia;f__UBA932;g__RC9;o__Bacteroidales;p__Bacteroidota;s__				12.6	1	0.999	459
BAT_CoAss_seasheep.462_k141_2020763_5		K24450	CENP-S protein [PF15630.8]"; Centromere kinetochore component CENP-T histone fold [PF15511.8]; Core histone H2A/H2B/H3/H4 [PF00125.26]; TATA box binding protein associated factor (TAF) [PF02969.19];"Histone-like transcription factor (CBF/NF-Y) and archaeal histone [PF00808.25]		14.6313	14.2554	NaN	15.554	15.2978	14.1087	NaN	16.1868	14.5743	14.5543	14.6074	15.8615	15.708	15.5882	15.559	15.4132	MAG	BAT_CoAss_seasheep.462				50.8	1	0.999	65
BAT_CoAss_seasheep.471_k141_9908584_1					NaN	NaN	NaN	14.1689	NaN	NaN	NaN	NaN	NaN	NaN	NaN	14.9278	15.4308	15.0733	14.3959	NaN	MAG	BAT_CoAss_seasheep.471				12.3	1	0.999	529
BAT_CoAss_seasheep.473_k141_12350864_11					16.9419	17.8201	16.5121	13.3116	17.3732	16.3717	15.5203	16.4327	16.3687	15.591	16.9166	17.096	15.1002	16.8284	16.8163	16.6517	MAG	d__Bacteria;c__Bacteroidia;f__Bacteroidaceae;g__UBA1786;o__Bacteroidales;p__Bacteroidota;s__				25	1	0.999	176
BAT_CoAss_seasheep.473_k141_2367506_5					NaN	15.9356	14.0215	NaN	15.515	NaN	NaN	NaN	14.7313	NaN	14.3315	NaN	NaN	14.7201	14.7942	NaN	MAG	d__Bacteria;c__Bacteroidia;f__Bacteroidaceae;g__UBA1786;o__Bacteroidales;p__Bacteroidota;s__				9.1	1	0.999	594
BAT_CoAss_seasheep.473_k141_6329048_2					NaN	14.8716	NaN	NaN	14.3116	NaN	NaN	12.0285	NaN	NaN	NaN	NaN	NaN	12.8778	NaN	NaN	MAG	d__Bacteria;c__Bacteroidia;f__Bacteroidaceae;g__UBA1786;o__Bacteroidales;p__Bacteroidota;s__				19.7	1	0.999	822
BAT_CoAss_seasheep.473_k141_6929413_1					14.6596	16.2454	NaN	NaN	15.7534	13.6109	NaN	12.7848	NaN	NaN	NaN	NaN	13.6147	14.245	NaN	NaN	MAG	d__Bacteria;c__Bacteroidia;f__Bacteroidaceae;g__UBA1786;o__Bacteroidales;p__Bacteroidota;s__				15.5	1	0.999	935
BAT_CoAss_seasheep.475_k141_13822394_10		K00262	Glu/Leu/Phe/Val dehydrogenase, dimerisation domain [PF02812.20]";"Glutamate/Leucine/Phenylalanine/Valine dehydrogenase [PF00208.23]		17.9	17.922	17.5836	18.0157	17.8839	18.0165	18.0219	18.0792	17.8131	17.776	17.248	18.1611	17.4839	17.9615	17.1187	17.5675	MAG	d__Bacteria;c__Clostridia;f__CAG-272;g__CAG-390;o__Oscillospirales;p__Firmicutes_A;s__				17.4	1	0.999	453
BAT_CoAss_seasheep.475_k141_2290716_5		K00975	MobA-like NTP transferase domain [PF12804.9]";"Nucleotidyl transferase [PF00483.25]		NaN	16.483	14.9548	14.9272	15.8218	NaN	14.8868	15.251	14.9358	NaN	NaN	15.1212	14.8173	14.8234	15.2083	15.6479	MAG	d__Bacteria;c__Clostridia;f__CAG-272;g__CAG-390;o__Oscillospirales;p__Firmicutes_A;s__				9.6	1	0.999	394
BAT_CoAss_seasheep.475_k141_4739290_8			ABC transporter [PF00005.29]		16.0088	16.7754	16.3046	16.3734	14.9584	15.1575	15.2671	15.2216	15.8061	15.4074	16.3136	16.8266	15.0973	14.9505	NaN	NaN	MAG	d__Bacteria;c__Clostridia;f__CAG-272;g__CAG-390;o__Oscillospirales;p__Firmicutes_A;s__				11.4	1	0.999	220
BAT_CoAss_seasheep.475_k141_5843573_5		K00335	4Fe-4S dicluster domain [PF12838.9]; 4Fe-4S dicluster domain [PF13187.8]; 4Fe-4S dicluster domain [PF13237.8]; 4Fe-4S dicluster domain [PF13247.8]; 4Fe-4S dicluster domain [PF14697.8]; NADH-ubiquinone oxidoreductase-F iron-sulfur binding region [PF10589.11]; Thioredoxin-like [2Fe-2S] ferredoxin [PF01257.21]";"Respiratory-chain NADH dehydrogenase 51 Kd subunit [PF01512.19]		16.335	15.7494	16.4483	16.0113	16.0615	16.1882	15.1128	16.1948	15.644	16.0153	16.3526	15.6617	15.8896	15.73	15.9551	14.9684	MAG	d__Bacteria;c__Clostridia;f__CAG-272;g__CAG-390;o__Oscillospirales;p__Firmicutes_A;s__				16.6	1	0.999	613
BAT_CoAss_seasheep.479_k141_10390225_6		K00014	Shikimate 5'-dehydrogenase C-terminal domain [PF18317.3]";"Shikimate dehydrogenase substrate binding domain [PF08501.13]		13.9407	14.8904	NaN	13.698	NaN	13.8885	NaN	NaN	15.0399	NaN	15.3032	NaN	NaN	12.7058	NaN	NaN	MAG	d__Bacteria;c__Clostridia;f__Lachnospiraceae;g__CAG-791;o__Lachnospirales;p__Firmicutes_A;s__				24	1	0.999	292
BAT_CoAss_seasheep.479_k141_11621513_3		K03778	D-isomer specific 2-hydroxyacid dehydrogenase, catalytic domain [PF00389.32]; PTS HPr component phosphorylation site [PF00381.21]";"D-isomer specific 2-hydroxyacid dehydrogenase, NAD binding domain [PF02826.21]		16.1579	NaN	15.1051	15.9738	16.0518	15.9776	14.8145	NaN	16.5086	NaN	16.023	14.9236	14.6128	15.891	15.0187	NaN	MAG	d__Bacteria;c__Clostridia;f__Lachnospiraceae;g__CAG-791;o__Lachnospirales;p__Firmicutes_A;s__				47.3	1	0.999	433
BAT_CoAss_seasheep.479_k141_12172895_2			Dihydrodipicolinate synthetase family [PF00701.24]		17.2322	18.5627	18.7245	18.7829	18.7707	18.7884	18.5924	18.5849	18.3318	19.0864	18.6136	18.24	18.3976	18.5326	18.1627	18.3755	MAG	d__Bacteria;c__Clostridia;f__Lachnospiraceae;g__CAG-791;o__Lachnospirales;p__Firmicutes_A;s__				38.1	1	0.999	323
BAT_CoAss_seasheep.479_k141_13306724_14			ACT domain pair [PF19571.1]		NaN	NaN	NaN	14.3667	NaN	15.2771	NaN	NaN	14.7953	14.0221	15.493	13.9662	14.8637	14.588	NaN	15.025	MAG	d__Bacteria;c__Clostridia;f__Lachnospiraceae;g__CAG-791;o__Lachnospirales;p__Firmicutes_A;s__				32	1	0.999	147
BAT_CoAss_seasheep.479_k141_13673944_3		K02110	ATP synthase subunit C [PF00137.23]		13.6689	14.6708	14.421	14.3684	14.8418	14.601	14.0637	13.8889	14.4975	15.2622	14.5891	13.8382	14.8842	14.825	14.0551	NaN	MAG	d__Bacteria;c__Clostridia;f__Lachnospiraceae;g__CAG-791;o__Lachnospirales;p__Firmicutes_A;s__				22.6	1	0.999	93
BAT_CoAss_seasheep.479_k141_14100677_4		K00847	pfkB family carbohydrate kinase [PF00294.26]		19.4565	NaN	18.991	18.703	20.4487	19.6554	18.9013	19.2081	20.1123	NaN	16.9461	18.6991	NaN	19.2309	19.9246	17.0706	MAG	d__Bacteria;c__Clostridia;f__Lachnospiraceae;g__CAG-791;o__Lachnospirales;p__Firmicutes_A;s__				22.9	1	0.999	328
BAT_CoAss_seasheep.479_k141_14108258_3		K21395	Bacterial extracellular solute-binding protein, family 7 [PF03480.15]		16.1219	15.7248	16.1043	NaN	16.5052	16.3525	14.6228	16.0387	16.3028	15.0032	14.3238	14.1672	14.5156	13.8304	16.4285	15.6212	MAG	d__Bacteria;c__Clostridia;f__Lachnospiraceae;g__CAG-791;o__Lachnospirales;p__Firmicutes_A;s__				29.7	1	0.999	300
BAT_CoAss_seasheep.479_k141_14166496_3			L-fucose isomerase, C-terminal domain [PF02952.19]		17.8018	17.6761	17.7082	17.4862	17.845	17.8118	18.0745	17.8026	17.681	17.7973	17.4902	17.2884	17.369	17.9785	18.5753	18.0774	MAG	d__Bacteria;c__Clostridia;f__Lachnospiraceae;g__CAG-791;o__Lachnospirales;p__Firmicutes_A;s__				27.2	1	0.999	243
BAT_CoAss_seasheep.479_k141_14289655_1			Phosphoglucomutase/phosphomannomutase, C-terminal domain [PF00408.22]";"Phosphoglucomutase/phosphomannomutase, alpha/beta/alpha domain III [PF02880.18]		14.9031	NaN	NaN	14.1422	NaN	15.7934	NaN	NaN	16.186	NaN	15.6491	NaN	NaN	NaN	15.1901	NaN	MAG	d__Bacteria;c__Clostridia;f__Lachnospiraceae;g__CAG-791;o__Lachnospirales;p__Firmicutes_A;s__				56.5	1	0.999	262
BAT_CoAss_seasheep.479_k141_14289655_7		K02781	PTS system glucitol/sorbitol-specific IIA component [PF03829.15]		15.5126	NaN	NaN	NaN	NaN	15.577	NaN	NaN	NaN	14.8714	15.2134	14.5372	NaN	15.091	NaN	NaN	MAG	d__Bacteria;c__Clostridia;f__Lachnospiraceae;g__CAG-791;o__Lachnospirales;p__Firmicutes_A;s__				21.5	1	0.999	121
BAT_CoAss_seasheep.479_k141_14495456_4		K00975			16.3111	14.0392	14.9496	16.7479	16.6188	17.4285	NaN	NaN	17.6509	16.6818	17.2437	15.5179	NaN	16.7318	17.084	NaN	MAG	d__Bacteria;c__Clostridia;f__Lachnospiraceae;g__CAG-791;o__Lachnospirales;p__Firmicutes_A;s__				62.6	1	0.999	369
BAT_CoAss_seasheep.479_k141_14495456_5		K00975	Nucleotidyl transferase [PF00483.25]		16.0108	16.2186	17.4244	17.5518	17.5795	17.9963	17.2579	16.8103	18.097	16.6978	17.672	17.0672	17.0044	17.072	17.6357	15.3923	MAG	d__Bacteria;c__Clostridia;f__Lachnospiraceae;g__CAG-791;o__Lachnospirales;p__Firmicutes_A;s__				62.7	1	0.999	375
BAT_CoAss_seasheep.479_k141_15653779_5		K02800	Phosphoenolpyruvate-dependent sugar phosphotransferase system, EIIA 2 [PF00359.24]		NaN	12.3177	13.1272	14.9409	NaN	14.9136	NaN	NaN	14.9827	14.8707	14.88	NaN	NaN	14.5005	NaN	NaN	MAG	d__Bacteria;c__Clostridia;f__Lachnospiraceae;g__CAG-791;o__Lachnospirales;p__Firmicutes_A;s__				12.5	1	0.999	623
BAT_CoAss_seasheep.479_k141_15653779_6		K00009	Mannitol dehydrogenase Rossmann domain [PF01232.25]";"Mannitol dehydrogenase C-terminal domain [PF08125.15]		14.2671	12.84	NaN	NaN	NaN	NaN	NaN	NaN	14.7509	14.2178	14.6168	NaN	NaN	NaN	NaN	NaN	MAG	d__Bacteria;c__Clostridia;f__Lachnospiraceae;g__CAG-791;o__Lachnospirales;p__Firmicutes_A;s__				20.2	1	0.999	381
BAT_CoAss_seasheep.479_k141_15714118_4		K00864	FGGY family of carbohydrate kinases, C-terminal domain [PF02782.18]";"FGGY family of carbohydrate kinases, N-terminal domain [PF00370.23]		18.3618	18.2845	18.3872	18.4221	18.2771	18.5703	18.2969	18.0547	18.0768	18.3458	18.4076	18.2705	18.4418	18.451	18.41	18.5864	MAG	d__Bacteria;c__Clostridia;f__Lachnospiraceae;g__CAG-791;o__Lachnospirales;p__Firmicutes_A;s__				35.4	1	0.999	475
BAT_CoAss_seasheep.479_k141_2004443_19			SPFH domain / Band 7 family [PF01145.27]		NaN	NaN	NaN	14.5324	NaN	15.7199	NaN	14.2493	15.1268	13.9742	15.0041	NaN	NaN	NaN	NaN	NaN	MAG	d__Bacteria;c__Clostridia;f__Lachnospiraceae;g__CAG-791;o__Lachnospirales;p__Firmicutes_A;s__				16.3	1	0.999	307
BAT_CoAss_seasheep.479_k141_2653208_3		K01689	Enolase, N-terminal domain [PF03952.18]";"Enolase, C-terminal TIM barrel domain [PF00113.24]		18.0841	18.2094	17.1275	17.8515	17.7214	15.7065	17.7042	17.0361	17.0638	17.3529	17.0352	17.9014	18.5785	16.9907	17.4572	16.9749	MAG	d__Bacteria;c__Clostridia;f__Lachnospiraceae;g__CAG-791;o__Lachnospirales;p__Firmicutes_A;s__				34.2	1	0.999	433
BAT_CoAss_seasheep.479_k141_3271080_2	BAT_CoAss_seasheep.535_k141_4994925_2	K19824	Rubredoxin [PF00301.22]		12.8261	12.8891	12.991	13.7281	14.4237	15.7556	13.8852	NaN	15.3763	13.7949	14.201	NaN	14.4894	15.6883	14.4814	14.7427	MAG	d__Bacteria;c__Clostridia;f__Lachnospiraceae;g__CAG-791;o__Lachnospirales;p__Firmicutes_A;s__				36.8	1	0.999	190
BAT_CoAss_seasheep.479_k141_4475650_6		K02838	Ribosome recycling factor [PF01765.21]		15.5682	14.6744	15.1343	15.4904	16.1904	15.6913	NaN	16.1715	15.5619	NaN	16.4479	15.1946	16.1823	15.904	16.4049	16.2264	MAG	d__Bacteria;c__Clostridia;f__Lachnospiraceae;g__CAG-791;o__Lachnospirales;p__Firmicutes_A;s__				37.1	1	0.999	186
BAT_CoAss_seasheep.479_k141_4626879_2		K02440	Major intrinsic protein [PF00230.22]		16.732	16.3658	16.8143	17.0571	16.8442	17.6626	16.3871	15.4931	17.4968	17.124	17.1837	16.6461	16.634	17.454	16.9874	17.0587	MAG	d__Bacteria;c__Clostridia;f__Lachnospiraceae;g__CAG-791;o__Lachnospirales;p__Firmicutes_A;s__				27.2	1	0.999	235
BAT_CoAss_seasheep.479_k141_4626879_8		K13993	Hsp20/alpha crystallin family [PF00011.23]		14.5758	NaN	NaN	16.0983	NaN	13.8368	NaN	NaN	15.3326	NaN	15.8147	14.525	NaN	13.9069	NaN	NaN	MAG	d__Bacteria;c__Clostridia;f__Lachnospiraceae;g__CAG-791;o__Lachnospirales;p__Firmicutes_A;s__				23.4	1	0.999	154
BAT_CoAss_seasheep.479_k141_505547_1		K02822	PTS system, Lactose/Cellobiose specific IIB subunit [PF02302.19]		14.8386	NaN	NaN	14.3129	NaN	NaN	NaN	NaN	13.2044	12.8718	15.8233	NaN	NaN	15.8078	NaN	NaN	MAG	d__Bacteria;c__Clostridia;f__Lachnospiraceae;g__CAG-791;o__Lachnospirales;p__Firmicutes_A;s__				45.5	1	0.999	110
BAT_CoAss_seasheep.479_k141_5223261_2		K01810	Phosphoglucose isomerase [PF00342.21]		16.2921	15.2406	15.9566	16.5656	15.9136	17.2387	15.2067	14.2233	17.6932	16.3999	16.8319	16.0509	14.9333	16.9448	17.206	16.5784	MAG	d__Bacteria;c__Clostridia;f__Lachnospiraceae;g__CAG-791;o__Lachnospirales;p__Firmicutes_A;s__				57.4	1	0.999	528
BAT_CoAss_seasheep.479_k141_5672638_3			PTS HPr component phosphorylation site [PF00381.21]		17.4961	16.7209	17.4523	17.7894	16.419	18.3025	15.9718	14.9124	18.088	17.7168	18.8811	16.56	16.4798	18.5162	16.1559	17.6683	MAG	d__Bacteria;c__Clostridia;f__Lachnospiraceae;g__CAG-791;o__Lachnospirales;p__Firmicutes_A;s__				41.2	1	0.999	85
BAT_CoAss_seasheep.479_k141_5672638_4		K08483	HpcH/HpaI aldolase/citrate lyase family [PF03328.16]"; PEP-utilising enzyme, mobile domain [PF00391.25]; PEP-utilising enzyme, N-terminal [PF05524.15];"PEP-utilising enzyme, PEP-binding domain [PF02896.20]		NaN	NaN	16.162	16.3626	13.7284	16.1344	NaN	NaN	15.5385	16.8149	16.4939	15.329	NaN	15.3336	16.2228	NaN	MAG	d__Bacteria;c__Clostridia;f__Lachnospiraceae;g__CAG-791;o__Lachnospirales;p__Firmicutes_A;s__				10.9	1	0.999	549
BAT_CoAss_seasheep.479_k141_6248467_15		K00626	Thiolase, C-terminal domain [PF02803.20]";"Thiolase, N-terminal domain [PF00108.25]		16.3391	12.5846	13.5919	15.991	15.6369	16.7566	NaN	NaN	17.277	14.0351	16.2712	NaN	NaN	16.52	16.268	15.5167	MAG	d__Bacteria;c__Clostridia;f__Lachnospiraceae;g__CAG-791;o__Lachnospirales;p__Firmicutes_A;s__				64.5	1	0.999	394
BAT_CoAss_seasheep.479_k141_6248467_16		K01715	Enoyl-CoA hydratase/isomerase [PF16113.7]";"Enoyl-CoA hydratase/isomerase [PF00378.22]		16.8794	16.2554	17.0264	17.27	17.9415	17.6713	16.9749	16.8383	17.9258	16.9946	16.7357	NaN	14.9821	17.5449	17.8289	17.0832	MAG	d__Bacteria;c__Clostridia;f__Lachnospiraceae;g__CAG-791;o__Lachnospirales;p__Firmicutes_A;s__				44.3	1	0.999	264
BAT_CoAss_seasheep.479_k141_6248467_17			3-hydroxyacyl-CoA dehydrogenase, C-terminal domain [PF00725.24]";"3-hydroxyacyl-CoA dehydrogenase, NAD binding domain [PF02737.20]		15.9128	12.9922	NaN	15.5866	16.0462	16.5339	13.7429	13.0648	16.7888	15.3754	15.9279	14.678	13.4115	16.3536	16.5653	15.1404	MAG	d__Bacteria;c__Clostridia;f__Lachnospiraceae;g__CAG-791;o__Lachnospirales;p__Firmicutes_A;s__				33.9	1	0.999	289
BAT_CoAss_seasheep.479_k141_6248467_19		K03521	Electron transfer flavoprotein domain [PF01012.23]		17.6517	17.4608	17.4857	17.7219	17.8882	17.935	17.5558	17.5119	17.9995	17.6109	17.5914	17.7891	17.6681	18.1977	17.5044	17.5577	MAG	d__Bacteria;c__Clostridia;f__Lachnospiraceae;g__CAG-791;o__Lachnospirales;p__Firmicutes_A;s__				52.5	1	0.999	261
BAT_CoAss_seasheep.479_k141_6248467_20			Electron transfer flavoprotein domain [PF01012.23]		NaN	NaN	NaN	NaN	NaN	14.877	NaN	NaN	15.3406	NaN	14.2141	NaN	NaN	14.6029	13.8869	NaN	MAG	d__Bacteria;c__Clostridia;f__Lachnospiraceae;g__CAG-791;o__Lachnospirales;p__Firmicutes_A;s__				73.9	1	0.999	111
BAT_CoAss_seasheep.479_k141_6435711_3		K03530	HU domain fused to wHTH, Ig, or Glycine-rich motif [PF18291.3]";"Bacterial DNA-binding protein [PF00216.23]		NaN	NaN	NaN	13.9871	NaN	NaN	NaN	NaN	15.2605	14.2222	15.5921	13.8663	NaN	15.3331	NaN	NaN	MAG	d__Bacteria;c__Clostridia;f__Lachnospiraceae;g__CAG-791;o__Lachnospirales;p__Firmicutes_A;s__				58.9	1	0.999	90
BAT_CoAss_seasheep.479_k141_6593100_5					16.707	18.1416	14.7109	16.8232	17.8323	17.5901	16.9287	17.7052	18.0906	16.2258	17.9548	16.8645	18.1404	18.4366	16.1023	17.4019	MAG	d__Bacteria;c__Clostridia;f__Lachnospiraceae;g__CAG-791;o__Lachnospirales;p__Firmicutes_A;s__				24.6	1	0.999	427
BAT_CoAss_seasheep.479_k141_6642475_6			PTS system sorbose subfamily IIB component [PF03830.17]		17.0359	16.9634	17.8349	17.4036	17.4448	17.8833	16.9877	16.6473	17.5208	17.4216	17.6864	17.3849	17.0556	18.3882	17.1054	17.4064	MAG	d__Bacteria;c__Clostridia;f__Lachnospiraceae;g__CAG-791;o__Lachnospirales;p__Firmicutes_A;s__				70.3	1	0.999	165
BAT_CoAss_seasheep.479_k141_6759030_7		K03522	Electron transfer flavoprotein domain [PF01012.23]";"Electron transfer flavoprotein FAD-binding domain [PF00766.21]		NaN	NaN	NaN	13.2977	13.0812	14.2295	NaN	NaN	14.4655	NaN	13.7194	NaN	NaN	13.6205	13.5659	NaN	MAG	d__Bacteria;c__Clostridia;f__Lachnospiraceae;g__CAG-791;o__Lachnospirales;p__Firmicutes_A;s__				27	1	0.999	252
BAT_CoAss_seasheep.479_k141_7154625_4		K05878	Dak1 domain [PF02733.19]		NaN	NaN	15.1546	15.1614	14.9432	15.0792	14.8332	14.6869	15.0016	14.3006	15.0394	14.4342	15.2504	15.1384	14.7387	NaN	MAG	d__Bacteria;c__Clostridia;f__Lachnospiraceae;g__CAG-791;o__Lachnospirales;p__Firmicutes_A;s__				30.1	1	0.999	332
BAT_CoAss_seasheep.479_k141_780499_2		K03531	FtsZ family, C-terminal domain [PF12327.10]";"Tubulin/FtsZ family, GTPase domain [PF00091.27]		NaN	NaN	NaN	NaN	12.777	NaN	NaN	NaN	14.0526	NaN	14.4614	NaN	NaN	13.5427	NaN	NaN	MAG	d__Bacteria;c__Clostridia;f__Lachnospiraceae;g__CAG-791;o__Lachnospirales;p__Firmicutes_A;s__				13	1	0.999	378
BAT_CoAss_seasheep.479_k141_8649332_2		K15633	Metalloenzyme superfamily [PF01676.20]";"BPG-independent PGAM N-terminus (iPGM_N) [PF06415.15]		14.6453	14.7219	14.6824	15.0119	14.5218	14.9069	14.9185	14.7516	15.2811	14.852	15.3438	14.7467	14.6139	14.867	NaN	14.7191	MAG	d__Bacteria;c__Clostridia;f__Lachnospiraceae;g__CAG-791;o__Lachnospirales;p__Firmicutes_A;s__				8.3	1	0.999	530
BAT_CoAss_seasheep.479_k141_8845571_3		K10540	Periplasmic binding protein-like domain [PF13377.8]"; Periplasmic binding proteins and sugar binding domain of LacI family [PF00532.23];"Periplasmic binding protein domain [PF13407.8]		14.6353	14.2665	14.7956	16.2664	15.4069	16.9026	NaN	NaN	16.5453	15.6589	16.144	13.7919	15.6745	16.4325	16.2876	15.7929	MAG	d__Bacteria;c__Clostridia;f__Lachnospiraceae;g__CAG-791;o__Lachnospirales;p__Firmicutes_A;s__				37.7	1	0.999	361
BAT_CoAss_seasheep.479_k141_8845571_4		K10441	ABC transporter [PF00005.29]		14.0563	14.1716	14.9756	15.489	13.9394	15.5202	13.9164	NaN	15.5459	15.1934	15.5783	NaN	13.8633	14.0279	15.0357	NaN	MAG	d__Bacteria;c__Clostridia;f__Lachnospiraceae;g__CAG-791;o__Lachnospirales;p__Firmicutes_A;s__				14.9	1	0.999	502
BAT_CoAss_seasheep.47_k141_10167049_2					16.1432	13.2516	16.0479	NaN	13.7137	NaN	14.758	NaN	16.2201	17.0989	14.9675	NaN	NaN	14.7611	NaN	NaN	MAG	d__Bacteria;c__Bacteroidia;f__Bacteroidaceae;g__Prevotella;o__Bacteroidales;p__Bacteroidota;s__				32.9	1	0.999	821
BAT_CoAss_seasheep.47_k141_1055350_4		K21572	SusD family [PF07980.13]";"Starch-binding associating with outer membrane [PF14322.8]		18.2188	17.5739	16.7312	NaN	15.9511	16.4712	15.8345	15.6021	16.0013	NaN	16.8762	18.4349	16.3346	16.5485	15.911	15.2102	MAG	d__Bacteria;c__Bacteroidia;f__Bacteroidaceae;g__Prevotella;o__Bacteroidales;p__Bacteroidota;s__				50	1	0.999	654
BAT_CoAss_seasheep.47_k141_4049758_12					16.3769	16.94	15.8738	14.3943	14.1111	14.1992	13.7688	14.8148	NaN	NaN	14.7552	16.7275	14.4675	15.4905	15.0547	NaN	MAG	d__Bacteria;c__Bacteroidia;f__Bacteroidaceae;g__Prevotella;o__Bacteroidales;p__Bacteroidota;s__				33.8	1	0.999	201
BAT_CoAss_seasheep.47_k141_4049758_13			Outer membrane protein beta-barrel domain [PF13505.8]		16.486	16.7322	NaN	NaN	13.8121	13.3894	16.2083	15.9483	13.1762	NaN	12.6857	16.4986	NaN	14.224	14.6344	NaN	MAG	d__Bacteria;c__Bacteroidia;f__Bacteroidaceae;g__Prevotella;o__Bacteroidales;p__Bacteroidota;s__				33	1	0.999	200
BAT_CoAss_seasheep.47_k141_5017435_3					17.1352	16.1665	15.7025	15.6495	14.6911	14.1566	16.0301	NaN	14.5904	15.3471	NaN	16.9461	16.635	14.4807	NaN	NaN	MAG	d__Bacteria;c__Bacteroidia;f__Bacteroidaceae;g__Prevotella;o__Bacteroidales;p__Bacteroidota;s__				35.6	1	0.999	379
BAT_CoAss_seasheep.485_k141_13382229_5		K10117	Bacterial extracellular solute-binding protein [PF13416.8]";"Bacterial extracellular solute-binding protein [PF01547.27]		16.6361	17.1245	15.6335	15.9209	16.7054	15.8575	16.5823	17.0853	15.3678	16.5136	16.2063	17.0171	15.7238	17.0271	16.7128	17.2617	MAG	d__Bacteria;c__Clostridia;f__Lachnospiraceae;g__ISDg;o__Lachnospirales;p__Firmicutes_A;s__				53.6	1	0.999	334
BAT_CoAss_seasheep.485_k141_368534_3		K00849	GHMP kinases C terminal [PF08544.15]; GHMP kinases N terminal domain [PF00288.28]";"Galactokinase galactose-binding signature [PF10509.11]		16.0784	14.228	16.0218	14.1951	17.0335	16.7803	16.2516	16.2135	16.4458	NaN	NaN	16.1586	NaN	16.1883	17.0856	NaN	MAG	d__Bacteria;c__Clostridia;f__Lachnospiraceae;g__ISDg;o__Lachnospirales;p__Firmicutes_A;s__				6.9	1	0.999	390
BAT_CoAss_seasheep.485_k141_7067976_3					15.6642	15.6346	14.1952	NaN	15.4832	NaN	14.5982	14.9916	NaN	NaN	15.5012	15.0265	NaN	15.0535	14.7479	15.4532	MAG	d__Bacteria;c__Clostridia;f__Lachnospiraceae;g__ISDg;o__Lachnospirales;p__Firmicutes_A;s__				59.2	1	0.999	201
BAT_CoAss_seasheep.486_k141_10062444_4		K01624	Fructose-bisphosphate aldolase class-II [PF01116.22]		16.4273	18.5245	17.9777	18.2795	17.9411	16.4319	19.6174	17.9465	17.6485	18.166	18.28	18.3349	19.4129	17.1191	17.1298	16.7329	MAG	d__Bacteria;c__Negativicutes;f__Selenomonadaceae;g__UBA7018;o__Selenomonadales;p__Firmicutes_C;s__				76	1	0.999	333
BAT_CoAss_seasheep.486_k141_10464089_3	S1C6901_S1CNODE_256_length_13618_cov_5.979872_9	K00615	1-deoxy-D-xylulose-5-phosphate synthase [PF13292.8]; Dehydrogenase E1 component [PF00676.22]; XFP N-terminal domain [PF09364.12]";"Transketolase, thiamine diphosphate binding domain [PF00456.23]		NaN	16.8222	16.5263	16.7167	16.3941	NaN	17.369	15.9772	15.6673	16.3997	15.5012	16.698	17.7276	16.0074	NaN	NaN	MAG	d__Bacteria;c__Negativicutes;f__Selenomonadaceae;g__UBA7018;o__Selenomonadales;p__Firmicutes_C;s__				31.5	1	0.999	276
BAT_CoAss_seasheep.486_k141_11226647_2			MobA-like NTP transferase domain [PF12804.9]";"2-C-methyl-D-erythritol 4-phosphate cytidylyltransferase [PF01128.21]		NaN	14.2012	14.1645	14.1333	NaN	13.2943	15.7461	NaN	NaN	NaN	NaN	14.9515	15.5922	NaN	NaN	NaN	MAG	d__Bacteria;c__Negativicutes;f__Selenomonadaceae;g__UBA7018;o__Selenomonadales;p__Firmicutes_C;s__				21.5	1	0.999	237
BAT_CoAss_seasheep.486_k141_12107702_6	MAX_CoAss_seasheep.242_k141_10559730_5, MAX_CoAss_seasheep.242_k141_599659_2, S1C6901_S1CNODE_444_length_9272_cov_6.272540_2, S9C5244_S9CNODE_1006_length_5992_cov_4.348998_2	K02909	Ribosomal protein L31 [PF01197.20]		15.6114	15.6851	15.4028	15.3868	15.2783	NaN	NaN	14.7577	14.9739	14.828	NaN	15.18	16.1812	14.9558	14.6197	NaN	MAG	d__Bacteria;c__Negativicutes;f__Selenomonadaceae;g__UBA7018;o__Selenomonadales;p__Firmicutes_C;s__				54.5	1	0.999	66
BAT_CoAss_seasheep.486_k141_12567632_10			Aldehyde dehydrogenase family [PF00171.24]		NaN	15.2143	14.9414	15.5736	15.4674	NaN	16.8055	NaN	13.8306	14.4054	NaN	NaN	16.6814	13.4725	NaN	NaN	MAG	d__Bacteria;c__Negativicutes;f__Selenomonadaceae;g__UBA7018;o__Selenomonadales;p__Firmicutes_C;s__				41.4	1	0.999	331
BAT_CoAss_seasheep.486_k141_12883246_3	S1C6901_S1CNODE_1737_length_4134_cov_5.117431_4, S9C5244_S9CNODE_2753_length_3391_cov_3.944245_2	K01710	3-beta hydroxysteroid dehydrogenase/isomerase family [PF01073.21]; Male sterility protein [PF07993.14]"; NAD dependent epimerase/dehydratase family [PF01370.23]; Polysaccharide biosynthesis protein [PF02719.17]; RmlD substrate binding domain [PF04321.19];"GDP-mannose 4,6 dehydratase [PF16363.7]		NaN	15.1192	14.6764	14.8588	15.1176	NaN	NaN	14.9568	NaN	14.6049	14.6938	14.8785	15.471	NaN	NaN	NaN	MAG	d__Bacteria;c__Negativicutes;f__Selenomonadaceae;g__UBA7018;o__Selenomonadales;p__Firmicutes_C;s__				6.5	1	0.9987	339
BAT_CoAss_seasheep.486_k141_13115661_5		K00975	MobA-like NTP transferase domain [PF12804.9]";"Nucleotidyl transferase [PF00483.25]		19.4349	20.3959	20.028	20.1923	20.0808	18.3869	20.358	19.8856	19.5706	19.6091	20.1159	20.4332	21.3107	19.2473	19.1394	18.8562	MAG	d__Bacteria;c__Negativicutes;f__Selenomonadaceae;g__UBA7018;o__Selenomonadales;p__Firmicutes_C;s__				80.6	1	0.999	377
BAT_CoAss_seasheep.486_k141_13401962_5		K01714	Dihydrodipicolinate synthetase family [PF00701.24]		NaN	15.0718	15.3546	15.5616	15.4645	NaN	15.4846	14.4089	NaN	15.547	14.9935	14.9036	15.756	NaN	NaN	NaN	MAG	d__Bacteria;c__Negativicutes;f__Selenomonadaceae;g__UBA7018;o__Selenomonadales;p__Firmicutes_C;s__				31.5	1	0.999	295
BAT_CoAss_seasheep.486_k141_13768919_2		K02190	Cobalt chelatase (CbiK) [PF06180.13]		NaN	14.8955	NaN	NaN	NaN	14.6833	14.3357	NaN	NaN	14.8034	13.328	14.2608	15.3448	NaN	NaN	12.8808	MAG	d__Bacteria;c__Negativicutes;f__Selenomonadaceae;g__UBA7018;o__Selenomonadales;p__Firmicutes_C;s__				28.5	1	0.999	326
BAT_CoAss_seasheep.486_k141_13768919_3		K02338	DNA polymerase III beta subunit, central domain [PF02767.18]"; DNA polymerase III beta subunit, C-terminal domain [PF02768.17];"DNA polymerase III beta subunit, N-terminal domain [PF00712.21]		NaN	NaN	NaN	14.2489	NaN	NaN	14.8951	14.5822	13.2271	NaN	NaN	NaN	14.7704	NaN	NaN	NaN	MAG	d__Bacteria;c__Negativicutes;f__Selenomonadaceae;g__UBA7018;o__Selenomonadales;p__Firmicutes_C;s__				20.7	1	0.999	367
BAT_CoAss_seasheep.486_k141_13987675_3	S1C6901_S1CNODE_238_length_14143_cov_6.094620_11, S9C5244_S9CNODE_1229_length_5382_cov_3.983480_6	K06960	KH domain [PF13083.8]		13.8604	15.7551	14.6639	15.6306	15.8681	NaN	16.1328	15.5614	NaN	15.481	14.347	15.5075	16.6588	NaN	NaN	NaN	MAG	d__Bacteria;c__Negativicutes;f__Selenomonadaceae;g__UBA7018;o__Selenomonadales;p__Firmicutes_C;s__				26.7	1	0.999	75
BAT_CoAss_seasheep.486_k141_14225968_1	S1C6901_S1CNODE_1072_length_5364_cov_6.104916_6		4Fe-4S iron sulfur cluster binding proteins, NifH/frxC family [PF00142.20]; Anion-transporting ATPase [PF02374.17]"; ATPase MipZ [PF09140.13]; Cellulose biosynthesis protein BcsQ [PF06564.14]; CobQ/CobB/MinD/ParA nucleotide binding domain [PF01656.25]; VirC1 protein [PF07015.13]; AAA domain [PF13614.8];"NUBPL iron-transfer P-loop NTPase [PF10609.11]		15.4637	16.9455	15.5466	16.4917	16.5352	14.2755	16.7175	16.7713	15.4634	16.3198	15.8549	17.2135	17.7728	15.6493	15.8825	14.5931	MAG	d__Bacteria;c__Negativicutes;f__Selenomonadaceae;g__UBA7018;o__Selenomonadales;p__Firmicutes_C;s__				36.2	1	0.9988	94
BAT_CoAss_seasheep.486_k141_14241724_2		K00620	ArgJ family [PF01960.20]		15.2242	15.7047	15.5643	15.5622	15.544	NaN	15.8551	NaN	15.3408	NaN	15.5034	15.9101	16.3549	15.0547	14.5076	14.9329	MAG	d__Bacteria;c__Negativicutes;f__Selenomonadaceae;g__UBA7018;o__Selenomonadales;p__Firmicutes_C;s__				17	1	0.999	401
BAT_CoAss_seasheep.486_k141_14242092_4		K00058	D-3-phosphoglycerate dehydrogenase intervening domain [PF19304.1]"; D-isomer specific 2-hydroxyacid dehydrogenase, catalytic domain [PF00389.32];"D-isomer specific 2-hydroxyacid dehydrogenase, NAD binding domain [PF02826.21]		15.1259	15.0018	14.7137	14.8397	15.0355	NaN	14.5327	14.4257	14.6055	14.5382	14.5806	14.9152	15.5777	14.6557	NaN	NaN	MAG	d__Bacteria;c__Negativicutes;f__Selenomonadaceae;g__UBA7018;o__Selenomonadales;p__Firmicutes_C;s__				13.5	1	0.999	525
BAT_CoAss_seasheep.486_k141_14435353_2		K00844	Hexokinase [PF03727.18]";"Hexokinase [PF00349.23]		NaN	14.9639	NaN	14.1422	13.9773	NaN	14.4364	NaN	NaN	NaN	14.2241	NaN	14.7574	NaN	NaN	NaN	MAG	d__Bacteria;c__Negativicutes;f__Selenomonadaceae;g__UBA7018;o__Selenomonadales;p__Firmicutes_C;s__				48.8	1	0.999	434
BAT_CoAss_seasheep.486_k141_14523498_3					15.4221	16.4993	16.1363	15.8416	16.5007	14.0713	15.8596	15.9911	15.5668	15.5455	15.034	15.8448	16.535	15.6619	14.786	15.0701	MAG	d__Bacteria;c__Negativicutes;f__Selenomonadaceae;g__UBA7018;o__Selenomonadales;p__Firmicutes_C;s__				38.6	1	0.999	197
BAT_CoAss_seasheep.486_k141_14536471_1			RTX calcium-binding nonapeptide repeat (4 copies) [PF00353.21]";"Peptidase M10 serralysin C terminal [PF08548.13]		NaN	NaN	NaN	16.0022	12.3028	NaN	19.2901	NaN	NaN	NaN	NaN	NaN	17.7525	NaN	NaN	NaN	MAG	d__Bacteria;c__Negativicutes;f__Selenomonadaceae;g__UBA7018;o__Selenomonadales;p__Firmicutes_C;s__				56.7	1	0.999	1113
BAT_CoAss_seasheep.486_k141_14810196_9		K02355	Elongation factor G C-terminus [PF00679.26]; Elongation Factor G, domain III [PF14492.8]; Elongation factor Tu domain 2 [PF03144.27]";"Elongation factor G, domain IV [PF03764.20]		NaN	NaN	NaN	14.6007	13.8331	12.0497	15.2513	13.9659	NaN	NaN	NaN	14.4618	15.7917	13.0971	NaN	NaN	MAG	d__Bacteria;c__Negativicutes;f__Selenomonadaceae;g__UBA7018;o__Selenomonadales;p__Firmicutes_C;s__				33.8	1	0.999	547
BAT_CoAss_seasheep.486_k141_14996213_6					NaN	NaN	NaN	17.1714	NaN	NaN	21.3699	16.8267	NaN	NaN	NaN	NaN	20.0989	NaN	NaN	NaN	MAG	d__Bacteria;c__Negativicutes;f__Selenomonadaceae;g__UBA7018;o__Selenomonadales;p__Firmicutes_C;s__				20.8	1	0.999	812
BAT_CoAss_seasheep.486_k141_15204090_2		K00794	6,7-dimethyl-8-ribityllumazine synthase [PF00885.21]		NaN	14.4037	13.9255	14.419	13.6236	NaN	14.5947	13.32	14.1862	13.9883	13.8023	13.3333	15.1157	NaN	NaN	NaN	MAG	d__Bacteria;c__Negativicutes;f__Selenomonadaceae;g__UBA7018;o__Selenomonadales;p__Firmicutes_C;s__				73.5	1	0.999	181
BAT_CoAss_seasheep.486_k141_15501918_1			Elongation factor TS [PF00889.21]		14.4529	16.3443	15.8121	16.0404	15.6009	NaN	14.5609	15.6936	16.0328	14.9315	15.7239	15.8943	16.5875	13.9919	15.0108	NaN	MAG	d__Bacteria;c__Negativicutes;f__Selenomonadaceae;g__UBA7018;o__Selenomonadales;p__Firmicutes_C;s__				34.4	1	0.9989	90
BAT_CoAss_seasheep.486_k141_15549555_2		K02567	Molybdopterin oxidoreductase Fe4S4 domain [PF04879.18]"; Molydopterin dinucleotide binding domain [PF01568.23];"Molybdopterin oxidoreductase [PF00384.24]		NaN	NaN	NaN	14.8993	14.657	NaN	15.0596	NaN	14.223	14.5526	14.4293	NaN	15.4897	NaN	NaN	NaN	MAG	d__Bacteria;c__Negativicutes;f__Selenomonadaceae;g__UBA7018;o__Selenomonadales;p__Firmicutes_C;s__				17.7	1	0.999	753
BAT_CoAss_seasheep.486_k141_15693032_3			Acetyl-CoA hydrolase/transferase N-terminal domain [PF02550.17]		17.0567	16.8454	16.6889	16.7095	16.7921	14.7169	16.2588	16.62	16.5121	16.1205	16.5792	16.8262	17.5014	15.9775	16.0843	15.311	MAG	d__Bacteria;c__Negativicutes;f__Selenomonadaceae;g__UBA7018;o__Selenomonadales;p__Firmicutes_C;s__				46.2	1	0.999	325
BAT_CoAss_seasheep.486_k141_15732098_5			Fumarate hydratase (Fumerase) [PF05681.16]		NaN	15.0413	NaN	NaN	13.4382	NaN	15.9812	NaN	14.0165	13.5005	15.0119	NaN	16.2192	14.0443	NaN	NaN	MAG	d__Bacteria;c__Negativicutes;f__Selenomonadaceae;g__UBA7018;o__Selenomonadales;p__Firmicutes_C;s__				71.9	1	0.999	160
BAT_CoAss_seasheep.486_k141_1701766_5	S1C6901_S1CNODE_714_length_6913_cov_5.649752_6	K01940	Arginosuccinate synthase [PF00764.21]		15.9907	17.4668	16.8326	17.2885	16.8428	15.5356	17.2513	16.9424	16.9461	17.0932	17.0083	17.5125	17.7097	15.8041	16.0244	15.2872	MAG	d__Bacteria;c__Negativicutes;f__Selenomonadaceae;g__UBA7018;o__Selenomonadales;p__Firmicutes_C;s__				35.5	1	0.999	366
BAT_CoAss_seasheep.486_k141_1715707_1					NaN	14.3217	14.2807	14.4887	14.8458	13.8639	15.1422	14.3168	14.5197	14.5143	13.9421	14.9714	15.8132	14.342	14.563	NaN	MAG	d__Bacteria;c__Negativicutes;f__Selenomonadaceae;g__UBA7018;o__Selenomonadales;p__Firmicutes_C;s__				29.7	1	0.999	293
BAT_CoAss_seasheep.486_k141_2158332_9		K00053	Acetohydroxy acid isomeroreductase, catalytic domain [PF01450.21]; D-isomer specific 2-hydroxyacid dehydrogenase, NAD binding domain [PF02826.21]; NAD binding domain of 6-phosphogluconate dehydrogenase [PF03446.17]"; S-adenosyl-L-homocysteine hydrolase, NAD binding domain [PF00670.23];"Acetohydroxy acid isomeroreductase, NADPH-binding domain [PF07991.14]		16.7863	17.0242	16.6541	16.6499	16.6892	14.4471	17.5236	16.2502	16.827	16.0775	16.8238	16.5469	17.6407	15.5855	15.4106	14.1712	MAG	d__Bacteria;c__Negativicutes;f__Selenomonadaceae;g__UBA7018;o__Selenomonadales;p__Firmicutes_C;s__				38.2	1	0.999	338
BAT_CoAss_seasheep.486_k141_2176944_2			PTS system mannose/fructose/sorbose family IID component [PF03613.16]		14.7853	16.032	15.4298	15.2282	15.7673	14.5129	15.2279	15.9133	14.4583	15.9539	14.8616	15.703	15.8161	14.7661	14.7324	15.0816	MAG	d__Bacteria;c__Negativicutes;f__Selenomonadaceae;g__UBA7018;o__Selenomonadales;p__Firmicutes_C;s__				26.2	1	0.999	275
BAT_CoAss_seasheep.486_k141_2504463_3		K00053	Acetohydroxy acid isomeroreductase, catalytic domain [PF01450.21]; NAD binding domain of 6-phosphogluconate dehydrogenase [PF03446.17]";"Acetohydroxy acid isomeroreductase, NADPH-binding domain [PF07991.14]		NaN	NaN	NaN	NaN	NaN	NaN	NaN	NaN	14.6509	NaN	14.1849	15.1846	15.6478	NaN	NaN	15.8278	MAG	d__Bacteria;c__Negativicutes;f__Selenomonadaceae;g__UBA7018;o__Selenomonadales;p__Firmicutes_C;s__				49.7	1	0.999	338
BAT_CoAss_seasheep.486_k141_3708648_4		K02781	PTS system glucitol/sorbitol-specific IIA component [PF03829.15]		17.775	17.3524	17.7311	17.9331	17.4799	15.8686	18.6709	17.4105	17.4471	16.6506	16.5813	17.9504	19.5262	17.7086	16.5931	15.4927	MAG	d__Bacteria;c__Negativicutes;f__Selenomonadaceae;g__UBA7018;o__Selenomonadales;p__Firmicutes_C;s__				67.6	1	0.999	170
BAT_CoAss_seasheep.486_k141_3728956_5		K03666	Hfq protein [PF17209.5]		NaN	NaN	13.1686	13.8902	13.5955	NaN	15.9991	13.4796	NaN	14.5008	14.7336	14.8324	14.7512	12.3387	NaN	NaN	MAG	d__Bacteria;c__Negativicutes;f__Selenomonadaceae;g__UBA7018;o__Selenomonadales;p__Firmicutes_C;s__				68.1	1	0.999	94
BAT_CoAss_seasheep.486_k141_4355821_2		K01890	B3/4 domain [PF03483.19]; Ferredoxin-fold anticodon binding domain [PF03147.16]; tRNA synthetase B5 domain [PF03484.17]";"Phenylalanyl tRNA synthetase beta chain CLM domain [PF17759.3]		14.9028	15.7976	15.6739	15.7298	15.7049	NaN	16.1152	14.8005	14.7023	14.3617	15.597	15.8366	16.5549	13.9662	NaN	13.8485	MAG	d__Bacteria;c__Negativicutes;f__Selenomonadaceae;g__UBA7018;o__Selenomonadales;p__Firmicutes_C;s__				23.3	1	0.999	756
BAT_CoAss_seasheep.486_k141_4687893_4		K05795	TerD domain [PF02342.20]		14.7275	15.1113	14.5173	14.5282	14.8099	13.762	15.6525	14.8011	NaN	13.9773	14.0184	14.7902	15.8154	14.5591	14.4528	NaN	MAG	d__Bacteria;c__Negativicutes;f__Selenomonadaceae;g__UBA7018;o__Selenomonadales;p__Firmicutes_C;s__				31.3	1	0.999	166
BAT_CoAss_seasheep.486_k141_4698470_3		K02781	PTS system glucitol/sorbitol-specific IIA component [PF03829.15]		14.8341	15.5779	15.3611	15.393	14.8097	14.7323	16.6472	15.0265	15.402	15.3096	14.918	15.2256	17.1142	15.3714	14.5004	NaN	MAG	d__Bacteria;c__Negativicutes;f__Selenomonadaceae;g__UBA7018;o__Selenomonadales;p__Firmicutes_C;s__				59.2	1	0.999	120
BAT_CoAss_seasheep.486_k141_5131306_3		K07277	Haemolysin secretion/activation protein ShlB/FhaC/HecB [PF03865.15]; OMP85 superfamily [PF19143.2]; Surface antigen variable number repeat [PF07244.17]";"Omp85 superfamily domain [PF01103.25]		14.8794	NaN	15.3146	15.3536	15.3576	NaN	15.5786	15.3735	NaN	NaN	NaN	15.5991	15.8089	15.0909	NaN	NaN	MAG	d__Bacteria;c__Negativicutes;f__Selenomonadaceae;g__UBA7018;o__Selenomonadales;p__Firmicutes_C;s__				11	1	0.999	683
BAT_CoAss_seasheep.486_k141_5229902_3	MAX_CoAss_seasheep.242_k141_3485770_4, S1C6901_S1CNODE_194_length_16347_cov_6.080653_2	K00003	ACT domain [PF01842.27]"; Homoserine dehydrogenase, NAD binding domain [PF03447.18];"Homoserine dehydrogenase [PF00742.21]		14.6016	15.0069	14.436	14.9221	14.7955	NaN	15.0773	14.5709	14.4527	NaN	14.2486	15.3688	15.6248	NaN	NaN	NaN	MAG	d__Bacteria;c__Negativicutes;f__Selenomonadaceae;g__UBA7018;o__Selenomonadales;p__Firmicutes_C;s__				9.9	1	0.999	426
BAT_CoAss_seasheep.486_k141_5259909_7			Flavodoxin domain [PF12724.9]";"Flavodoxin [PF00258.27]		14.6136	17.1053	16.5666	16.9801	17.3449	16.1756	17.8972	16.784	16.017	16.3453	16.3207	16.9298	18.4822	16.5321	16.4372	15.8442	MAG	d__Bacteria;c__Negativicutes;f__Selenomonadaceae;g__UBA7018;o__Selenomonadales;p__Firmicutes_C;s__				33.1	1	0.999	142
BAT_CoAss_seasheep.486_k141_5781258_6		K02784	Outer membrane lipoprotein [PF13525.8]"; Plant specific mitochondrial import receptor subunit TOM20 [PF06552.14]; Tetratricopeptide repeat [PF13371.8]; Tetratricopeptide repeat [PF13429.8]; Tetratricopeptide repeat [PF13432.8]; Tetratricopeptide repeat [PF14559.8]; TPR repeat [PF13414.8];"PTS HPr component phosphorylation site [PF00381.21]		NaN	14.2469	NaN	15.0685	NaN	NaN	15.5129	NaN	NaN	NaN	NaN	NaN	16.1156	NaN	NaN	NaN	MAG	d__Bacteria;c__Negativicutes;f__Selenomonadaceae;g__UBA7018;o__Selenomonadales;p__Firmicutes_C;s__				21.1	1	0.999	487
BAT_CoAss_seasheep.486_k141_5941833_6	S1C6901_S1CNODE_452_length_9183_cov_6.578988_11	K00059	KR domain [PF08659.12]"; short chain dehydrogenase [PF00106.27];"Enoyl-(Acyl carrier protein) reductase [PF13561.8]		15.295	16.4385	16.0119	14.6951	14.7997	NaN	16.8163	13.7289	14.4314	16.5348	NaN	16.6645	17.2541	16.7861	NaN	NaN	MAG	d__Bacteria;c__Negativicutes;f__Selenomonadaceae;g__UBA7018;o__Selenomonadales;p__Firmicutes_C;s__				25.9	1	0.999	249
BAT_CoAss_seasheep.486_k141_6094522_3		K02406	Bacterial flagellin C-terminal helical region [PF00700.23]";"Bacterial flagellin N-terminal helical region [PF00669.22]		19.5709	19.7677	20.0438	19.8982	19.7029	18.0944	20.331	19.1925	19.1603	19.384	19.4782	19.3736	21.316	19.5313	18.3465	18.8597	MAG	d__Bacteria;c__Negativicutes;f__Selenomonadaceae;g__UBA7018;o__Selenomonadales;p__Firmicutes_C;s__				41.5	1	0.999	561
BAT_CoAss_seasheep.486_k141_6233500_12					NaN	NaN	14.3633	14.4496	NaN	NaN	NaN	NaN	13.8306	13.4172	NaN	14.8764	15.3469	NaN	NaN	NaN	MAG	d__Bacteria;c__Negativicutes;f__Selenomonadaceae;g__UBA7018;o__Selenomonadales;p__Firmicutes_C;s__				11.7	1	0.999	281
BAT_CoAss_seasheep.486_k141_6759352_4		K01803	Triosephosphate isomerase [PF00121.20]		18.3414	19.8036	19.5122	19.5138	19.2205	17.5926	20.1801	18.737	18.7744	18.7051	18.9726	19.2666	20.4031	18.3876	17.4442	17.1319	MAG	d__Bacteria;c__Negativicutes;f__Selenomonadaceae;g__UBA7018;o__Selenomonadales;p__Firmicutes_C;s__				96.4	1	0.999	250
BAT_CoAss_seasheep.486_k141_6759352_5		K00927	Phosphoglycerate kinase [PF00162.21]		16.4935	17.876	17.712	18.123	17.6041	15.6126	19.955	17.7054	17.2149	17.4672	17.2023	18.6123	19.7202	17.4571	16.5577	17.0826	MAG	d__Bacteria;c__Negativicutes;f__Selenomonadaceae;g__UBA7018;o__Selenomonadales;p__Firmicutes_C;s__				84.4	1	0.999	397
BAT_CoAss_seasheep.486_k141_7202374_3			Phosphofructokinase [PF00365.22]		NaN	13.9773	14.0423	NaN	14.1763	NaN	15.8687	14.0803	NaN	13.4303	NaN	NaN	15.2796	NaN	NaN	NaN	MAG	d__Bacteria;c__Negativicutes;f__Selenomonadaceae;g__UBA7018;o__Selenomonadales;p__Firmicutes_C;s__				32.2	1	0.999	211
BAT_CoAss_seasheep.486_k141_8070576_13		K02030	Ligated ion channel L-glutamate- and glycine-binding site [PF10613.11]; NMT1/THI5 like [PF09084.13]";"Bacterial extracellular solute-binding proteins, family 3 [PF00497.22]		15.3338	15.2232	14.856	14.6631	15.1663	13.81	14.9258	14.7912	14.5716	14.2341	14.5714	14.9487	15.8537	14.6491	NaN	NaN	MAG	d__Bacteria;c__Negativicutes;f__Selenomonadaceae;g__UBA7018;o__Selenomonadales;p__Firmicutes_C;s__				46.7	1	0.999	270
BAT_CoAss_seasheep.486_k141_8509064_8		K21755	Bacterial regulatory helix-turn-helix protein, lysR family [PF00126.29]";"LysR substrate binding domain [PF03466.22]		14.7862	14.5953	14.9218	14.1038	14.6732	NaN	15.0325	14.9121	NaN	NaN	NaN	14.8639	15.2402	NaN	NaN	NaN	MAG	d__Bacteria;c__Negativicutes;f__Selenomonadaceae;g__UBA7018;o__Selenomonadales;p__Firmicutes_C;s__				24.2	1	0.999	318
BAT_CoAss_seasheep.486_k141_8587183_3					NaN	15.6631	15.3836	16.2583	15.2969	12.8434	16.1299	14.432	NaN	14.07	15.769	14.8722	16.9634	14.0889	NaN	13.257	MAG	d__Bacteria;c__Negativicutes;f__Selenomonadaceae;g__UBA7018;o__Selenomonadales;p__Firmicutes_C;s__				70.2	1	0.999	124
BAT_CoAss_seasheep.486_k141_8932044_4		K11069	Bacterial extracellular solute-binding protein [PF01547.27]"; Bacterial extracellular solute-binding protein [PF13416.8]; Hypothetical lipoprotein (MG045 family) [PF02030.17];"Bacterial extracellular solute-binding protein [PF13343.8]		NaN	NaN	NaN	14.4677	NaN	NaN	14.9619	13.7877	NaN	NaN	NaN	13.8631	14.9691	NaN	NaN	NaN	MAG	d__Bacteria;c__Negativicutes;f__Selenomonadaceae;g__UBA7018;o__Selenomonadales;p__Firmicutes_C;s__				16.1	1	0.9989	354
BAT_CoAss_seasheep.486_k141_943586_2			Bacterial extracellular solute-binding proteins, family 3 [PF00497.22]		NaN	15.4846	15.3848	15.8192	NaN	NaN	16.9788	15.3203	14.9315	NaN	14.9257	NaN	17.2699	NaN	NaN	NaN	MAG	d__Bacteria;c__Negativicutes;f__Selenomonadaceae;g__UBA7018;o__Selenomonadales;p__Firmicutes_C;s__				28	1	0.999	293
BAT_CoAss_seasheep.486_k141_9553400_8					16.6539	17.4905	17.1566	17.1413	17.0053	15.6066	17.3989	17.0953	16.9327	16.8338	16.9174	17.4065	18.3387	17.0561	15.0434	16.5172	MAG	d__Bacteria;c__Negativicutes;f__Selenomonadaceae;g__UBA7018;o__Selenomonadales;p__Firmicutes_C;s__				63.6	1	0.999	118
BAT_CoAss_seasheep.486_k141_9700387_5			PTS HPr component phosphorylation site [PF00381.21]		15.5783	18.1477	17.8073	17.4882	17.4389	16.2506	19.4095	17.9349	17.2983	17.9044	16.924	17.13	19.6302	17.2665	17.3372	16.8836	MAG	d__Bacteria;c__Negativicutes;f__Selenomonadaceae;g__UBA7018;o__Selenomonadales;p__Firmicutes_C;s__				15.5	1	0.999	362
BAT_CoAss_seasheep.489_k141_11633192_2		K21572	SusD family [PF07980.13]";"Starch-binding associating with outer membrane [PF14322.8]		NaN	15.4042	15.0632	15.7658	15.5548	14.7809	15.2827	16.131	NaN	16.1461	NaN	16.8893	16.3284	13.914	NaN	14.4251	MAG	d__Bacteria;c__Bacteroidia;f__Muribaculaceae;g__C941;o__Bacteroidales;p__Bacteroidota;s__C941 sp900318255				19.3	1	0.999	580
BAT_CoAss_seasheep.489_k141_14448075_1		K02959	Ribosomal protein S16 [PF00886.21]		15.4412	15.2419	15.7171	15.9155	15.3051	15.5988	15.754	15.4127	15.1574	15.9509	15.861	15.3883	15.4985	15.5618	15.4273	15.9517	MAG	d__Bacteria;c__Bacteroidia;f__Muribaculaceae;g__C941;o__Bacteroidales;p__Bacteroidota;s__C941 sp900318255				29.5	1	0.999	190
BAT_CoAss_seasheep.489_k141_7122860_2			Putative zinc-binding metallo-peptidase [PF15890.7]		NaN	NaN	NaN	15.2416	NaN	NaN	14.7379	16.5559	NaN	13.2461	NaN	NaN	NaN	NaN	NaN	NaN	MAG	d__Bacteria;c__Bacteroidia;f__Muribaculaceae;g__C941;o__Bacteroidales;p__Bacteroidota;s__C941 sp900318255				13.5	1	0.999	416
BAT_CoAss_seasheep.489_k141_8497696_4			OmpA family [PF00691.22]		NaN	15.7838	NaN	16.7049	NaN	NaN	NaN	17.2567	NaN	NaN	NaN	15.618	NaN	NaN	NaN	NaN	MAG	d__Bacteria;c__Bacteroidia;f__Muribaculaceae;g__C941;o__Bacteroidales;p__Bacteroidota;s__C941 sp900318255				32.5	1	0.999	424
BAT_CoAss_seasheep.489_k141_9992686_1		K21573	TonB dependent receptor [PF00593.26]";"CarboxypepD_reg-like domain [PF13715.8]		14.425	14.1714	14.8077	NaN	14.7264	15.0224	14.978	14.9897	14.3987	14.2604	15.4397	14.9325	14.7959	NaN	14.4062	14.8378	MAG	d__Bacteria;c__Bacteroidia;f__Muribaculaceae;g__C941;o__Bacteroidales;p__Bacteroidota;s__C941 sp900318255				23.7	1	0.999	734
BAT_CoAss_seasheep.490_k141_10602420_10		K03561	MotA/TolQ/ExbB proton channel family [PF01618.18]		NaN	15.2016	17.2444	NaN	15.8764	15.7695	16.1433	15.7706	16.197	15.0456	14.9093	15.9612	15.4623	15.551	NaN	16.066	MAG	d__Bacteria;c__Bacteroidia;f__UBA3663;g__UBA3663;o__Bacteroidales;p__Bacteroidota;s__UBA3663 sp900319235				40.8	1	0.999	240
BAT_CoAss_seasheep.490_k141_11080768_3		K00874	pfkB family carbohydrate kinase [PF00294.26]		14.6367	14.0616	15.2747	NaN	NaN	13.6635	NaN	NaN	14.5725	13.5774	15.1764	14.8758	14.7184	13.6267	NaN	14.5418	MAG	d__Bacteria;c__Bacteroidia;f__UBA3663;g__UBA3663;o__Bacteroidales;p__Bacteroidota;s__UBA3663 sp900319235				10.9	1	0.999	239
BAT_CoAss_seasheep.490_k141_12097548_1		K21573	CarboxypepD_reg-like domain [PF13715.8]; Carboxypeptidase regulatory-like domain [PF13620.8]"; TonB-dependent Receptor Plug Domain [PF07715.17];"TonB dependent receptor [PF00593.26]		14.8218	15.1653	15.5852	15.2706	14.858	15.4486	15.2373	15.1302	16.1295	14.4112	15.3563	15.6021	14.7622	14.3659	15.1292	15.2848	MAG	d__Bacteria;c__Bacteroidia;f__UBA3663;g__UBA3663;o__Bacteroidales;p__Bacteroidota;s__UBA3663 sp900319235				16.5	1	0.999	841
BAT_CoAss_seasheep.490_k141_144881_1					NaN	14.0947	15.5272	NaN	NaN	15.516	16.1507	NaN	16.4659	16.9949	17.3633	13.6134	16.6141	17.5471	NaN	NaN	MAG	d__Bacteria;c__Bacteroidia;f__UBA3663;g__UBA3663;o__Bacteroidales;p__Bacteroidota;s__UBA3663 sp900319235				23.3	1	0.999	536
BAT_CoAss_seasheep.490_k141_2125952_3			TonB dependent receptor [PF00593.26]		NaN	15.1488	NaN	15.488	NaN	15.1179	NaN	NaN	15.1485	NaN	14.6432	15.3648	NaN	15.3791	NaN	NaN	MAG	d__Bacteria;c__Bacteroidia;f__UBA3663;g__UBA3663;o__Bacteroidales;p__Bacteroidota;s__UBA3663 sp900319235				13.8	1	0.999	694
BAT_CoAss_seasheep.490_k141_4282276_1					15.922	15.2706	16.4949	13.6396	16.9247	16.6193	15.2919	14.2197	16.707	14.7681	14.2741	16.5204	14.2743	14.587	15.9444	NaN	MAG	d__Bacteria;c__Bacteroidia;f__UBA3663;g__UBA3663;o__Bacteroidales;p__Bacteroidota;s__UBA3663 sp900319235				34.6	1	0.999	535
BAT_CoAss_seasheep.490_k141_5821204_1			Phosphate-selective porin O and P [PF07396.13]		NaN	NaN	15.1608	NaN	NaN	NaN	12.0362	12.0542	13.5059	NaN	NaN	NaN	NaN	NaN	NaN	NaN	MAG	d__Bacteria;c__Bacteroidia;f__UBA3663;g__UBA3663;o__Bacteroidales;p__Bacteroidota;s__UBA3663 sp900319235				17.7	1	0.999	243
BAT_CoAss_seasheep.490_k141_7263285_3		K21572	Starch-binding associating with outer membrane [PF14322.8]		14.7795	14.216	14.3403	NaN	NaN	NaN	NaN	NaN	15.412	NaN	NaN	13.2408	NaN	NaN	NaN	NaN	MAG	d__Bacteria;c__Bacteroidia;f__UBA3663;g__UBA3663;o__Bacteroidales;p__Bacteroidota;s__UBA3663 sp900319235				20.7	1	0.9989	140
BAT_CoAss_seasheep.490_k141_8916701_4			FG-GAP-like repeat [PF13517.8]"; Insecticide toxin TcdB middle/N-terminal region [PF12256.10]; RHS Repeat [PF05593.16];"Salmonella virulence plasmid 65kDa B protein [PF03534.15]		NaN	16.508	16.1829	12.6436	NaN	NaN	NaN	15.6262	NaN	NaN	NaN	13.7398	NaN	NaN	NaN	NaN	MAG	d__Bacteria;c__Bacteroidia;f__UBA3663;g__UBA3663;o__Bacteroidales;p__Bacteroidota;s__UBA3663 sp900319235				14.2	1	0.999	1918
BAT_CoAss_seasheep.490_k141_9187026_3		K00831	Aminotransferase class-V [PF00266.21]		NaN	13.827	15.6871	13.9534	15.3214	NaN	NaN	14.2793	14.4472	NaN	15.2661	NaN	NaN	NaN	NaN	NaN	MAG	d__Bacteria;c__Bacteroidia;f__UBA3663;g__UBA3663;o__Bacteroidales;p__Bacteroidota;s__UBA3663 sp900319235				16.2	1	0.999	334
BAT_CoAss_seasheep.494_k141_13269250_1		K03770	PPIC-type PPIASE domain [PF00639.23]; PPIC-type PPIASE domain [PF13145.8]"; SurA N-terminal domain [PF13623.8];"PPIC-type PPIASE domain [PF13616.8]		NaN	NaN	NaN	12.8707	14.7987	15.0146	14.2791	13.9148	16.217	14.4968	NaN	16.264	14.3485	15.8423	16.1631	NaN	MAG	d__Bacteria;c__Bacteroidia;f__F082;g__F082;o__Bacteroidales;p__Bacteroidota;s__				16.8	1	0.999	654
BAT_CoAss_seasheep.494_k141_15451875_4					NaN	NaN	14.555	NaN	14.6313	14.9827	14.9671	NaN	14.7759	14.6701	NaN	14.6117	14.8566	14.5222	NaN	NaN	MAG	d__Bacteria;c__Bacteroidia;f__F082;g__F082;o__Bacteroidales;p__Bacteroidota;s__				7.7	1	0.999	848
BAT_CoAss_seasheep.494_k141_7072126_5		K03832	Gram-negative bacterial TonB protein C-terminal [PF03544.16]		15.0114	16.0547	15.9501	14.021	16.3519	15.5773	16.9426	15.4533	16.8695	16.4586	15.9421	16.302	16.6606	16.3908	16.7453	16.3995	MAG	d__Bacteria;c__Bacteroidia;f__F082;g__F082;o__Bacteroidales;p__Bacteroidota;s__				17.3	1	0.999	226
BAT_CoAss_seasheep.494_k141_8322644_1					NaN	14.0023	NaN	15.2756	NaN	13.5462	NaN	NaN	NaN	NaN	NaN	NaN	14.956	15.5283	16.5714	NaN	MAG	d__Bacteria;c__Bacteroidia;f__F082;g__F082;o__Bacteroidales;p__Bacteroidota;s__				24	1	0.999	154
BAT_CoAss_seasheep.503_k141_1227218_2					16.3575	NaN	13.1928	NaN	14.107	16.7808	13.9713	16.258	15.0284	17.2648	15.3877	16.2734	NaN	NaN	NaN	NaN	MAG	d__Bacteria;c__Bacteroidia;f__Muribaculaceae;g__C941;o__Bacteroidales;p__Bacteroidota;s__				35.7	1	0.999	412
BAT_CoAss_seasheep.506_k141_203873_1		K21572	SusD family [PF07980.13]";"Starch-binding associating with outer membrane [PF14322.8]		15.7387	16.2229	16.1243	16.1307	14.8858	15.8647	16.0493	15.6492	NaN	14.7981	16.2588	NaN	13.5838	14.576	NaN	14.604	MAG	d__Bacteria;c__Bacteroidia;f__Bacteroidaceae;g__Prevotella;o__Bacteroidales;p__Bacteroidota;s__				21.6	1	0.999	532
BAT_CoAss_seasheep.506_k141_8951008_4					NaN	13.5878	13.3023	13.8435	13.0584	13.0715	NaN	NaN	13.285	13.9646	14.0028	14.0279	NaN	13.4369	NaN	NaN	MAG	d__Bacteria;c__Bacteroidia;f__Bacteroidaceae;g__Prevotella;o__Bacteroidales;p__Bacteroidota;s__				16.4	1	0.999	615
BAT_CoAss_seasheep.510_k141_10752720_3	S2C10099_S2CNODE_51_length_26273_cov_8.677969_2	K01729	Domain of unknown function (DUF4957) [PF16318.7]";"Chondroitinase B [PF14592.8]	chondroitinase B (EC 4.2.2.19); MG-specific alginate lyase (EC 4.2.2.-); oligoalginate lyase / exo-alginate lyase (EC 4.2.2.26) [PL6]; oligoalginate lyase / exo-alginate lyase (EC 4.2.2.26) [PL6_1]; oligoalginate lyase / exo-alginate lyase (EC 4.2.2.26) [PL6_2]; oligoalginate lyase / exo-alginate lyase (EC 4.2.2.26) [PL6_3]"; PL6 alginate lyase (EC 4.2.2.3); poly(alpha-L-guluronate) lyase / G-spe…	NaN	13.7574	14.1407	NaN	NaN	NaN	NaN	NaN	14.6964	NaN	15.6112	15.3143	15.4568	13.3195	NaN	NaN	MAG	d__Bacteria;c__Bacteroidia;f__Bacteroidaceae;g__Prevotella;o__Bacteroidales;p__Bacteroidota;s__				12	1	0.999	702
BAT_CoAss_seasheep.510_k141_15573728_1	S2C10099_S2CNODE_3_length_97020_cov_8.480163_12		SusE outer membrane protein [PF14292.8]		NaN	NaN	NaN	14.1593	NaN	NaN	NaN	NaN	NaN	NaN	15.2956	15.008	14.7518	NaN	NaN	NaN	MAG	d__Bacteria;c__Bacteroidia;f__Bacteroidaceae;g__Prevotella;o__Bacteroidales;p__Bacteroidota;s__				11	1	0.999	392
BAT_CoAss_seasheep.510_k141_526907_2		K21572	Starch-binding associating with outer membrane [PF14322.8]";"SusD family [PF07980.13]		NaN	NaN	NaN	NaN	NaN	NaN	13.5621	NaN	NaN	NaN	NaN	16.4329	15.3986	14.304	NaN	NaN	MAG	d__Bacteria;c__Bacteroidia;f__Bacteroidaceae;g__Prevotella;o__Bacteroidales;p__Bacteroidota;s__				19.1	1	0.999	528
BAT_CoAss_seasheep.511_k141_5010404_6			Divergent InlB B-repeat domain [PF18998.2]";"Secretion system C-terminal sorting domain [PF18962.2]		NaN	NaN	NaN	NaN	NaN	NaN	14.4957	17.0211	13.4168	NaN	16.0561	NaN	16.1055	NaN	16.293	NaN	MAG	d__Bacteria;c__Bacteroidia;f__P3;g__UBA1711;o__Bacteroidales;p__Bacteroidota;s__				11.1	1	0.999	986
BAT_CoAss_seasheep.515_k141_554696_2					NaN	NaN	NaN	13.8699	14.2339	13.8585	NaN	14.494	14.4161	NaN	14.1822	14.1124	NaN	14.0623	NaN	NaN	MAG	d__Bacteria;c__Bacteroidia;f__Bacteroidaceae;g__Prevotella;o__Bacteroidales;p__Bacteroidota;s__				13.4	1	0.999	305
BAT_CoAss_seasheep.519_k141_522762_3			Domain of unknown function [PF16378.7]		17.6265	16.8943	16.9424	17.4723	16.6067	16.6921	15.4919	16.1496	16.2768	15.8465	17.0085	NaN	NaN	16.8584	16.5141	17.102	MAG	d__Bacteria;c__Bacteroidia;f__Bacteroidaceae;g__Prevotella;o__Bacteroidales;p__Bacteroidota;s__				27.1	1	0.999	1458
BAT_CoAss_seasheep.524_k141_13583210_11			Secretion system C-terminal sorting domain [PF18962.2]		14.0473	17.9512	NaN	NaN	NaN	13.6416	14.5989	NaN	NaN	NaN	NaN	NaN	16.0854	14.5077	NaN	NaN	MAG	d__Bacteria;c__Bacteroidia;f__WCHB1-69;g__F23-D06;o__Bacteroidales;p__Bacteroidota;s__F23-D06 sp900316305				13	1	0.999	669
BAT_CoAss_seasheep.527_k141_2552332_1		K03530	Bacterial DNA-binding protein [PF00216.23]		16.1267	16.5313	15.546	15.8802	15.8391	14.1169	14.9651	16.5072	14.9076	15.4376	15.5142	15.5564	NaN	15.9307	NaN	15.1459	MAG	d__Bacteria;c__Bacteroidia;f__P3;g__UBA1711;o__Bacteroidales;p__Bacteroidota;s__				43.9	1	0.999	98
BAT_CoAss_seasheep.535_k141_10081_1			FGGY family of carbohydrate kinases, C-terminal domain [PF02782.18]		16.0959	15.0633	15.3946	15.7931	15.566	15.8707	15.4215	14.0924	15.598	15.7147	15.1541	15.1679	15.524	15.6128	15.9545	14.7794	MAG	d__Bacteria;c__Clostridia;f__Lachnospiraceae;g__CAG-791;o__Lachnospirales;p__Firmicutes_A;s__				49.7	1	0.999	177
BAT_CoAss_seasheep.535_k141_10121539_2		K00068	GDP-mannose 4,6 dehydratase [PF16363.7]"; KR domain [PF08659.12]; NAD dependent epimerase/dehydratase family [PF01370.23]; short chain dehydrogenase [PF00106.27];"Enoyl-(Acyl carrier protein) reductase [PF13561.8]		15.0544	15.3032	16.1891	16.1403	14.9875	16.3077	15.7509	NaN	16.0106	15.8476	15.671	14.7635	16.0365	15.4137	15.0012	14.5699	MAG	d__Bacteria;c__Clostridia;f__Lachnospiraceae;g__CAG-791;o__Lachnospirales;p__Firmicutes_A;s__				16.9	1	0.999	266
BAT_CoAss_seasheep.535_k141_10587691_1		K01624	Fructose-bisphosphate aldolase class-II [PF01116.22]		NaN	14.8588	16.0419	15.8319	16.7512	16.6287	16.4914	15.7744	15.7321	15.0691	15.6344	14.4175	15.1679	15.446	15.3233	NaN	MAG	d__Bacteria;c__Clostridia;f__Lachnospiraceae;g__CAG-791;o__Lachnospirales;p__Firmicutes_A;s__				47.1	1	0.999	136
BAT_CoAss_seasheep.535_k141_10587691_2		K00975			16.3657	15.1316	16.4845	16.7311	17.6343	17.2203	16.8619	16.3821	16.7165	16.0932	15.7136	16.2179	15.5375	15.7671	16.4332	15.4345	MAG	d__Bacteria;c__Clostridia;f__Lachnospiraceae;g__CAG-791;o__Lachnospirales;p__Firmicutes_A;s__				54.7	1	0.999	369
BAT_CoAss_seasheep.535_k141_10587691_3		K00975	Nucleotidyl transferase [PF00483.25]		NaN	14.2547	16.3688	16.4463	17.2748	17.1036	16.697	16.0019	15.5961	14.8978	15.3449	14.5261	14.7022	15.8237	16.5694	14.268	MAG	d__Bacteria;c__Clostridia;f__Lachnospiraceae;g__CAG-791;o__Lachnospirales;p__Firmicutes_A;s__				38.4	1	0.999	375
BAT_CoAss_seasheep.535_k141_11014178_2		K02992	Ribosomal protein S7p/S5e [PF00177.23]		16.1013	14.0875	16.071	15.8795	15.6722	15.8811	16.0138	15.6373	15.2487	14.8708	15.5537	NaN	15.1525	13.9264	14.1695	NaN	MAG	d__Bacteria;c__Clostridia;f__Lachnospiraceae;g__CAG-791;o__Lachnospirales;p__Firmicutes_A;s__				17.3	1	0.999	156
BAT_CoAss_seasheep.535_k141_11620181_2			Bacterial extracellular solute-binding protein [PF01547.27]";"Bacterial extracellular solute-binding protein [PF13416.8]		16.8625	16.8996	17.1385	17.1676	17.407	17.5696	17.3241	16.3797	16.5961	16.8059	16.6434	16.5664	16.364	16.7277	17.6962	16.6188	MAG	d__Bacteria;c__Clostridia;f__Lachnospiraceae;g__CAG-791;o__Lachnospirales;p__Firmicutes_A;s__				20.9	1	0.999	446
BAT_CoAss_seasheep.535_k141_12559844_6			Dak1 domain [PF02733.19]		15.3847	15.1465	15.4013	15.9367	15.22	15.2185	14.9635	NaN	15.088	15.3222	NaN	NaN	15.359	15.1911	15.2097	15.3307	MAG	d__Bacteria;c__Clostridia;f__Lachnospiraceae;g__CAG-791;o__Lachnospirales;p__Firmicutes_A;s__				16.1	1	0.9989	218
BAT_CoAss_seasheep.535_k141_13412187_2		K00703	Starch synthase catalytic domain [PF08323.13]	ADP-Glc: starch glucosyltransferase (EC 2.4.1.21); NDP-Glc: starch glucosyltransferase (EC 2.4.1.242); UDP-Glc: alpha-1,3-glucan synthase (EC 2.4.1.183) UDP-Glc: alpha-1,4-glucan synthase (EC 2.4.1.-) [GT5]";"GT5 UDP-Glc: glycogen glucosyltransferase (EC 2.4.1.11)	16.2905	15.1136	15.0172	15.7891	16.7383	16.1105	15.7158	15.9008	16.495	14.8571	14.3041	15.9637	NaN	14.4675	15.5908	14.8732	MAG	d__Bacteria;c__Clostridia;f__Lachnospiraceae;g__CAG-791;o__Lachnospirales;p__Firmicutes_A;s__				16.3	1	0.999	331
BAT_CoAss_seasheep.535_k141_14323588_1		K00927	Phosphoglycerate kinase [PF00162.21]		15.2787	15.4515	16.8512	16.6885	17.5838	17.4898	17.2015	16.8703	17.1914	15.8855	16.7307	15.7721	15.5437	16.8383	16.312	15.7025	MAG	d__Bacteria;c__Clostridia;f__Lachnospiraceae;g__CAG-791;o__Lachnospirales;p__Firmicutes_A;s__				41.8	1	0.999	261
BAT_CoAss_seasheep.535_k141_14323588_2		K01803	Triosephosphate isomerase [PF00121.20]		17.0898	16.4798	17.0709	17.3264	18.1547	18.1018	17.3475	16.9364	17.5586	16.8329	17.1814	16.621	16.5973	17.5709	18.0561	16.252	MAG	d__Bacteria;c__Clostridia;f__Lachnospiraceae;g__CAG-791;o__Lachnospirales;p__Firmicutes_A;s__				74.3	1	0.999	249
BAT_CoAss_seasheep.535_k141_14493818_4			PTS HPr component phosphorylation site [PF00381.21]		14.74	14.6391	15.2297	15.2737	15.0307	16.0085	15.1133	14.204	15.3135	15.2545	15.156	14.3858	14.9783	15.3626	NaN	NaN	MAG	d__Bacteria;c__Clostridia;f__Lachnospiraceae;g__CAG-791;o__Lachnospirales;p__Firmicutes_A;s__				40	1	0.9982	85
BAT_CoAss_seasheep.535_k141_15358059_1			MalK OB fold domain [PF17912.3]		16.1448	14.9202	16.3624	16.5094	16.1836	16.6363	14.6899	NaN	15.0438	15.8258	16.1531	NaN	NaN	15.5565	NaN	NaN	MAG	d__Bacteria;c__Clostridia;f__Lachnospiraceae;g__CAG-791;o__Lachnospirales;p__Firmicutes_A;s__				28.9	1	0.999	149
BAT_CoAss_seasheep.535_k141_2181871_1		K10540	Periplasmic binding protein-like domain [PF13377.8]"; Periplasmic binding proteins and sugar binding domain of LacI family [PF00532.23];"Periplasmic binding protein domain [PF13407.8]		15.2748	15.1042	16.0311	15.563	16.421	16.592	16.1397	15.6937	14.941	14.8911	15.0331	15.9592	15.5377	16.2729	15.264	14.1214	MAG	d__Bacteria;c__Clostridia;f__Lachnospiraceae;g__CAG-791;o__Lachnospirales;p__Firmicutes_A;s__				27.6	1	0.999	304
BAT_CoAss_seasheep.535_k141_2407791_5		K25086	Bacterial extracellular solute-binding protein [PF13416.8]		13.6919	13.7962	13.558	13.6144	13.8214	14.3512	14.5508	NaN	13.6151	13.7302	NaN	14.1417	14.0429	14.0361	13.9143	14.3021	MAG	d__Bacteria;c__Clostridia;f__Lachnospiraceae;g__CAG-791;o__Lachnospirales;p__Firmicutes_A;s__				20.2	1	0.999	455
BAT_CoAss_seasheep.535_k141_305246_2		K20118	phosphotransferase system, EIIB [PF00367.22]"; Phosphotransferase system, EIIC [PF02378.20];"phosphoenolpyruvate-dependent sugar phosphotransferase system, EIIA 1 [PF00358.22]		14.8999	13.8745	14.727	15.5554	15.1526	15.6254	14.9255	NaN	15.523	15.1344	15.6785	14.4001	14.303	14.7959	15.5522	14.5921	MAG	d__Bacteria;c__Clostridia;f__Lachnospiraceae;g__CAG-791;o__Lachnospirales;p__Firmicutes_A;s__				7.9	1	0.999	732
BAT_CoAss_seasheep.535_k141_3552360_5			Nitrite/Sulfite reductase ferredoxin-like half domain [PF03460.19]";"Nitrite and sulphite reductase 4Fe-4S domain [PF01077.24]		15.2266	NaN	NaN	NaN	15.3174	15.013	NaN	NaN	NaN	NaN	NaN	NaN	14.3644	14.7424	14.3291	NaN	MAG	d__Bacteria;c__Clostridia;f__Lachnospiraceae;g__CAG-791;o__Lachnospirales;p__Firmicutes_A;s__				21.9	1	0.999	169
BAT_CoAss_seasheep.535_k141_4630298_12			Acyl-CoA dehydrogenase, C-terminal domain [PF00441.26]		16.7058	15.5827	16.7336	17.0006	17.3608	16.7599	16.9353	16.1511	17.0915	NaN	16.4742	16.0236	15.4083	16.4259	16.817	NaN	MAG	d__Bacteria;c__Clostridia;f__Lachnospiraceae;g__CAG-791;o__Lachnospirales;p__Firmicutes_A;s__				35.2	1	0.999	71
BAT_CoAss_seasheep.535_k141_4645933_5		K00053	Acetohydroxy acid isomeroreductase, catalytic domain [PF01450.21]";"Acetohydroxy acid isomeroreductase, NADPH-binding domain [PF07991.14]		15.9364	15.577	14.4047	15.6964	16.1836	15.8726	15.3349	14.5789	15.6246	15.1645	NaN	15.4063	14.5896	15.2728	15.6904	15.3857	MAG	d__Bacteria;c__Clostridia;f__Lachnospiraceae;g__CAG-791;o__Lachnospirales;p__Firmicutes_A;s__				49.1	1	0.999	342
BAT_CoAss_seasheep.535_k141_5005250_3		K02864	Ribosomal protein L10 [PF00466.22]		NaN	NaN	14.0397	13.9453	13.6944	NaN	13.1825	12.4459	14.0447	14.1012	NaN	NaN	NaN	NaN	NaN	NaN	MAG	d__Bacteria;c__Clostridia;f__Lachnospiraceae;g__CAG-791;o__Lachnospirales;p__Firmicutes_A;s__				27.3	1	0.999	172
BAT_CoAss_seasheep.535_k141_5306845_1		K02800	PTS system, Lactose/Cellobiose specific IIB subunit [PF02302.19]";"Phosphoenolpyruvate-dependent sugar phosphotransferase system, EIIA 2 [PF00359.24]		NaN	14.694	NaN	15.0332	NaN	15.2662	14.8707	NaN	15.0264	15.232	14.9801	NaN	NaN	15.206	NaN	14.7364	MAG	d__Bacteria;c__Clostridia;f__Lachnospiraceae;g__CAG-791;o__Lachnospirales;p__Firmicutes_A;s__				22.6	1	0.999	359
BAT_CoAss_seasheep.535_k141_5774416_8					NaN	NaN	14.1469	15.6053	14.3665	15.7965	NaN	NaN	14.1499	12.8838	13.8232	NaN	NaN	14.513	NaN	NaN	MAG	d__Bacteria;c__Clostridia;f__Lachnospiraceae;g__CAG-791;o__Lachnospirales;p__Firmicutes_A;s__				23.2	1	0.999	280
BAT_CoAss_seasheep.535_k141_6318741_3			Protein of unknown function (DUF3798) [PF12683.9]		15.6265	15.878	16.1039	15.8434	16.1605	16.4099	14.8881	15.438	15.6642	16.3403	16.0075	15.6408	15.4173	16.1929	16.2063	15.513	MAG	d__Bacteria;c__Clostridia;f__Lachnospiraceae;g__CAG-791;o__Lachnospirales;p__Firmicutes_A;s__				20.1	1	0.999	417
BAT_CoAss_seasheep.535_k141_8986666_1		K03522	Electron transfer flavoprotein domain [PF01012.23]		15.304	15.6963	15.9629	16.8564	18.0226	17.6786	17.4607	NaN	17.5947	15.5696	16.551	15.6594	15.9538	16.1716	17.0324	NaN	MAG	d__Bacteria;c__Clostridia;f__Lachnospiraceae;g__CAG-791;o__Lachnospirales;p__Firmicutes_A;s__				40.1	1	0.999	237
BAT_CoAss_seasheep.535_k141_8986666_2		K03521	Electron transfer flavoprotein domain [PF01012.23]		17.2497	17.506	17.987	18.1364	19.1015	18.8346	18.7043	18.5874	18.8304	17.633	18.0842	17.9829	17.1293	18.3308	19.075	18.122	MAG	d__Bacteria;c__Clostridia;f__Lachnospiraceae;g__CAG-791;o__Lachnospirales;p__Firmicutes_A;s__				45.3	1	0.999	267
BAT_CoAss_seasheep.535_k141_8986666_3			3-hydroxyacyl-CoA dehydrogenase, C-terminal domain [PF00725.24]";"3-hydroxyacyl-CoA dehydrogenase, NAD binding domain [PF02737.20]		17.7038	17.0031	16.6861	17.5821	18.1906	17.8932	16.9764	16.5481	17.2028	16.9241	17.0522	15.7543	15.0519	17.5463	17.4262	15.6988	MAG	d__Bacteria;c__Clostridia;f__Lachnospiraceae;g__CAG-791;o__Lachnospirales;p__Firmicutes_A;s__				48.5	1	0.999	293
BAT_CoAss_seasheep.535_k141_8986666_4		K01715	Enoyl-CoA hydratase/isomerase [PF16113.7]";"Enoyl-CoA hydratase/isomerase [PF00378.22]		16.5678	15.6956	16.0663	16.6029	15.4307	16.4698	14.7584	14.3127	15.9549	16.1251	NaN	NaN	16.0909	14.367	15.5977	15.3748	MAG	d__Bacteria;c__Clostridia;f__Lachnospiraceae;g__CAG-791;o__Lachnospirales;p__Firmicutes_A;s__				22.3	1	0.999	264
BAT_CoAss_seasheep.536_k141_14151680_1			Double zinc ribbon [PF12773.9]";"SPFH domain-Band 7 family [PF13421.8]		14.8138	15.2729	15.1819	15.0415	14.3148	15.6447	14.8048	15.3227	15.3898	15.5122	15.5547	15.4425	15.6858	14.948	14.0095	14.7271	MAG	d__Bacteria;c__Clostridia;f__Lachnospiraceae;g__AC2028;o__Lachnospirales;p__Firmicutes_A;s__AC2028 sp000702685				15	1	0.999	453
BAT_CoAss_seasheep.536_k141_14341754_3		K10546	Periplasmic binding protein domain [PF13407.8]		18.162	17.9296	17.7575	17.5818	18.0961	18.2397	18.0666	17.5165	16.9805	17.7842	17.4679	17.5923	17.9226	17.5378	18.2083	17.0485	MAG	d__Bacteria;c__Clostridia;f__Lachnospiraceae;g__AC2028;o__Lachnospirales;p__Firmicutes_A;s__AC2028 sp000702685				33.9	1	0.999	383
BAT_CoAss_seasheep.536_k141_15733062_6		K04077	TCP-1/cpn60 chaperonin family [PF00118.26]		16.4524	16.5353	16.809	17.3404	16.7134	16.7595	16.6264	16.3262	16.3293	16.6356	17.0375	16.9035	16.0309	16.6029	16.3285	16.181	MAG	d__Bacteria;c__Clostridia;f__Lachnospiraceae;g__AC2028;o__Lachnospirales;p__Firmicutes_A;s__AC2028 sp000702685				27.2	1	0.999	540
BAT_CoAss_seasheep.536_k141_1637096_7		K17318	Domain of unknown function (DUF3502) [PF12010.10]		16.91	16.9923	16.703	16.5878	16.9722	17.2215	17.3128	17.1759	16.7698	16.845	17.0295	17.3923	17.0058	17.01	17.1242	16.7418	MAG	d__Bacteria;c__Clostridia;f__Lachnospiraceae;g__AC2028;o__Lachnospirales;p__Firmicutes_A;s__AC2028 sp000702685				14.1	1	0.999	502
BAT_CoAss_seasheep.536_k141_2060933_1		K00626	Beta-ketoacyl synthase, N-terminal domain [PF00109.28]";"Thiolase, N-terminal domain [PF00108.25]		NaN	15.5201	13.8816	15.0952	15.5681	15.3045	14.583	15.1318	15.1906	15.4615	15.231	15.439	15.4013	15.5962	15.4305	15.08	MAG	d__Bacteria;c__Clostridia;f__Lachnospiraceae;g__AC2028;o__Lachnospirales;p__Firmicutes_A;s__AC2028 sp000702685				24.1	1	0.999	170
BAT_CoAss_seasheep.536_k141_2507253_6		K01834	Histidine phosphatase superfamily (branch 1) [PF00300.24]		16.4939	NaN	16.247	15.8743	16.9309	16.4104	16.3872	16.3067	16.7063	NaN	15.7085	15.7851	15.4635	16.1185	16.5079	NaN	MAG	d__Bacteria;c__Clostridia;f__Lachnospiraceae;g__AC2028;o__Lachnospirales;p__Firmicutes_A;s__AC2028 sp000702685				23.5	1	0.999	132
BAT_CoAss_seasheep.536_k141_6384183_1		K00134	Glyceraldehyde 3-phosphate dehydrogenase, NAD binding domain [PF00044.26]		17.2153	17.0096	16.6604	16.8955	15.5813	16.4982	16.8722	17.0239	16.9943	16.9495	16.3407	16.4421	17.0515	15.9547	15.6354	NaN	MAG	d__Bacteria;c__Clostridia;f__Lachnospiraceae;g__AC2028;o__Lachnospirales;p__Firmicutes_A;s__AC2028 sp000702685				71.8	1	0.999	149
BAT_CoAss_seasheep.536_k141_6624535_4			Bacterial extracellular solute-binding protein [PF13416.8]";"Bacterial extracellular solute-binding protein [PF01547.27]		16.7777	15.3874	15.5516	16.5471	15.0158	16.3494	17.3061	17.1273	16.5027	17.1344	16.9109	15.1598	14.9614	16.603	17.3527	16.7869	MAG	d__Bacteria;c__Clostridia;f__Lachnospiraceae;g__AC2028;o__Lachnospirales;p__Firmicutes_A;s__AC2028 sp000702685				17.2	1	0.999	511
BAT_CoAss_seasheep.537_k141_1036189_14					14.7439	15.2149	14.6886	NaN	15.4451	NaN	14.4732	NaN	15.2591	NaN	13.8182	NaN	NaN	12.5875	NaN	NaN	MAG	d__Bacteria;c__Bacteroidia;f__WCHB1-69;g__F23-D06;o__Bacteroidales;p__Bacteroidota;s__F23-D06 sp900315245				8.1	1	0.999	433
BAT_CoAss_seasheep.537_k141_9127042_11			Type IX secretion system protein PorV [PF19572.1]		14.2933	NaN	NaN	NaN	NaN	NaN	13.8922	NaN	NaN	14.3255	NaN	14.2786	NaN	14.0648	NaN	NaN	MAG	d__Bacteria;c__Bacteroidia;f__WCHB1-69;g__F23-D06;o__Bacteroidales;p__Bacteroidota;s__F23-D06 sp900315245				12.9	1	0.999	394
BAT_CoAss_seasheep.537_k141_9127042_13			Carboxypeptidase regulatory-like domain [PF13620.8]; Outer membrane protein beta-barrel family [PF14905.8]";"TonB dependent receptor [PF00593.26]		NaN	14.1465	15.654	15.1646	15.7848	NaN	15.8774	14.6259	15.9322	15.9381	16.2166	15.6373	15.8423	15.9127	NaN	14.493	MAG	d__Bacteria;c__Bacteroidia;f__WCHB1-69;g__F23-D06;o__Bacteroidales;p__Bacteroidota;s__F23-D06 sp900315245				12.4	1	0.999	1262
BAT_CoAss_seasheep.537_k141_9598173_1					14.9842	14.6409	NaN	NaN	NaN	NaN	NaN	NaN	14.7668	14.3221	NaN	15.1348	NaN	NaN	NaN	NaN	MAG	d__Bacteria;c__Bacteroidia;f__WCHB1-69;g__F23-D06;o__Bacteroidales;p__Bacteroidota;s__F23-D06 sp900315245				9.3	1	0.999	817
BAT_CoAss_seasheep.543_k141_7712404_3					NaN	NaN	20.022	NaN	NaN	NaN	20.8707	NaN	NaN	NaN	20.4706	20.4677	NaN	20.3298	NaN	NaN	MAG	d__Bacteria;c__Bacteroidia;f__Bacteroidaceae;g__Prevotella;o__Bacteroidales;p__Bacteroidota;s__				19.5	1	0.999	765
BAT_CoAss_seasheep.544_k141_11396383_6		K17318			17.2888	17.5121	17.9993	17.3809	17.4095	17.8472	18.2049	18.0157	17.1566	17.3888	17.2557	17.8247	17.8489	17.6136	17.4983	17.754	MAG	d__Bacteria;c__Clostridia;f__Saccharofermentanaceae;g__Saccharofermentans;o__Saccharofermentanales;p__Firmicutes_A;s__				23.1	1	0.999	386
BAT_CoAss_seasheep.544_k141_1195018_3			Bacterial extracellular solute-binding protein [PF01547.27]";"Bacterial extracellular solute-binding protein [PF13416.8]		NaN	15.5803	13.9756	12.8888	14.3464	15.8758	14.8004	NaN	15.028	15.5951	15.792	14.1612	15.8487	15.0929	14.5529	13.4479	MAG	d__Bacteria;c__Clostridia;f__Saccharofermentanaceae;g__Saccharofermentans;o__Saccharofermentanales;p__Firmicutes_A;s__				7.6	1	0.999	622
BAT_CoAss_seasheep.544_k141_12200993_1	k141_12200993__full-cat_1_1	K03046	RNA polymerase Rpb1, domain 1 [PF04997.14]; RNA polymerase Rpb1, domain 2 [PF00623.22]; RNA polymerase Rpb1, domain 3 [PF04983.20]; RNA polymerase Rpb1, domain 4 [PF05000.19]";"RNA polymerase Rpb1, domain 5 [PF04998.19]		15.452	NaN	15.3005	15.4004	NaN	15.5109	15.4324	NaN	15.317	15.0441	15.788	15.7013	NaN	NaN	NaN	NaN	MAG	d__Bacteria;c__Clostridia;f__Saccharofermentanaceae;g__Saccharofermentans;o__Saccharofermentanales;p__Firmicutes_A;s__				10.3	1	0.999	1220
BAT_CoAss_seasheep.544_k141_12387057_5					15.6961	16.6413	17.9769	17.6288	17.5867	17.969	19.5114	17.662	17.416	16.7121	17.5717	13.6529	18.224	17.7264	17.7003	18.7407	MAG	d__Bacteria;c__Clostridia;f__Saccharofermentanaceae;g__Saccharofermentans;o__Saccharofermentanales;p__Firmicutes_A;s__				29.1	1	0.999	179
BAT_CoAss_seasheep.544_k141_1758067_5			TOBE domain [PF08402.12]";"MalK OB fold domain [PF17912.3]		NaN	14.4472	NaN	15.0412	NaN	15.188	15.0011	NaN	14.3919	14.847	14.6477	14.3001	14.4922	15.1599	15.1482	NaN	MAG	d__Bacteria;c__Clostridia;f__Saccharofermentanaceae;g__Saccharofermentans;o__Saccharofermentanales;p__Firmicutes_A;s__				28.1	1	0.999	196
BAT_CoAss_seasheep.544_k141_2077386_1		K03040	Bacterial RNA polymerase, alpha chain C terminal domain [PF03118.17]"; RNA polymerase Rpb3/Rpb11 dimerisation domain [PF01193.26];"RNA polymerase Rpb3/RpoA insert domain [PF01000.28]		15.3207	NaN	15.5524	14.9507	14.4346	15.6819	15.8468	15.7605	14.7599	14.3338	15.6373	14.4589	14.4787	15.6152	14.4524	14.4601	MAG	d__Bacteria;c__Clostridia;f__Saccharofermentanaceae;g__Saccharofermentans;o__Saccharofermentanales;p__Firmicutes_A;s__				16.8	1	0.999	262
BAT_CoAss_seasheep.544_k141_4288104_2			Bacterial extracellular solute-binding protein [PF13416.8]		16.6877	17.6522	14.1808	17.5249	17.2097	15.908	17.8799	17.7611	14.854	17.7118	16.8755	17.9109	17.4175	17.1791	17.6561	16.4167	MAG	d__Bacteria;c__Clostridia;f__Saccharofermentanaceae;g__Saccharofermentans;o__Saccharofermentanales;p__Firmicutes_A;s__				42.4	1	0.999	481
BAT_CoAss_seasheep.544_k141_5222806_7					NaN	14.2515	14.5273	14.6009	NaN	14.2703	14.3545	NaN	NaN	14.3174	NaN	NaN	14.1611	14.1341	NaN	NaN	MAG	d__Bacteria;c__Clostridia;f__Saccharofermentanaceae;g__Saccharofermentans;o__Saccharofermentanales;p__Firmicutes_A;s__				26.7	1	0.999	135
BAT_CoAss_seasheep.544_k141_6129598_4		K03530	Bacterial DNA-binding protein [PF00216.23]		18.1119	18.1602	18.5001	18.1211	17.726	18.3927	18.579	18.3329	17.9404	18.4018	17.8699	17.9068	18.5408	18.4834	18.2722	18.6702	MAG	d__Bacteria;c__Clostridia;f__Saccharofermentanaceae;g__Saccharofermentans;o__Saccharofermentanales;p__Firmicutes_A;s__				36.8	1	0.999	106
BAT_CoAss_seasheep.544_k141_8816276_3		K00927	Phosphoglycerate kinase [PF00162.21]		NaN	13.0716	12.6035	13.8963	13.319	14.5338	14.2508	14.8396	NaN	13.6128	NaN	NaN	NaN	14.4729	14.9162	14.7723	MAG	d__Bacteria;c__Clostridia;f__Saccharofermentanaceae;g__Saccharofermentans;o__Saccharofermentanales;p__Firmicutes_A;s__				49.4	1	0.999	160
BAT_CoAss_seasheep.544_k141_9135562_8			Bacterial extracellular solute-binding protein [PF01547.27]		14.8954	15.0915	15.1614	15.0322	14.7606	15.2481	15.2661	14.9013	15.0062	15.0419	14.1917	15.0036	15.1526	15.0831	NaN	NaN	MAG	d__Bacteria;c__Clostridia;f__Saccharofermentanaceae;g__Saccharofermentans;o__Saccharofermentanales;p__Firmicutes_A;s__				3.7	1	0.9979	487
BAT_CoAss_seasheep.544_k141_9567661_7			Periplasmic binding protein domain [PF13407.8]		15.5335	15.3796	15.1431	15.19	15.1612	15.748	15.4079	15.4753	14.8647	15.2443	15.3467	15.1791	15.4977	15.2447	15.6861	15.3176	MAG	d__Bacteria;c__Clostridia;f__Saccharofermentanaceae;g__Saccharofermentans;o__Saccharofermentanales;p__Firmicutes_A;s__				34.8	1	0.999	204
BAT_CoAss_seasheep.544_k141_9897581_2		K02652	Type II secretion system (T2SS), protein E, N-terminal domain [PF05157.17]";"Type II/IV secretion system protein [PF00437.22]		NaN	15.0722	14.8644	NaN	14.5557	15.091	15.42	15.2446	14.4013	14.1474	14.4589	14.5741	14.5906	14.2073	14.4888	14.7414	MAG	d__Bacteria;c__Clostridia;f__Saccharofermentanaceae;g__Saccharofermentans;o__Saccharofermentanales;p__Firmicutes_A;s__				6.9	1	0.9988	554
BAT_CoAss_seasheep.550_k141_7069622_2			TonB-dependent Receptor Plug Domain [PF07715.17]";"TonB dependent receptor [PF00593.26]		18.6609	16.1744	NaN	NaN	NaN	NaN	14.446	NaN	NaN	NaN	14.6172	NaN	NaN	15.7915	NaN	NaN	MAG	d__Bacteria;c__Bacteroidia;f__Bacteroidaceae;g__Prevotella;o__Bacteroidales;p__Bacteroidota;s__				5	1	0.9981	859
BAT_CoAss_seasheep.553_k141_14093909_2			Carboxypeptidase regulatory-like domain [PF13620.8]";"CarboxypepD_reg-like domain [PF13715.8]		NaN	13.0137	NaN	NaN	NaN	14.3607	13.526	NaN	NaN	15.7128	14.834	NaN	14.8278	15.9104	NaN	14.9122	MAG	d__Bacteria;c__Bacteroidia;f__UBA932;g__RC9;o__Bacteroidales;p__Bacteroidota;s__				19.7	1	0.999	223
BAT_CoAss_seasheep.55_k141_2720939_2			Secretion system C-terminal sorting domain [PF18962.2]		NaN	14.3504	14.772	NaN	14.6352	14.6166	14.8309	NaN	14.8214	14.786	14.7685	NaN	NaN	NaN	NaN	NaN	MAG	d__Bacteria;c__Bacteroidia;f__P3;g__UBA1219;o__Bacteroidales;p__Bacteroidota;s__				11.6	1	0.999	820
BAT_CoAss_seasheep.55_k141_6974135_2					NaN	14.5488	15.1319	NaN	NaN	15.3939	15.6893	15.0162	16.8159	16.2309	15.16	15.2666	14.8659	16.2196	14.3033	15.8042	MAG	d__Bacteria;c__Bacteroidia;f__P3;g__UBA1219;o__Bacteroidales;p__Bacteroidota;s__				36.2	1	0.999	224
BAT_CoAss_seasheep.568_k141_12477720_2		K21572	Starch-binding associating with outer membrane [PF14322.8]";"SusD family [PF07980.13]		15.7405	15.3733	15.6557	14.8055	14.9689	15.3645	14.6323	15.2885	15.1698	15.0348	14.2061	15.3603	15.5227	15.2835	14.244	NaN	MAG	d__Bacteria;c__Bacteroidia;f__Bacteroidaceae;g__Prevotella;o__Bacteroidales;p__Bacteroidota;s__				8.6	1	0.999	572
BAT_CoAss_seasheep.568_k141_199107_6			Fn3 associated [PF13287.8]";"Chitobiase/beta-hexosaminidase C-terminal domain [PF13290.8]		NaN	13.0195	NaN	16.0465	12.8638	14.4774	NaN	NaN	NaN	NaN	NaN	NaN	NaN	NaN	NaN	NaN	MAG	d__Bacteria;c__Bacteroidia;f__Bacteroidaceae;g__Prevotella;o__Bacteroidales;p__Bacteroidota;s__				2.3	1	0.9986	473
BAT_CoAss_seasheep.568_k141_742942_3					13.9216	NaN	14.0629	13.6589	NaN	NaN	NaN	NaN	14.1002	NaN	13.9882	NaN	NaN	13.7097	NaN	NaN	MAG	d__Bacteria;c__Bacteroidia;f__Bacteroidaceae;g__Prevotella;o__Bacteroidales;p__Bacteroidota;s__				14.6	1	0.999	254
BAT_CoAss_seasheep.56_k141_3958557_3			OmpA family [PF00691.22]		15.9666	15.3492	15.5685	16.0879	15.2185	16.2705	16.7938	15.9871	15.8707	15.248	15.9231	15.8532	15.7865	15.4505	16.0714	15.8425	MAG	d__Bacteria;c__Bacteroidia;f__Bacteroidaceae;g__UBA4293;o__Bacteroidales;p__Bacteroidota;s__UBA4293 sp900316585				35.5	1	0.999	380
BAT_CoAss_seasheep.56_k141_6229623_1			Carboxypeptidase regulatory-like domain [PF13620.8]"; TonB-dependent Receptor Plug Domain [PF07715.17];"CarboxypepD_reg-like domain [PF13715.8]		14.3914	14.5639	14.3131	14.8965	NaN	14.5096	14.6473	14.3477	14.9793	14.4722	14.8005	14.3195	NaN	14.6069	NaN	NaN	MAG	d__Bacteria;c__Bacteroidia;f__Bacteroidaceae;g__UBA4293;o__Bacteroidales;p__Bacteroidota;s__UBA4293 sp900316585				19	1	0.999	316
BAT_CoAss_seasheep.56_k141_7314661_1		K21572	SusD family [PF07980.13]";"Starch-binding associating with outer membrane [PF14322.8]		15.0196	15.2847	14.7545	NaN	NaN	NaN	NaN	NaN	15.7942	NaN	15.6454	NaN	NaN	NaN	15.1966	NaN	MAG	d__Bacteria;c__Bacteroidia;f__Bacteroidaceae;g__UBA4293;o__Bacteroidales;p__Bacteroidota;s__UBA4293 sp900316585				9.5	1	0.9978	599
BAT_CoAss_seasheep.56_k141_7314661_2			TonB dependent receptor [PF00593.26]		16.1259	16.0194	15.6892	16.2179	15.3798	15.7518	14.2758	16.0877	16.3617	15.735	15.6784	15.9227	15.6308	16.2715	NaN	14.2599	MAG	d__Bacteria;c__Bacteroidia;f__Bacteroidaceae;g__UBA4293;o__Bacteroidales;p__Bacteroidota;s__UBA4293 sp900316585				22.4	1	0.999	724
BAT_CoAss_seasheep.574_k141_12640829_1		K21573	CarboxypepD_reg-like domain [PF13715.8]; Carboxypeptidase regulatory-like domain [PF13620.8]";"TonB dependent receptor [PF00593.26]		15.1519	15.2682	16.0525	15.6731	15.8344	13.6469	16.3514	15.6851	16.02	15.0638	16.8651	15.2382	16.8235	16.3901	15.8797	NaN	MAG	d__Bacteria;c__Bacteroidia;f__UBA932;g__Bact-11;o__Bacteroidales;p__Bacteroidota;s__				13.6	1	0.999	784
BAT_CoAss_seasheep.575_k141_7093911_1			Elongation factor Tu domain 2 [PF03144.27]";"Elongation factor Tu C-terminal domain [PF03143.19]		14.4946	NaN	15.01	NaN	14.4526	14.9935	14.6001	13.9147	14.0667	14.4288	14.9578	14.7398	14.572	NaN	NaN	14.4233	MAG	d__Bacteria;c__Clostridia;f__CAG-382;g__UBA1206;o__Oscillospirales;p__Firmicutes_A;s__UBA1206 sp002310055				45.1	1	0.999	182
BAT_CoAss_seasheep.575_k141_9388937_3		K17992	Thioredoxin-like [2Fe-2S] ferredoxin [PF01257.21]		NaN	15.2009	NaN	14.8787	14.9868	NaN	NaN	NaN	NaN	NaN	NaN	15.1834	NaN	NaN	NaN	NaN	MAG	d__Bacteria;c__Clostridia;f__CAG-382;g__UBA1206;o__Oscillospirales;p__Firmicutes_A;s__UBA1206 sp002310055				12.2	1	0.999	123
BAT_CoAss_seasheep.579_k141_13422614_1					16.2092	13.8416	14.8069	15.869	NaN	NaN	NaN	NaN	15.8844	NaN	15.7243	14.654	NaN	14.3558	14.9732	14.9424	MAG	d__Bacteria;c__Bacteroidia;f__Bacteroidaceae;g__Prevotella;o__Bacteroidales;p__Bacteroidota;s__Prevotella sp900316265				8.6	1	0.999	595
BAT_CoAss_seasheep.579_k141_13422614_3					14.8789	14.428	14.7169	15.7197	NaN	14.6787	15.0435	14.7902	14.8935	NaN	15.2638	14.1849	NaN	14.5603	14.9875	15.1428	MAG	d__Bacteria;c__Bacteroidia;f__Bacteroidaceae;g__Prevotella;o__Bacteroidales;p__Bacteroidota;s__Prevotella sp900316265				21.3	1	0.999	296
BAT_CoAss_seasheep.579_k141_13479285_2					14.7445	15.9197	15.0966	NaN	15.1788	15.1231	16.2336	16.2481	14.6698	16.6907	16.1672	15.9571	NaN	NaN	15.1018	14.9521	MAG	d__Bacteria;c__Bacteroidia;f__Bacteroidaceae;g__Prevotella;o__Bacteroidales;p__Bacteroidota;s__Prevotella sp900316265				27.6	1	0.999	199
BAT_CoAss_seasheep.579_k141_14186560_1					16.0548	13.4391	NaN	NaN	NaN	NaN	15.6695	NaN	NaN	15.3742	NaN	NaN	16.1271	NaN	NaN	NaN	MAG	d__Bacteria;c__Bacteroidia;f__Bacteroidaceae;g__Prevotella;o__Bacteroidales;p__Bacteroidota;s__Prevotella sp900316265				22.5	1	0.999	852
BAT_CoAss_seasheep.579_k141_14186560_2					NaN	14.252	14.6314	NaN	NaN	NaN	NaN	NaN	14.7781	NaN	NaN	13.9136	NaN	15.0308	NaN	NaN	MAG	d__Bacteria;c__Bacteroidia;f__Bacteroidaceae;g__Prevotella;o__Bacteroidales;p__Bacteroidota;s__Prevotella sp900316265				45.5	1	0.999	385
BAT_CoAss_seasheep.579_k141_3653780_4					17.2579	17.0357	17.3632	17.8745	17.5691	16.9251	16.7561	16.7495	17.0902	16.7932	17.1373	16.2437	15.7731	16.0422	14.5663	14.9001	MAG	d__Bacteria;c__Bacteroidia;f__Bacteroidaceae;g__Prevotella;o__Bacteroidales;p__Bacteroidota;s__Prevotella sp900316265				32.3	1	0.999	1573
BAT_CoAss_seasheep.579_k141_5904280_1			TonB dependent receptor [PF00593.26]		15.6148	16.2683	16.1914	15.7649	16.0181	15.6033	16.2129	16.1604	16.3933	17.1087	16.3726	15.4073	15.782	15.6543	15.5642	16.2655	MAG	d__Bacteria;c__Bacteroidia;f__Bacteroidaceae;g__Prevotella;o__Bacteroidales;p__Bacteroidota;s__Prevotella sp900316265				14.9	1	0.999	855
BAT_CoAss_seasheep.579_k141_6021519_2		K21573	CarboxypepD_reg-like domain [PF13715.8]; TonB-dependent Receptor Plug Domain [PF07715.17]";"TonB dependent receptor [PF00593.26]		NaN	13.5166	14.6594	13.6926	NaN	NaN	NaN	NaN	14.7239	NaN	NaN	NaN	NaN	NaN	NaN	NaN	MAG	d__Bacteria;c__Bacteroidia;f__Bacteroidaceae;g__Prevotella;o__Bacteroidales;p__Bacteroidota;s__Prevotella sp900316265				15.1	1	0.999	1085
BAT_CoAss_seasheep.579_k141_6818165_13					13.9946	15.3465	14.6848	15.3001	15.7948	15.2975	15.2862	NaN	NaN	NaN	14.1256	NaN	NaN	14.3991	15.7732	15.2534	MAG	d__Bacteria;c__Bacteroidia;f__Bacteroidaceae;g__Prevotella;o__Bacteroidales;p__Bacteroidota;s__Prevotella sp900316265				27	1	0.999	204
BAT_CoAss_seasheep.579_k141_6980744_3		K21572	Starch-binding associating with outer membrane [PF14322.8]		15.7535	15.7566	16.4718	16.0372	16.218	16.1257	15.8281	15.7435	16.1345	15.776	16.6155	15.9232	15.8937	15.7096	15.6369	15.1236	MAG	d__Bacteria;c__Bacteroidia;f__Bacteroidaceae;g__Prevotella;o__Bacteroidales;p__Bacteroidota;s__Prevotella sp900316265				31.4	1	0.999	433
BAT_CoAss_seasheep.579_k141_75930_1			Domain of unknown function [PF16378.7]		NaN	16.1524	16.1776	NaN	15.1791	16.485	15.5799	15.6223	12.6232	NaN	NaN	NaN	NaN	15.7996	14.6102	NaN	MAG	d__Bacteria;c__Bacteroidia;f__Bacteroidaceae;g__Prevotella;o__Bacteroidales;p__Bacteroidota;s__Prevotella sp900316265				23.5	1	0.999	881
BAT_CoAss_seasheep.579_k141_8100548_2					15.4339	15.0813	14.4026	16.6332	14.5528	NaN	14.2714	NaN	15.0523	NaN	16.4506	NaN	NaN	NaN	14.7993	NaN	MAG	d__Bacteria;c__Bacteroidia;f__Bacteroidaceae;g__Prevotella;o__Bacteroidales;p__Bacteroidota;s__Prevotella sp900316265				24.2	1	0.999	980
BAT_CoAss_seasheep.579_k141_9149689_3		K21572	SusD family [PF07980.13]";"Starch-binding associating with outer membrane [PF14322.8]		NaN	14.0292	14.6096	NaN	NaN	NaN	14.5871	14.0193	14.9026	NaN	NaN	NaN	14.6793	14.4009	NaN	NaN	MAG	d__Bacteria;c__Bacteroidia;f__Bacteroidaceae;g__Prevotella;o__Bacteroidales;p__Bacteroidota;s__Prevotella sp900316265				6.2	1	0.9987	561
BAT_CoAss_seasheep.584_k141_6119668_2		K00831	Aminotransferase class-V [PF00266.21]		15.3521	16.8625	17.2027	17.4162	17.1564	17.4384	17.5763	17.3722	16.6063	16.8424	17.3743	17.2368	17.0184	17.22	16.9636	17.9355	MAG	d__Bacteria;c__Bacteroidia;f__Muribaculaceae;g__C941;o__Bacteroidales;p__Bacteroidota;s__				24.7	1	0.999	356
BAT_CoAss_seasheep.586_k141_11753984_1			Methyl-coenzyme M reductase beta subunit, N-terminal domain [PF02783.17]		15.498	17.445	17.0481	16.6821	15.5774	18.121	16.1114	17.6938	17.3962	17.639	15.9527	16.4956	17.7022	16.7909	14.2195	17.085	MAG	BAT_CoAss_seasheep.586				53.4	1	0.999	161
BAT_CoAss_seasheep.586_k141_12475255_5		K00205	4Fe-4S dicluster domain [PF12838.9]; 4Fe-4S dicluster domain [PF13183.8]; 4Fe-4S dicluster domain [PF13187.8]; 4Fe-4S dicluster domain [PF13237.8]; 4Fe-4S dicluster domain [PF13247.8]; 4Fe-4S dicluster domain [PF13534.8]; 4Fe-4S dicluster domain [PF13746.8]"; 4Fe-4S double cluster binding domain [PF13484.8];"4Fe-4S dicluster domain [PF14697.8]		NaN	15.9763	15.0872	NaN	13.4345	16.0653	14.4271	15.7029	15.7744	15.9038	14.0985	14.4208	15.7811	15.3993	14.5033	14.7484	MAG	BAT_CoAss_seasheep.586				15.5	1	0.999	367
BAT_CoAss_seasheep.586_k141_1556356_2		K05601	Prismane/CO dehydrogenase family [PF03063.22]		NaN	13.5697	NaN	14.0562	14.2847	NaN	NaN	16.89	14.6235	NaN	NaN	NaN	NaN	NaN	NaN	NaN	MAG	BAT_CoAss_seasheep.586				28.2	1	0.999	433
BAT_CoAss_seasheep.586_k141_2341162_2		K02906	Ribosomal protein L3 [PF00297.24]		15.0996	15.0908	14.7151	15.1771	14.6974	15.3594	NaN	15.006	14.9512	15.1207	14.7174	NaN	15.0668	15.2627	15.1126	NaN	MAG	BAT_CoAss_seasheep.586				20.5	1	0.999	336
BAT_CoAss_seasheep.586_k141_6826014_3		K00202	GXGXG motif [PF01493.21]		15.3834	15.6131	15.4087	15.9914	15.1745	14.8746	13.9255	15.715	15.7252	15.7637	15.5372	14.1744	15.7302	15.8652	15.5739	NaN	MAG	BAT_CoAss_seasheep.586				19.1	1	0.999	288
BAT_CoAss_seasheep.586_k141_8522108_1		K21993	Formate/nitrite transporter [PF01226.19]		15.0441	15.0627	14.6632	15.6967	15.0326	15.9303	14.3747	16.2397	16.4789	15.4648	15.4461	16.1182	15.4183	15.0076	NaN	15.9459	MAG	BAT_CoAss_seasheep.586				9.1	1	0.999	274
BAT_CoAss_seasheep.586_k141_8522108_2			Molybdopterin oxidoreductase Fe4S4 domain [PF04879.18]";"Molybdopterin oxidoreductase [PF00384.24]		NaN	15.7284	15.3778	14.0945	14.222	15.7856	NaN	16.0948	15.774	15.3324	15.4403	NaN	15.7695	15.4676	13.7708	15.6393	MAG	BAT_CoAss_seasheep.586				27.3	1	0.999	450
BAT_CoAss_seasheep.586_k141_9869352_2		K00201	Molybdopterin oxidoreductase [PF00384.24]		NaN	13.3675	NaN	NaN	NaN	14.3864	NaN	14.897	NaN	13.1323	NaN	NaN	14.0988	NaN	NaN	NaN	MAG	BAT_CoAss_seasheep.586				7.2	1	0.999	264
BAT_CoAss_seasheep.586_k141_9869352_3			Molybdopterin oxidoreductase [PF00384.24]		14.5891	16.1526	14.6185	NaN	15.9615	16.3636	15.0077	15.6744	15.8046	15.4365	13.0558	14.7761	16.1021	15.7233	NaN	NaN	MAG	BAT_CoAss_seasheep.586				8.4	1	0.999	166
BAT_CoAss_seasheep.586_k141_9869352_4		K00200			NaN	15.157	14.9166	14.8644	NaN	15.481	14.5766	15.2347	15.4523	15.4342	NaN	14.7643	15.2251	14.8859	15.1749	15.017	MAG	BAT_CoAss_seasheep.586				22.3	1	0.999	332
BAT_CoAss_seasheep.588_k141_10138563_3		K00927	Phosphoglycerate kinase [PF00162.21]		15.3353	16.873	16.3795	16.5242	16.0707	16.3957	16.3122	16.3739	16.779	16.4129	16.598	16.3369	15.9301	16.5685	15.9723	16.2902	MAG	d__Bacteria;c__Clostridia;f__Saccharofermentanaceae;g__Saccharofermentans;o__Saccharofermentanales;p__Firmicutes_A;s__				52.6	1	0.999	152
BAT_CoAss_seasheep.588_k141_10826869_2			Double zinc ribbon [PF12773.9]";"SPFH domain-Band 7 family [PF13421.8]		NaN	14.1746	13.3994	NaN	13.4234	NaN	13.776	14.0227	14.2114	NaN	13.4083	NaN	13.4104	13.3	14.1522	NaN	MAG	d__Bacteria;c__Clostridia;f__Saccharofermentanaceae;g__Saccharofermentans;o__Saccharofermentanales;p__Firmicutes_A;s__				17.6	1	0.999	455
BAT_CoAss_seasheep.588_k141_1231447_1		K01803	Triosephosphate isomerase [PF00121.20]		14.3192	16.9713	16.562	16.8796	16.6904	16.9666	16.8958	17.0024	16.7503	16.4409	15.8479	15.8178	16.0934	16.8408	17.1111	17.1137	MAG	d__Bacteria;c__Clostridia;f__Saccharofermentanaceae;g__Saccharofermentans;o__Saccharofermentanales;p__Firmicutes_A;s__				47.9	1	0.999	219
BAT_CoAss_seasheep.588_k141_12621216_1			TOBE domain [PF08402.12]";"MalK OB fold domain [PF17912.3]		16.1793	16.7707	16.5059	16.4733	16.4934	16.606	16.6329	16.6886	16.5985	16.8246	16.4953	16.2346	16.8854	16.4448	15.4715	16.5198	MAG	d__Bacteria;c__Clostridia;f__Saccharofermentanaceae;g__Saccharofermentans;o__Saccharofermentanales;p__Firmicutes_A;s__				19.3	1	0.9989	161
BAT_CoAss_seasheep.588_k141_12996219_1	MAX_CoAss_seasheep.121_k141_12996219_1				16.2895	16.2554	16.8309	17.0551	16.2499	17.1448	16.7872	16.8785	18.07	16.2659	17.8078	17.153	17.1862	17.1069	17.5254	16.4251	MAG	d__Bacteria;c__Clostridia;f__Saccharofermentanaceae;g__Saccharofermentans;o__Saccharofermentanales;p__Firmicutes_A;s__				49.6	1	0.999	278
BAT_CoAss_seasheep.588_k141_13287829_3			Hsp70 protein [PF00012.22]		NaN	14.5501	14.6889	15.0407	NaN	14.5173	14.8257	NaN	14.5471	14.3618	15.0087	NaN	14.3324	NaN	NaN	NaN	MAG	d__Bacteria;c__Clostridia;f__Saccharofermentanaceae;g__Saccharofermentans;o__Saccharofermentanales;p__Firmicutes_A;s__				24.7	1	0.999	361
BAT_CoAss_seasheep.588_k141_14546281_22			Periplasmic binding proteins and sugar binding domain of LacI family [PF00532.23]";"Periplasmic binding protein domain [PF13407.8]		15.8555	15.6405	15.5524	15.4804	15.8508	16.1611	15.5334	16.5331	15.7795	15.5363	16.0036	15.5334	16.1677	15.9635	16.0579	15.058	MAG	d__Bacteria;c__Clostridia;f__Saccharofermentanaceae;g__Saccharofermentans;o__Saccharofermentanales;p__Firmicutes_A;s__				22.2	1	0.999	338
BAT_CoAss_seasheep.588_k141_228364_47			Mitochondrial biogenesis AIM24 [PF01987.19]		15.5597	16.6028	16.3811	16.0319	16.0519	16.2398	16.3593	15.9171	15.5062	15.7296	16.4085	15.7413	16.3503	16.1479	15.4886	15.2959	MAG	d__Bacteria;c__Clostridia;f__Saccharofermentanaceae;g__Saccharofermentans;o__Saccharofermentanales;p__Firmicutes_A;s__				26.5	1	0.999	223
BAT_CoAss_seasheep.588_k141_2963353_16		K03531	FtsZ family, C-terminal domain [PF12327.10]";"Tubulin/FtsZ family, GTPase domain [PF00091.27]		NaN	16.3314	16.1493	16.524	15.9181	16.1704	16.6506	16.2839	15.4221	16.2782	16.537	16.0855	16.3532	16.4225	16.0445	15.2068	MAG	d__Bacteria;c__Clostridia;f__Saccharofermentanaceae;g__Saccharofermentans;o__Saccharofermentanales;p__Firmicutes_A;s__				15.8	1	0.999	480
BAT_CoAss_seasheep.588_k141_3529827_4			PrkA AAA domain [PF08298.13]";"ABC transporter [PF00005.29]		15.757	16.868	16.9427	16.9672	16.5133	16.9225	17.138	16.9605	16.9468	16.7271	17.0792	16.6071	17.1974	16.7543	16.9314	16.3535	MAG	d__Bacteria;c__Clostridia;f__Saccharofermentanaceae;g__Saccharofermentans;o__Saccharofermentanales;p__Firmicutes_A;s__				56.8	1	0.999	162
BAT_CoAss_seasheep.588_k141_4605812_2		K02996	Ribosomal protein S9/S16 [PF00380.21]		16.1717	16.4628	16.1374	16.0245	16.7678	15.9606	16.1573	16.5749	15.7873	15.0509	16.3183	15.4703	15.9746	15.5956	15.9912	15.8565	MAG	d__Bacteria;c__Clostridia;f__Saccharofermentanaceae;g__Saccharofermentans;o__Saccharofermentanales;p__Firmicutes_A;s__				19	1	0.999	137
BAT_CoAss_seasheep.588_k141_7357329_1	MAX_CoAss_seasheep.121_k141_7357329_1				NaN	16.1148	16.45	17.347	16.3473	17.5134	17.1792	17.2482	17.7702	16.2714	17.4328	16.8156	17.2111	16.9981	16.391	15.5875	MAG	d__Bacteria;c__Clostridia;f__Saccharofermentanaceae;g__Saccharofermentans;o__Saccharofermentanales;p__Firmicutes_A;s__				37.5	1	0.999	261
BAT_CoAss_seasheep.588_k141_9415697_19		K02662	[PF11104.10]";"Type IV pilus assembly protein PilM		14.8759	16.0252	13.6532	15.6734	14.5801	15.4229	14.9863	15.872	15.9402	NaN	15.4047	NaN	NaN	NaN	12.7116	NaN	MAG	d__Bacteria;c__Clostridia;f__Saccharofermentanaceae;g__Saccharofermentans;o__Saccharofermentanales;p__Firmicutes_A;s__				18.9	1	0.999	370
BAT_CoAss_seasheep.594_k141_10937810_6					14.2964	13.4185	15.117	NaN	14.1111	16.3211	15.6778	14.9845	13.5424	16.4588	15.4914	NaN	15.8647	16.4583	13.8966	14.7052	MAG	d__Bacteria;c__Bacteroidia;f__UBA932;g__RC9;o__Bacteroidales;p__Bacteroidota;s__				32	1	0.999	181
BAT_CoAss_seasheep.598_k141_12404817_6		K03530	Bacterial DNA-binding protein [PF00216.23]		14.1118	14.4837	15.0058	NaN	NaN	NaN	NaN	14.0236	NaN	NaN	NaN	14.1763	NaN	NaN	NaN	NaN	MAG	d__Bacteria;c__Bacteroidia;f__Bacteroidaceae;g__UBA6382;o__Bacteroidales;p__Bacteroidota;s__				31	1	0.999	87
BAT_CoAss_seasheep.598_k141_5891006_2			OmpA family [PF00691.22]		16.582	17.1174	17.0067	16.7119	15.5108	14.5874	16.5578	17.2991	16.3958	17.0967	NaN	16.6451	14.7935	15.1781	NaN	14.8673	MAG	d__Bacteria;c__Bacteroidia;f__Bacteroidaceae;g__UBA6382;o__Bacteroidales;p__Bacteroidota;s__				41	1	0.999	117
BAT_CoAss_seasheep.598_k141_9952746_1					15.4668	15.8411	14.5727	NaN	13.9037	NaN	NaN	15.279	14.484	16.1687	13.5742	15.5875	13.7462	NaN	NaN	15.5942	MAG	d__Bacteria;c__Bacteroidia;f__Bacteroidaceae;g__UBA6382;o__Bacteroidales;p__Bacteroidota;s__				36	1	0.999	86
BAT_CoAss_seasheep.599_k141_2108758_26		K02931	Ribosomal protein L5 [PF00281.21]";"ribosomal L5P family C-terminus [PF00673.23]		16.4167	15.1144	16.0349	15.7462	15.6002	15.0645	15.8939	15.7238	16.3385	14.5716	15.9016	16.1296	15.3491	15.9791	15.1029	15.9307	MAG	d__Bacteria;c__Clostridia;f__UBA1255;g__UBA1255;o__UBA1212;p__Firmicutes_A;s__				21.1	1	0.999	180
BAT_CoAss_seasheep.599_k141_2108758_35		K02886	Ribosomal Proteins L2, RNA binding domain [PF00181.25]";"Ribosomal Proteins L2, C-terminal domain [PF03947.20]		14.8196	NaN	15.9975	15.1493	NaN	NaN	14.3429	NaN	15.6473	NaN	15.8863	NaN	14.4093	14.3054	NaN	NaN	MAG	d__Bacteria;c__Clostridia;f__UBA1255;g__UBA1255;o__UBA1212;p__Firmicutes_A;s__				18.1	1	0.9988	277
BAT_CoAss_seasheep.600_k141_10542079_11		K07335	ABC transporter substrate-binding protein PnrA-like [PF02608.16]		NaN	14.096	14.4952	13.9403	14.7863	14.4492	14.8426	14.7433	14.0049	14.3207	14.3296	14.4211	14.6034	14.7966	NaN	NaN	MAG	d__Bacteria;c__Clostridia;f__UBA1212;g__UBA1212;o__UBA1212;p__Firmicutes_A;s__				10.4	1	0.999	356
BAT_CoAss_seasheep.600_k141_10634968_15			Mitochondrial biogenesis AIM24 [PF01987.19]		16.4056	16.2778	16.2996	16.9993	16.1029	16.3843	16.2694	16.2952	15.8534	16.1193	16.2421	16.2193	16.4888	16.1717	15.6599	15.8541	MAG	d__Bacteria;c__Clostridia;f__UBA1212;g__UBA1212;o__UBA1212;p__Firmicutes_A;s__				7.2	1	0.999	223
BAT_CoAss_seasheep.603_k141_3226728_3			OmpA family [PF00691.22]		NaN	14.8855	NaN	13.5716	12.2679	NaN	12.7414	12.6972	15.0748	15.8954	16.2471	15.6245	15.4748	15.8402	14.2702	15.5457	MAG	d__Bacteria;c__Bacteroidia;f__UBA932;g__RC9;o__Bacteroidales;p__Bacteroidota;s__				21.5	1	0.999	381
BAT_CoAss_seasheep.603_k141_538977_3					NaN	NaN	NaN	NaN	NaN	NaN	NaN	NaN	NaN	NaN	NaN	15.5422	NaN	14.731	NaN	17.4185	MAG	d__Bacteria;c__Bacteroidia;f__UBA932;g__RC9;o__Bacteroidales;p__Bacteroidota;s__				25.1	1	0.999	605
BAT_CoAss_seasheep.603_k141_7539169_4		K21572	Starch-binding associating with outer membrane [PF14322.8]";"SusD family [PF07980.13]		NaN	NaN	NaN	NaN	NaN	NaN	NaN	NaN	NaN	NaN	14.4393	13.7403	NaN	13.7678	NaN	NaN	MAG	d__Bacteria;c__Bacteroidia;f__UBA932;g__RC9;o__Bacteroidales;p__Bacteroidota;s__				14.9	1	0.999	583
BAT_CoAss_seasheep.636_k141_13556613_21		K01056	Peptidyl-tRNA hydrolase [PF01195.21]		15.8694	15.424	16.0772	15.2961	16.1163	15.9852	16.2129	15.8059	15.6113	16.3145	16.3115	16.2311	16.314	15.6355	NaN	16.167	MAG	d__Bacteria;c__Bacteroidia;f__Bacteroidaceae;g__UBA4372;o__Bacteroidales;p__Bacteroidota;s__				12.1	1	0.9974	240
BAT_CoAss_seasheep.636_k141_15024525_7					NaN	14.6319	14.6259	NaN	14.9471	NaN	NaN	14.8671	14.944	NaN	14.6498	15.4165	NaN	NaN	NaN	NaN	MAG	d__Bacteria;c__Bacteroidia;f__Bacteroidaceae;g__UBA4372;o__Bacteroidales;p__Bacteroidota;s__				18.6	1	0.999	984
BAT_CoAss_seasheep.636_k141_8165297_15					NaN	15.4688	NaN	NaN	15.8056	NaN	NaN	NaN	NaN	NaN	16.5442	16.4952	15.8902	NaN	NaN	NaN	MAG	d__Bacteria;c__Bacteroidia;f__Bacteroidaceae;g__UBA4372;o__Bacteroidales;p__Bacteroidota;s__				7.2	1	0.9989	1188
BAT_CoAss_seasheep.636_k141_8865002_12					NaN	15.8013	15.4369	NaN	NaN	NaN	NaN	NaN	NaN	15.4886	NaN	16.301	15.894	NaN	NaN	NaN	MAG	d__Bacteria;c__Bacteroidia;f__Bacteroidaceae;g__UBA4372;o__Bacteroidales;p__Bacteroidota;s__				19.8	1	0.999	1221
BAT_CoAss_seasheep.638_k141_15504576_5		K21572	Starch-binding associating with outer membrane [PF14322.8]";"SusD family [PF07980.13]		NaN	16.8839	15.336	14.5284	16.0469	NaN	14.3949	16.2173	14.6586	15.5084	NaN	17.8086	16.7151	NaN	16.9456	NaN	MAG	d__Bacteria;c__Bacteroidia;f__Bacteroidaceae;g__Prevotella;o__Bacteroidales;p__Bacteroidota;s__				43.9	1	0.999	633
BAT_CoAss_seasheep.638_k141_15504576_6					13.8541	15.117	14.4751	15.5339	16.0474	15.5312	14.9719	15.243	14.0979	15.4302	14.1597	15.5906	15.7792	15.3538	15.5381	NaN	MAG	d__Bacteria;c__Bacteroidia;f__Bacteroidaceae;g__Prevotella;o__Bacteroidales;p__Bacteroidota;s__				42	1	0.999	243
BAT_CoAss_seasheep.638_k141_6264840_3			FHA domain [PF00498.28]";"Inner membrane component of T3SS, cytoplasmic domain [PF16697.7]		14.4645	16.7974	16.8464	15.5298	16.7709	16.6581	15.5118	16.5818	16.5729	16.0129	16.3163	16.8588	16.7	16.6917	16.2756	NaN	MAG	d__Bacteria;c__Bacteroidia;f__Bacteroidaceae;g__Prevotella;o__Bacteroidales;p__Bacteroidota;s__				16.9	1	0.999	621
BAT_CoAss_seasheep.638_k141_7812437_2		K21573	CarboxypepD_reg-like domain [PF13715.8]";"TonB dependent receptor [PF00593.26]		16.836	16.4136	16.0852	15.5623	16.2941	15.6109	16.2116	15.7106	16.1382	14.5445	15.639	15.6906	16.8495	15.9102	15.6928	14.5406	MAG	d__Bacteria;c__Bacteroidia;f__Bacteroidaceae;g__Prevotella;o__Bacteroidales;p__Bacteroidota;s__				11.3	1	0.999	1080
BAT_CoAss_seasheep.638_k141_8087337_5					NaN	17.086	14.5426	NaN	14.9646	NaN	NaN	13.4459	NaN	NaN	NaN	16.837	15.5821	NaN	16.5503	NaN	MAG	d__Bacteria;c__Bacteroidia;f__Bacteroidaceae;g__Prevotella;o__Bacteroidales;p__Bacteroidota;s__				37.9	1	0.999	572
BAT_CoAss_seasheep.638_k141_8087337_6			OmpA family [PF00691.22]		NaN	15.3359	NaN	NaN	NaN	NaN	NaN	14.1625	NaN	13.3124	NaN	16.2122	NaN	NaN	15.2351	NaN	MAG	d__Bacteria;c__Bacteroidia;f__Bacteroidaceae;g__Prevotella;o__Bacteroidales;p__Bacteroidota;s__				29.1	1	0.999	382
BAT_CoAss_seasheep.63_k141_1048354_5		K03530	Bacterial DNA-binding protein [PF00216.23]		16.8408	16.4312	16.7521	17.1485	16.8707	17.3805	17.2662	17.3415	16.1782	18.1921	16.8061	15.9559	16.9125	16.9371	17.1072	17.3537	MAG	d__Bacteria;c__Clostridia;f__Lachnospiraceae;g__UBA3766;o__Lachnospirales;p__Firmicutes_A;s__				50	1	0.999	94
BAT_CoAss_seasheep.63_k141_11827427_16		K00927	Phosphoglycerate kinase [PF00162.21]		17.4342	17.2222	17.5072	17.4764	17.8756	17.8094	17.9034	17.4459	17.2784	17.4535	17.1605	17.3496	17.258	17.8881	17.9343	17.5457	MAG	d__Bacteria;c__Clostridia;f__Lachnospiraceae;g__UBA3766;o__Lachnospirales;p__Firmicutes_A;s__				55.9	1	0.999	410
BAT_CoAss_seasheep.63_k141_11827427_18		K01803	Triosephosphate isomerase [PF00121.20]		16.1983	17.1831	17.0462	17.2279	17.6356	17.1522	17.1963	17.4471	17.0956	17.346	16.9524	17.4768	17.5557	17.2465	17.0838	17.09	MAG	d__Bacteria;c__Clostridia;f__Lachnospiraceae;g__UBA3766;o__Lachnospirales;p__Firmicutes_A;s__				44.4	1	0.999	248
BAT_CoAss_seasheep.63_k141_15011411_27		K02935	Ribosomal protein L7/L12 dimerisation domain [PF16320.7]";"Ribosomal protein L7/L12 C-terminal domain [PF00542.21]		14.7719	15.7242	16.3473	16.2623	15.9107	15.9307	16.1387	15.7962	15.7307	16.516	16.0399	15.5609	16.32	16.0364	15.0909	15.701	MAG	d__Bacteria;c__Clostridia;f__Lachnospiraceae;g__UBA3766;o__Lachnospirales;p__Firmicutes_A;s__				39.7	1	0.999	126
BAT_CoAss_seasheep.63_k141_27577_1			PEP-utilising enzyme, PEP-binding domain [PF02896.20]		16.6852	16.569	16.1809	16.6602	16.826	16.6999	16.6946	16.4713	16.3222	16.4502	16.3978	16.472	15.0483	16.7412	16.8399	17.008	MAG	d__Bacteria;c__Clostridia;f__Lachnospiraceae;g__UBA3766;o__Lachnospirales;p__Firmicutes_A;s__				50	1	0.999	156
BAT_CoAss_seasheep.63_k141_2932987_1			Mitochondrial biogenesis AIM24 [PF01987.19]		15.8155	14.8994	14.8908	15.8858	15.0345	16.5425	16.393	15.1885	15.8452	16.4884	15.9289	16.2489	15.7448	16.1437	15.3663	15.8625	MAG	d__Bacteria;c__Clostridia;f__Lachnospiraceae;g__UBA3766;o__Lachnospirales;p__Firmicutes_A;s__				29.6	1	0.999	226
BAT_CoAss_seasheep.63_k141_6436245_10		K17318	Bacterial extracellular solute-binding protein [PF01547.27]		NaN	NaN	NaN	14.7171	14.4889	15.6288	15.3154	15.4149	NaN	15.9414	NaN	NaN	NaN	NaN	16.9526	16.6571	MAG	d__Bacteria;c__Clostridia;f__Lachnospiraceae;g__UBA3766;o__Lachnospirales;p__Firmicutes_A;s__				35.5	1	0.999	589
BAT_CoAss_seasheep.63_k141_6669653_3		K10546	Periplasmic binding proteins and sugar binding domain of LacI family [PF00532.23]";"Periplasmic binding protein domain [PF13407.8]		16.2395	15.9215	16.2851	16.0456	16.9488	17.3008	16.7393	17.026	14.1988	17.0224	16.3955	15.564	16.4403	16.8067	16.9138	16.482	MAG	d__Bacteria;c__Clostridia;f__Lachnospiraceae;g__UBA3766;o__Lachnospirales;p__Firmicutes_A;s__				45	1	0.999	353
BAT_CoAss_seasheep.63_k141_6962555_13		K04077	TCP-1/cpn60 chaperonin family [PF00118.26]		NaN	13.4338	NaN	15.11	NaN	13.5771	NaN	13.9718	NaN	14.0453	15.4771	NaN	NaN	NaN	NaN	14.776	MAG	d__Bacteria;c__Clostridia;f__Lachnospiraceae;g__UBA3766;o__Lachnospirales;p__Firmicutes_A;s__				25.2	1	0.999	540
BAT_CoAss_seasheep.63_k141_7159239_6		K00688	Carbohydrate phosphorylase [PF00343.22]	GT35 glycogen or starch phosphorylase (EC 2.4.1.1). [GT35]	NaN	15.1632	14.8236	14.9331	15.2884	15.172	15.2001	15.3101	15.0108	14.8772	15.0001	15.4479	15.1466	15.1696	14.8251	15.1645	MAG	d__Bacteria;c__Clostridia;f__Lachnospiraceae;g__UBA3766;o__Lachnospirales;p__Firmicutes_A;s__				7	1	0.999	974
BAT_CoAss_seasheep.63_k141_7976630_1			L-fucose isomerase, C-terminal domain [PF02952.19]		15.9982	15.4662	15.1533	15.5851	15.4221	15.9108	15.9367	15.7183	14.5507	15.5958	15.0444	15.146	15.3877	15.6945	15.9581	16.3142	MAG	d__Bacteria;c__Clostridia;f__Lachnospiraceae;g__UBA3766;o__Lachnospirales;p__Firmicutes_A;s__				35.1	1	0.999	168
BAT_CoAss_seasheep.63_k141_8167380_2		K06346	Jag N-terminus [PF14804.8]; R3H domain [PF01424.24]";"KH domain [PF13083.8]		NaN	NaN	12.3148	12.4851	NaN	12.5031	NaN	NaN	NaN	12.2706	NaN	NaN	NaN	NaN	NaN	NaN	MAG	d__Bacteria;c__Clostridia;f__Lachnospiraceae;g__UBA3766;o__Lachnospirales;p__Firmicutes_A;s__				16.1	1	0.999	273
BAT_CoAss_seasheep.63_k141_8878646_3	MAX_CoAss_seasheep.217_k141_8878646_3				14.2996	NaN	13.4569	14.2182	NaN	15.6206	14.2643	NaN	14.3709	13.5024	13.6085	NaN	NaN	14.6583	13.6957	14.9403	MAG	d__Bacteria;c__Clostridia;f__Lachnospiraceae;g__UBA3766;o__Lachnospirales;p__Firmicutes_A;s__				24.4	1	0.999	246
BAT_CoAss_seasheep.650_k141_15029916_1		K00927	Phosphoglycerate kinase [PF00162.21]		15.231	15.3294	15.5641	15.608	15.5425	15.5822	14.7916	15.3227	15.3055	15.0993	15.3713	14.7333	14.9357	15.2146	NaN	NaN	MAG	d__Bacteria;c__Bacteroidia;f__UBA932;g__RC9;o__Bacteroidales;p__Bacteroidota;s__				22.9	1	0.999	375
BAT_CoAss_seasheep.652_k141_11663361_1		K00831			17.5817	17.092	16.9845	17.0938	16.8885	16.8591	17.2437	17.1794	16.0952	15.502	16.3297	15.443	14.8605	16.7139	15.4199	16.4423	MAG	d__Bacteria;c__Clostridia;f__Lachnospiraceae;g__;o__Lachnospirales;p__Firmicutes_A;s__				28.1	1	0.999	278
BAT_CoAss_seasheep.652_k141_11995559_1			L-arabinose isomerase [PF02610.17]";"L-fucose isomerase, C-terminal domain [PF02952.19]		17.0641	17.0111	16.4046	16.9589	16.7328	17.0326	17.2885	17.1579	16.4599	16.5658	16.7662	16.8387	16.9889	16.9232	16.6077	16.8869	MAG	d__Bacteria;c__Clostridia;f__Lachnospiraceae;g__;o__Lachnospirales;p__Firmicutes_A;s__				22.4	1	0.999	492
BAT_CoAss_seasheep.652_k141_13725551_4		K03310	Sodium:alanine symporter family [PF01235.19]		14.6282	15.9275	16.1068	16.2879	15.7979	16.1945	15.7808	15.2333	16.1422	16.3624	16.2124	16.1203	15.491	15.9498	15.3741	15.349	MAG	d__Bacteria;c__Clostridia;f__Lachnospiraceae;g__;o__Lachnospirales;p__Firmicutes_A;s__				8.1	1	0.999	469
BAT_CoAss_seasheep.652_k141_14981093_8		K02992	Ribosomal protein S7p/S5e [PF00177.23]		16.2291	15.9291	16.0168	16.2382	14.8744	15.7926	14.9849	15.9067	15.6838	16.13	15.8527	15.8952	15.8387	16.0628	NaN	NaN	MAG	d__Bacteria;c__Clostridia;f__Lachnospiraceae;g__;o__Lachnospirales;p__Firmicutes_A;s__				26.4	1	0.999	163
BAT_CoAss_seasheep.652_k141_3365782_2		K02406	Bacterial flagellin C-terminal helical region [PF00700.23]";"Bacterial flagellin N-terminal helical region [PF00669.22]		NaN	15.1606	15.0378	14.8291	15.2431	15.1254	14.83	14.7766	15.6043	15.215	NaN	NaN	15.6621	15.6078	NaN	NaN	MAG	d__Bacteria;c__Clostridia;f__Lachnospiraceae;g__;o__Lachnospirales;p__Firmicutes_A;s__				30.5	1	0.999	272
BAT_CoAss_seasheep.652_k141_540619_1		K03522	Electron transfer flavoprotein domain [PF01012.23]";"Electron transfer flavoprotein FAD-binding domain [PF00766.21]		NaN	14.1453	14.7389	NaN	14.748	14.8476	14.4774	14.8267	NaN	14.5133	14.6406	14.8655	14.5138	14.9903	15.085	14.9515	MAG	d__Bacteria;c__Clostridia;f__Lachnospiraceae;g__;o__Lachnospirales;p__Firmicutes_A;s__				19.2	1	0.999	359
BAT_CoAss_seasheep.652_k141_5553802_5		K00134	Glyceraldehyde 3-phosphate dehydrogenase, NAD binding domain [PF00044.26]";"Glyceraldehyde 3-phosphate dehydrogenase, C-terminal domain [PF02800.22]		NaN	12.703	13.0381	12.9017	14.0682	14.1683	NaN	NaN	14.3988	NaN	12.2415	NaN	NaN	13.9475	NaN	NaN	MAG	d__Bacteria;c__Clostridia;f__Lachnospiraceae;g__;o__Lachnospirales;p__Firmicutes_A;s__				9.7	1	0.999	360
BAT_CoAss_seasheep.652_k141_815636_14		K02988	Ribosomal protein S5, N-terminal domain [PF00333.22]";"Ribosomal protein S5, C-terminal domain [PF03719.17]		NaN	15.6614	15.7199	15.7767	15.2615	15.2798	15.6522	15.2642	15.7592	15.733	15.8421	15.0758	15.4624	15.429	14.8872	NaN	MAG	d__Bacteria;c__Clostridia;f__Lachnospiraceae;g__;o__Lachnospirales;p__Firmicutes_A;s__				27.8	1	0.999	169
BAT_CoAss_seasheep.652_k141_815636_24		K02878	Ribosomal protein L16p/L10e [PF00252.20]		17.5729	17.1786	17.0614	17.2458	17.1599	16.9642	17.2673	17.1291	16.8493	16.6967	17.2134	17.1295	17.0158	17.0212	17.1247	17.3461	MAG	d__Bacteria;c__Clostridia;f__Lachnospiraceae;g__;o__Lachnospirales;p__Firmicutes_A;s__				24.8	1	0.999	145
BAT_CoAss_seasheep.652_k141_815636_5		K02948	Ribosomal protein S11 [PF00411.21]		17.2435	17.0517	17.0387	17.2582	16.8207	16.4927	17.0056	16.5713	16.9857	16.8346	17.1912	16.3226	16.6408	16.6496	16.3418	15.9451	MAG	d__Bacteria;c__Clostridia;f__Lachnospiraceae;g__;o__Lachnospirales;p__Firmicutes_A;s__				22.1	1	0.999	131
BAT_CoAss_seasheep.652_k141_9245122_2		K03521	Electron transfer flavoprotein domain [PF01012.23]		NaN	13.8802	NaN	NaN	NaN	13.415	NaN	NaN	NaN	NaN	NaN	14.2391	NaN	14.103	14.7813	14.1042	MAG	d__Bacteria;c__Clostridia;f__Lachnospiraceae;g__;o__Lachnospirales;p__Firmicutes_A;s__				35.6	1	0.999	261
BAT_CoAss_seasheep.652_k141_9245122_4		K00074	3-hydroxyacyl-CoA dehydrogenase, C-terminal domain [PF00725.24]";"3-hydroxyacyl-CoA dehydrogenase, NAD binding domain [PF02737.20]		15.6421	14.6671	15.1226	14.8231	15.4699	15.3513	15.0315	15.0636	15.0476	14.6046	14.5378	14.5794	14.1414	15.0282	15.218	14.8839	MAG	d__Bacteria;c__Clostridia;f__Lachnospiraceae;g__;o__Lachnospirales;p__Firmicutes_A;s__				24.6	1	0.999	280
BAT_CoAss_seasheep.65_k141_11559132_8		K00443	4Fe-4S dicluster domain [PF12838.9]; 4Fe-4S dicluster domain [PF13187.8]; 4Fe-4S dicluster domain [PF13237.8]; 4Fe-4S dicluster domain [PF13247.8]"; 4Fe-4S dicluster domain [PF14697.8];"NADH ubiquinone oxidoreductase, 20 Kd subunit [PF01058.24]		17.014	17.1803	17.3752	17.0969	17.3486	16.8816	16.7669	16.5938	16.8001	17.0655	17.0311	17.1261	17.035	16.4275	17.1956	16.4559	MAG	BAT_CoAss_seasheep.65				33.6	1	0.999	280
BAT_CoAss_seasheep.65_k141_3123995_1		K00059	KR domain [PF08659.12]"; short chain dehydrogenase [PF00106.27];"Enoyl-(Acyl carrier protein) reductase [PF13561.8]		NaN	16.34	17.1096	16.0861	16.2442	NaN	16.9176	15.8959	16.3111	17.5882	16.2414	15.5854	16.5415	16.8319	16.7063	16.684	MAG	BAT_CoAss_seasheep.65				32.4	1	0.999	256
BAT_CoAss_seasheep.668_k141_7909196_4		K00975	Nucleotidyl transferase [PF00483.25]		15.3957	16.2432	12.7505	NaN	16.4809	NaN	14.157	NaN	NaN	NaN	NaN	NaN	NaN	NaN	NaN	15.0299	MAG	d__Bacteria;c__Bacilli;f__CAG-826;g__;o__RFN20;p__Firmicutes;s__				7.5	1	0.999	373
BAT_CoAss_seasheep.669_k141_13069189_4		K21572	SusD family [PF07980.13]";"Starch-binding associating with outer membrane [PF14322.8]		15.4942	15.0882	14.5609	15.2922	15.745	15.2009	15.0903	15.2614	15.2468	NaN	14.9594	15.316	15.7697	14.3583	15.4939	14.7885	MAG	d__Bacteria;c__Bacteroidia;f__Bacteroidaceae;g__Prevotella;o__Bacteroidales;p__Bacteroidota;s__				35.2	1	0.999	634
BAT_CoAss_seasheep.669_k141_13069189_5		K21573	CarboxypepD_reg-like domain [PF13715.8]; Carboxypeptidase regulatory-like domain [PF13620.8]"; OmpA family [PF00691.22]; TonB-dependent Receptor Plug Domain [PF07715.17];"TonB dependent receptor [PF00593.26]		16.2541	16.7214	16.8072	17.017	17.3398	16.8688	16.8556	17.102	16.8663	NaN	16.8161	16.7667	16.5281	15.6293	16.5901	15.4797	MAG	d__Bacteria;c__Bacteroidia;f__Bacteroidaceae;g__Prevotella;o__Bacteroidales;p__Bacteroidota;s__				31.2	1	0.999	1253
BAT_CoAss_seasheep.669_k141_15509399_8					15.5477	NaN	16.4295	13.8639	13.6996	14.3306	16.5835	NaN	13.9443	15.5233	16.3021	13.3602	NaN	16.4133	NaN	NaN	MAG	d__Bacteria;c__Bacteroidia;f__Bacteroidaceae;g__Prevotella;o__Bacteroidales;p__Bacteroidota;s__				12.9	1	0.999	1173
BAT_CoAss_seasheep.669_k141_4519798_2		K21572	SusD family [PF07980.13]";"Starch-binding associating with outer membrane [PF14322.8]		16.2551	16.7156	17.1194	16.3946	16.8453	15.9755	16.9525	16.8057	17.1653	16.9633	16.8956	16.2629	16.2988	16.9268	15.2833	15.1464	MAG	d__Bacteria;c__Bacteroidia;f__Bacteroidaceae;g__Prevotella;o__Bacteroidales;p__Bacteroidota;s__				20.8	1	0.999	654
BAT_CoAss_seasheep.669_k141_4519798_3					15.2423	14.1762	15.3138	14.0312	NaN	NaN	NaN	NaN	14.6146	13.9559	14.416	16.4503	NaN	NaN	NaN	NaN	MAG	d__Bacteria;c__Bacteroidia;f__Bacteroidaceae;g__Prevotella;o__Bacteroidales;p__Bacteroidota;s__				25.2	1	0.9974	250
BAT_CoAss_seasheep.678_k141_13588870_1					NaN	NaN	13.7898	16.8258	16.8739	17.4838	NaN	14.8364	12.7332	NaN	NaN	14.6673	13.7366	NaN	15.7688	NaN	MAG	d__Bacteria;c__Bacteroidia;f__Bacteroidaceae;g__UBA1179;o__Bacteroidales;p__Bacteroidota;s__UBA1179 sp900319225				29.3	1	0.999	1015
BAT_CoAss_seasheep.678_k141_8793769_3			Domain of unknown function (DUF4412) [PF14371.8]		NaN	14.0804	14.0951	NaN	14.162	14.5616	NaN	NaN	NaN	NaN	NaN	NaN	NaN	NaN	NaN	NaN	MAG	d__Bacteria;c__Bacteroidia;f__Bacteroidaceae;g__UBA1179;o__Bacteroidales;p__Bacteroidota;s__UBA1179 sp900319225				16	1	0.999	219
BAT_CoAss_seasheep.679_k141_1342150_20		K02890	Ribosomal protein L22p/L17e [PF00237.21]		NaN	NaN	16.9921	NaN	NaN	NaN	16.7416	17.1833	NaN	NaN	16.7411	NaN	NaN	NaN	16.4633	NaN	MAG	d__Bacteria;c__Bacteroidia;f__Paludibacteraceae;g__UBA1181;o__Bacteroidales;p__Bacteroidota;s__				21.3	1	0.999	136
BAT_CoAss_seasheep.679_k141_13704518_7					NaN	NaN	NaN	NaN	NaN	NaN	NaN	16.7737	NaN	16.4567	NaN	NaN	NaN	NaN	16.0836	15.7753	MAG	d__Bacteria;c__Bacteroidia;f__Paludibacteraceae;g__UBA1181;o__Bacteroidales;p__Bacteroidota;s__				64.8	1	0.999	281
BAT_CoAss_seasheep.679_k141_3464797_1			Sulfatase-modifying factor enzyme 1 [PF03781.18]		NaN	15.4217	NaN	NaN	NaN	NaN	14.5322	16.6643	NaN	14.898	NaN	15.1527	15.5838	NaN	15.8429	NaN	MAG	d__Bacteria;c__Bacteroidia;f__Paludibacteraceae;g__UBA1181;o__Bacteroidales;p__Bacteroidota;s__				28.4	1	0.999	510
BAT_CoAss_seasheep.679_k141_8018914_14		K03286	OmpA family [PF00691.22]		NaN	15.9326	15.9327	NaN	NaN	NaN	15.0443	18.9319	16.3123	16.032	NaN	NaN	NaN	NaN	16.645	NaN	MAG	d__Bacteria;c__Bacteroidia;f__Paludibacteraceae;g__UBA1181;o__Bacteroidales;p__Bacteroidota;s__				54.5	1	0.999	407
BAT_CoAss_seasheep.679_k141_8201943_15		K02959	Ribosomal protein S16 [PF00886.21]		15.1837	14.8425	15.1723	14.6341	15.3377	15.1131	15.1013	15.0182	14.955	15.6119	15.1132	14.7787	14.4006	14.8334	NaN	15.1457	MAG	d__Bacteria;c__Bacteroidia;f__Paludibacteraceae;g__UBA1181;o__Bacteroidales;p__Bacteroidota;s__				35	1	0.999	137
BAT_CoAss_seasheep.679_k141_8750744_5		K00927	Phosphoglycerate kinase [PF00162.21]		NaN	14.4097	NaN	NaN	NaN	14.0794	NaN	15.1204	NaN	14.5347	13.9553	14.7562	13.6717	14.7822	14.8977	NaN	MAG	d__Bacteria;c__Bacteroidia;f__Paludibacteraceae;g__UBA1181;o__Bacteroidales;p__Bacteroidota;s__				40.7	1	0.999	418
BAT_CoAss_seasheep.690_k141_8309819_7			Bacterial DNA-binding protein [PF00216.23]		NaN	15.0363	15.009	14.8466	14.6729	15.3235	15.0333	14.7664	15.1099	15.4764	15.1316	14.8041	14.6512	15.3811	15.0468	14.9572	MAG	d__Bacteria;c__Bacteroidia;f__Paludibacteraceae;g__RF16;o__Bacteroidales;p__Bacteroidota;s__				14.9	1	0.999	87
BAT_CoAss_seasheep.695_k141_5934656_13		K21572	SusD family [PF07980.13]";"Starch-binding associating with outer membrane [PF14322.8]		14.7642	NaN	13.9458	13.7295	NaN	14.2485	NaN	NaN	NaN	NaN	14.6814	14.9163	NaN	NaN	NaN	NaN	MAG	d__Bacteria;c__Bacteroidia;f__Bacteroidaceae;g__Prevotella;o__Bacteroidales;p__Bacteroidota;s__Prevotella sp900319895				10.1	1	0.999	515
BAT_CoAss_seasheep.699_k141_1048074_3			Carboxypeptidase regulatory-like domain [PF13620.8]"; TonB dependent receptor [PF00593.26];"CarboxypepD_reg-like domain [PF13715.8]		14.655	NaN	NaN	14.3462	NaN	13.3091	NaN	NaN	NaN	13.304	NaN	NaN	NaN	NaN	NaN	NaN	MAG	d__Bacteria;c__Bacteroidia;f__UBA932;g__RC9;o__Bacteroidales;p__Bacteroidota;s__RC9 sp900320185				9.8	1	0.999	774
BAT_CoAss_seasheep.6_k141_10109997_9		K21572	SusD family [PF07980.13]";"Starch-binding associating with outer membrane [PF14322.8]		16.3507	NaN	14.0291	16.4342	NaN	12.7987	NaN	14.7317	NaN	NaN	NaN	NaN	NaN	NaN	NaN	NaN	MAG	d__Bacteria;c__Bacteroidia;f__Bacteroidaceae;g__Prevotella;o__Bacteroidales;p__Bacteroidota;s__Prevotella bryantii				20.3	1	0.999	661
BAT_CoAss_seasheep.6_k141_10534025_13		K01740	Aminotransferase class I and II [PF00155.23]; Aminotransferase class-V [PF00266.21]; DegT/DnrJ/EryC1/StrS aminotransferase family [PF01041.19]; L-seryl-tRNA selenium transferase [PF03841.15]"; Orn/Lys/Arg decarboxylase, major domain [PF01276.22];"Cys/Met metabolism PLP-dependent enzyme [PF01053.22]		15.184	14.3212	NaN	14.8236	15.6371	NaN	14.8194	NaN	NaN	NaN	NaN	15.2632	NaN	NaN	15.2132	NaN	MAG	d__Bacteria;c__Bacteroidia;f__Bacteroidaceae;g__Prevotella;o__Bacteroidales;p__Bacteroidota;s__Prevotella bryantii				15.7	1	0.999	428
BAT_CoAss_seasheep.6_k141_11077890_16			CarboxypepD_reg-like domain [PF13715.8]; TonB-dependent Receptor Plug Domain [PF07715.17]";"TonB dependent receptor [PF00593.26]		14.9463	16.3063	16.6049	NaN	17.3743	15.3939	NaN	NaN	17.1564	14.6905	14.5693	17.0263	17.3072	14.7313	NaN	NaN	MAG	d__Bacteria;c__Bacteroidia;f__Bacteroidaceae;g__Prevotella;o__Bacteroidales;p__Bacteroidota;s__Prevotella bryantii				8.2	1	0.999	1048
BAT_CoAss_seasheep.6_k141_13319624_42			OmpA family [PF00691.22]		17.6468	16.7567	16.6635	18.0591	16.8856	17.3692	16.2165	16.6191	15.3465	15.2962	NaN	17.1504	17.2227	16.5764	16.3924	16.504	MAG	d__Bacteria;c__Bacteroidia;f__Bacteroidaceae;g__Prevotella;o__Bacteroidales;p__Bacteroidota;s__Prevotella bryantii				38.1	1	0.999	373
BAT_CoAss_seasheep.6_k141_13319624_43					17.3817	16.2974	16.8403	18.1079	17.1044	17.3606	16.2783	16.2464	13.8145	NaN	14.9798	16.8206	17.2346	16.0791	17.115	14.7468	MAG	d__Bacteria;c__Bacteroidia;f__Bacteroidaceae;g__Prevotella;o__Bacteroidales;p__Bacteroidota;s__Prevotella bryantii				39.4	1	0.999	637
BAT_CoAss_seasheep.6_k141_14540190_4					16.6341	NaN	NaN	16.8052	NaN	NaN	15.36	NaN	NaN	NaN	NaN	NaN	13.5639	NaN	NaN	NaN	MAG	d__Bacteria;c__Bacteroidia;f__Bacteroidaceae;g__Prevotella;o__Bacteroidales;p__Bacteroidota;s__Prevotella bryantii				17.5	1	0.999	922
BAT_CoAss_seasheep.6_k141_14594813_14		K21572	SusD family [PF07980.13]";"Starch-binding associating with outer membrane [PF14322.8]		15.2021	14.6685	15.1527	NaN	NaN	NaN	NaN	14.5183	15.0787	NaN	15.3283	14.5676	15.4528	NaN	NaN	NaN	MAG	d__Bacteria;c__Bacteroidia;f__Bacteroidaceae;g__Prevotella;o__Bacteroidales;p__Bacteroidota;s__Prevotella bryantii				12.2	1	0.999	671
BAT_CoAss_seasheep.6_k141_14806159_40					17.3323	16.2949	16.3875	17.7301	16.5732	16.9778	16.9243	16.1796	15.1101	14.9023	14.7548	17.0294	16.911	16.2554	16.5626	16.9171	MAG	d__Bacteria;c__Bacteroidia;f__Bacteroidaceae;g__Prevotella;o__Bacteroidales;p__Bacteroidota;s__Prevotella bryantii				43.8	1	0.999	185
BAT_CoAss_seasheep.6_k141_2012502_8		K21573	CarboxypepD_reg-like domain [PF13715.8]; Carboxypeptidase regulatory-like domain [PF13620.8]"; TonB-dependent Receptor Plug Domain [PF07715.17];"TonB dependent receptor [PF00593.26]		16.1586	16.6626	14.7867	16.7464	16.4016	16.2893	15.9771	15.4871	16.2456	NaN	16.0125	16.2429	15.2241	16.2558	15.874	14.7341	MAG	d__Bacteria;c__Bacteroidia;f__Bacteroidaceae;g__Prevotella;o__Bacteroidales;p__Bacteroidota;s__Prevotella bryantii				14	1	0.999	1087
BAT_CoAss_seasheep.6_k141_2012502_9		K21572	SusD family [PF07980.13]";"Starch-binding associating with outer membrane [PF14322.8]		15.4045	14.062	14.5891	15.5813	15.0764	14.7706	NaN	NaN	NaN	NaN	14.2506	14.3845	14.7543	NaN	NaN	NaN	MAG	d__Bacteria;c__Bacteroidia;f__Bacteroidaceae;g__Prevotella;o__Bacteroidales;p__Bacteroidota;s__Prevotella bryantii				22.4	1	0.999	639
BAT_CoAss_seasheep.6_k141_2469145_39	BAT_CoAss_seasheep.70_k141_10364067_15, BAT_CoAss_seasheep.80_k141_14467411_5, BAT_CoAss_seasheep.99_k141_12240025_2, BAT_CoAss_seasheep.99_k141_7572016_8	K02954	Ribosomal protein S14p/S29e [PF00253.23]		15.2807	16.0313	16.7507	16.4567	15.7769	15.6983	15.0474	16.5019	15.0288	15.3146	16.3023	16.8204	16.3174	16.303	15.5102	15.6455	MAG	d__Bacteria;c__Bacteroidia;f__Bacteroidaceae;g__Prevotella;o__Bacteroidales;p__Bacteroidota;s__Prevotella bryantii				16.2	1	0.999	100
BAT_CoAss_seasheep.6_k141_4776245_16			OmpA family [PF00691.22]		16.9642	15.3729	16.1913	17.6001	16.4463	15.6593	15.6851	14.6249	16.4986	NaN	NaN	16.644	15.4991	15.7797	16.7688	NaN	MAG	d__Bacteria;c__Bacteroidia;f__Bacteroidaceae;g__Prevotella;o__Bacteroidales;p__Bacteroidota;s__Prevotella bryantii				56.6	1	0.999	378
BAT_CoAss_seasheep.6_k141_5269700_8		K13993	Hsp20/alpha crystallin family [PF00011.23]		NaN	NaN	14.7544	14.7762	15.4041	NaN	13.8228	NaN	16.6546	14.6739	15.1609	15.3071	NaN	NaN	NaN	NaN	MAG	d__Bacteria;c__Bacteroidia;f__Bacteroidaceae;g__Prevotella;o__Bacteroidales;p__Bacteroidota;s__Prevotella bryantii				16	1	0.9974	144
BAT_CoAss_seasheep.700_k141_13525658_2			Carboxypeptidase regulatory-like domain [PF13620.8]"; TonB-dependent Receptor Plug Domain [PF07715.17];"CarboxypepD_reg-like domain [PF13715.8]		16.1566	15.1269	16.2671	15.6887	14.9928	15.3981	13.8592	15.5793	NaN	15.437	16.2754	15.7069	17.6013	16.0768	15.7123	NaN	MAG	d__Bacteria;c__Bacteroidia;f__Bacteroidaceae;g__Prevotella;o__Bacteroidales;p__Bacteroidota;s__				18.1	1	0.999	569
BAT_CoAss_seasheep.700_k141_3343234_2					14.6132	14.0888	13.7284	13.7425	NaN	NaN	NaN	13.8755	NaN	NaN	NaN	NaN	NaN	13.7835	14.548	NaN	MAG	d__Bacteria;c__Bacteroidia;f__Bacteroidaceae;g__Prevotella;o__Bacteroidales;p__Bacteroidota;s__				20.1	1	0.999	593
BAT_CoAss_seasheep.700_k141_8845496_2		K21572	Starch-binding associating with outer membrane [PF14322.8]";"SusD family [PF07980.13]		14.4167	14.1535	14.0374	14.3969	14.1015	NaN	14.2696	NaN	NaN	NaN	14.8343	NaN	NaN	NaN	14.3369	14.7071	MAG	d__Bacteria;c__Bacteroidia;f__Bacteroidaceae;g__Prevotella;o__Bacteroidales;p__Bacteroidota;s__				12.3	1	0.9989	551
BAT_CoAss_seasheep.709_k141_1530231_16			Flavodoxin [PF00258.27]; Flavodoxin domain [PF12724.9]; Rubredoxin [PF00301.22]";"Flavin reductase like domain [PF01613.20]		NaN	14.6109	NaN	NaN	15.0069	15.8887	NaN	14.9624	NaN	NaN	NaN	15.1637	15.1202	15.0586	14.8915	14.0314	MAG	d__Bacteria;c__Clostridia;f__CAG-272;g__CAG-390;o__Oscillospirales;p__Firmicutes_A;s__				14.3	1	0.999	407
BAT_CoAss_seasheep.709_k141_1530231_6			DNA polymerase II large subunit DP2 [PF03833.15]"; Double zinc ribbon [PF12773.9];"SPFH domain-Band 7 family [PF13421.8]		15.0168	15.556	15.3355	15.227	15.3893	15.3134	15.4457	15.1554	15.6406	15.5335	15.3275	15.0113	15.846	15.1758	14.8843	14.9463	MAG	d__Bacteria;c__Clostridia;f__CAG-272;g__CAG-390;o__Oscillospirales;p__Firmicutes_A;s__				15.8	1	0.999	444
BAT_CoAss_seasheep.709_k141_5517088_11		K00134	Glyceraldehyde 3-phosphate dehydrogenase, NAD binding domain [PF00044.26]		18.8274	19.1457	19.0303	19.3292	19.6963	19.6961	19.4234	19.3907	20.0313	18.8954	19.6701	19.0189	18.7672	19.5817	19.409	18.8681	MAG	d__Bacteria;c__Clostridia;f__CAG-272;g__CAG-390;o__Oscillospirales;p__Firmicutes_A;s__				31.3	1	0.999	150
BAT_CoAss_seasheep.70_k141_9029443_5			OmpA family [PF00691.22]		13.4934	14.3136	NaN	14.7695	NaN	14.7292	NaN	NaN	14.433	NaN	14.9153	NaN	NaN	16.0067	NaN	NaN	MAG	d__Bacteria;c__Bacteroidia;f__Bacteroidaceae;g__Prevotella;o__Bacteroidales;p__Bacteroidota;s__				18.4	1	0.999	375
BAT_CoAss_seasheep.724_k141_13149790_33					14.5604	14.9417	15.0561	14.7849	14.3583	14.7473	14.5294	NaN	14.6708	15.427	15.1606	14.941	15.0181	14.8708	NaN	NaN	MAG	d__Bacteria;c__Saccharimonadia;f__Saccharimonadaceae;g__UBA2866;o__Saccharimonadales;p__Patescibacteria;s__				32.8	1	0.9988	67
BAT_CoAss_seasheep.724_k141_6261614_2		K02358	Elongation factor Tu C-terminal domain [PF03143.19]; Elongation factor Tu domain 2 [PF03144.27]";"Elongation factor Tu GTP binding domain [PF00009.29]		15.352	14.8484	14.7586	14.9425	14.6707	15.2232	15.1977	14.4258	14.68	14.9707	15.2825	14.5032	15.1261	15.1834	14.8093	15.3787	MAG	d__Bacteria;c__Saccharimonadia;f__Saccharimonadaceae;g__UBA2866;o__Saccharimonadales;p__Patescibacteria;s__				16.8	1	0.999	394
BAT_CoAss_seasheep.72_k141_9467058_2			Protein of unknown function (DUF3798) [PF12683.9]		17.6869	18.3024	18.2326	17.8452	18.215	18.8119	18.6158	18.3726	18.0174	18.1502	18.3172	17.8415	18.2877	18.3566	18.5966	18.5341	MAG	d__Bacteria;c__Bacteroidia;f__UBA932;g__RC9;o__Bacteroidales;p__Bacteroidota;s__RC9 sp900320545				26.8	1	0.999	400
BAT_CoAss_seasheep.744_k141_12170120_1		K21572	Starch-binding associating with outer membrane [PF14322.8]";"SusD family [PF07980.13]		NaN	14.8159	NaN	NaN	15.1357	NaN	NaN	NaN	14.6827	NaN	NaN	13.5367	NaN	14.911	NaN	NaN	MAG	d__Bacteria;c__Bacteroidia;f__Bacteroidaceae;g__Prevotella;o__Bacteroidales;p__Bacteroidota;s__Prevotella sp900318685				3.3	1	0.998	627
BAT_CoAss_seasheep.744_k141_4339882_9					NaN	NaN	14.0628	NaN	13.9445	NaN	13.3955	NaN	14.4617	14.5232	NaN	NaN	NaN	NaN	NaN	NaN	MAG	d__Bacteria;c__Bacteroidia;f__Bacteroidaceae;g__Prevotella;o__Bacteroidales;p__Bacteroidota;s__Prevotella sp900318685				13.1	1	0.999	480
BAT_CoAss_seasheep.744_k141_6867879_1			Major fimbrial subunit protein type IV, Fimbrillin, C-terminal [PF15495.8]		15.0565	NaN	16.2116	NaN	15.7985	NaN	NaN	14.6686	16.2228	16.2955	13.9018	NaN	NaN	NaN	14.339	NaN	MAG	d__Bacteria;c__Bacteroidia;f__Bacteroidaceae;g__Prevotella;o__Bacteroidales;p__Bacteroidota;s__Prevotella sp900318685				22	1	0.999	109
BAT_CoAss_seasheep.744_k141_937182_3	BAT_CoAss_seasheep.811_k141_4442699_3	K02601	Transcription termination factor nusG [PF02357.21]		NaN	NaN	13.8177	14.4595	14.4699	NaN	NaN	14.6357	NaN	NaN	NaN	14.2417	14.872	NaN	NaN	NaN	MAG	d__Bacteria;c__Bacteroidia;f__Bacteroidaceae;g__Prevotella;o__Bacteroidales;p__Bacteroidota;s__Prevotella sp900318685				10.6	1	0.999	180
BAT_CoAss_seasheep.746_k141_7383334_3		K21572	Starch-binding associating with outer membrane [PF14322.8]";"SusD family [PF07980.13]		18.5722	18.7449	18.5026	18.7446	18.8649	18.9949	19.1002	19.1444	18.6316	19.3762	19.1064	19.1222	19.2769	19.2676	18.8337	18.5864	MAG	d__Bacteria;c__Bacteroidia;f__UBA932;g__RC9;o__Bacteroidales;p__Bacteroidota;s__				24.8	1	0.999	593
BAT_CoAss_seasheep.748_k141_10115226_6		K02986	S4 domain [PF01479.27]";"Ribosomal protein S4/S9 N-terminal domain [PF00163.21]		NaN	NaN	14.7697	NaN	NaN	14.8083	15.0051	14.8519	14.4864	14.31	NaN	NaN	15.2009	15.177	NaN	NaN	MAG	d__Bacteria;c__UBP9;f__;g__;o__;p__Eremiobacterota;s__				20.6	1	0.999	209
BAT_CoAss_seasheep.748_k141_13264328_11		K01848	Methylmalonyl-CoA mutase [PF01642.24]		14.5711	14.3195	NaN	14.1227	14.4155	13.2632	NaN	13.2835	NaN	NaN	14.2307	13.4507	NaN	13.6854	12.187	NaN	MAG	d__Bacteria;c__UBP9;f__;g__;o__;p__Eremiobacterota;s__				13.3	1	0.999	548
BAT_CoAss_seasheep.748_k141_13264328_12		K01849	B12 binding domain [PF02310.21]		17.9723	18.2182	18.9676	18.4367	18.4703	18.6003	18.3758	18.2604	18.6314	18.6994	18.7136	18.1901	18.7618	18.6436	18.2076	18.2583	MAG	d__Bacteria;c__UBP9;f__;g__;o__;p__Eremiobacterota;s__				27.1	1	0.999	133
BAT_CoAss_seasheep.748_k141_3004175_1		K00927	Triosephosphate isomerase [PF00121.20]";"Phosphoglycerate kinase [PF00162.21]		NaN	NaN	NaN	NaN	14.4195	15.1667	14.0779	13.5475	NaN	NaN	NaN	NaN	NaN	13.5292	NaN	NaN	MAG	d__Bacteria;c__UBP9;f__;g__;o__;p__Eremiobacterota;s__				20.8	1	0.9989	596
BAT_CoAss_seasheep.748_k141_3983105_1		K04077	TCP-1/cpn60 chaperonin family [PF00118.26]		14.7991	16.008	17.2947	17.4359	16.4592	17.2323	16.8604	16.639	17.3055	17.1704	17.2429	16.9852	17.1075	16.7187	15.2755	NaN	MAG	d__Bacteria;c__UBP9;f__;g__;o__;p__Eremiobacterota;s__				16.6	1	0.999	543
BAT_CoAss_seasheep.748_k141_5102607_17					NaN	NaN	NaN	NaN	NaN	16.9079	16.0717	NaN	13.9155	NaN	NaN	NaN	14.3128	15.5641	NaN	NaN	MAG	d__Bacteria;c__UBP9;f__;g__;o__;p__Eremiobacterota;s__				23.8	1	0.999	449
BAT_CoAss_seasheep.748_k141_5495087_10			Pyridoxal-phosphate dependent enzyme [PF00291.27]		15.0243	15.6434	14.9293	15.5259	14.8156	15.8381	15.646	14.9658	15.5334	15.0487	15.2294	15.7354	14.738	14.8571	15.3393	14.8345	MAG	d__Bacteria;c__UBP9;f__;g__;o__;p__Eremiobacterota;s__				23.3	1	0.999	490
BAT_CoAss_seasheep.748_k141_6086036_3					NaN	NaN	NaN	NaN	NaN	NaN	NaN	NaN	NaN	13.0013	NaN	NaN	NaN	13.2081	NaN	13.0894	MAG	d__Bacteria;c__UBP9;f__;g__;o__;p__Eremiobacterota;s__				25.2	1	0.999	325
BAT_CoAss_seasheep.748_k141_7374942_3		K00831			NaN	14.449	NaN	NaN	NaN	16.2667	15.4765	NaN	NaN	NaN	NaN	NaN	12.0702	NaN	NaN	NaN	MAG	d__Bacteria;c__UBP9;f__;g__;o__;p__Eremiobacterota;s__				16.1	1	0.999	361
BAT_CoAss_seasheep.749_k141_2092684_5			L-fucose isomerase, C-terminal domain [PF02952.19]		14.6432	14.5078	NaN	14.3549	13.7809	14.4513	14.3125	NaN	NaN	NaN	14.1911	NaN	NaN	NaN	NaN	NaN	MAG	d__Bacteria;c__Bacilli;f__CAG-826;g__UBA733;o__RFN20;p__Firmicutes;s__UBA733 sp900316365				15.8	1	0.999	493
BAT_CoAss_seasheep.751_k141_12452118_4			Outer membrane protein beta-barrel domain [PF13568.8]		NaN	NaN	NaN	NaN	NaN	NaN	NaN	NaN	NaN	NaN	NaN	14.3814	13.4818	13.9662	NaN	NaN	MAG	d__Bacteria;c__Bacteroidia;f__F082;g__F082;o__Bacteroidales;p__Bacteroidota;s__				34.5	1	0.9986	200
BAT_CoAss_seasheep.751_k141_12647635_13			Ribosomal protein L5 [PF00281.21]		NaN	NaN	15.1281	15.1051	NaN	15.0959	15.4595	NaN	15.123	15.1321	NaN	NaN	15.0843	15.4034	15.4383	14.9943	MAG	d__Bacteria;c__Bacteroidia;f__F082;g__F082;o__Bacteroidales;p__Bacteroidota;s__				35.2	1	0.999	91
BAT_CoAss_seasheep.751_k141_13881651_1					NaN	NaN	NaN	NaN	NaN	NaN	NaN	NaN	NaN	NaN	14.1582	NaN	15.0875	NaN	NaN	13.4786	MAG	d__Bacteria;c__Bacteroidia;f__F082;g__F082;o__Bacteroidales;p__Bacteroidota;s__				14	1	0.999	314
BAT_CoAss_seasheep.751_k141_2166643_1			TonB dependent receptor [PF00593.26]		NaN	NaN	14.6633	NaN	15.3349	14.0057	14.5956	NaN	16.0216	14.5266	15.169	NaN	15.9976	NaN	14.0648	NaN	MAG	d__Bacteria;c__Bacteroidia;f__F082;g__F082;o__Bacteroidales;p__Bacteroidota;s__				20	1	0.999	806
BAT_CoAss_seasheep.751_k141_9240923_5			OmpA family [PF00691.22]		NaN	14.6912	14.5538	NaN	NaN	NaN	14.1387	NaN	14.1212	15.8759	NaN	NaN	14.9095	14.3493	NaN	NaN	MAG	d__Bacteria;c__Bacteroidia;f__F082;g__F082;o__Bacteroidales;p__Bacteroidota;s__				18.5	1	0.999	383
BAT_CoAss_seasheep.755_k141_61102_1		K21573	TonB dependent receptor [PF00593.26]		17.0836	15.8249	16.0661	16.4491	16.5559	16.198	16.0318	15.6311	15.7424	15.5872	15.9781	16.4444	16.3483	15.8218	16.2357	15.7398	MAG	d__Bacteria;c__Bacteroidia;f__UBA932;g__RC9;o__Bacteroidales;p__Bacteroidota;s__				6.7	1	0.999	926
BAT_CoAss_seasheep.75_k141_1000531_5		K03744	LemA family [PF04011.14]		NaN	NaN	13.9766	NaN	14.0466	NaN	14.729	NaN	NaN	14.4716	NaN	NaN	14.5099	NaN	NaN	NaN	MAG	d__Bacteria;c__Bacteroidia;f__F082;g__F082;o__Bacteroidales;p__Bacteroidota;s__F082 sp002310075				21.4	1	0.999	196
BAT_CoAss_seasheep.75_k141_10178161_5			Type IX secretion system protein PorV [PF19572.1]		NaN	15.738	14.9887	NaN	14.7391	15.8401	15.9587	14.5734	16.5095	15.8336	15.5484	16.048	15.7661	15.8158	15.1124	16.2615	MAG	d__Bacteria;c__Bacteroidia;f__F082;g__F082;o__Bacteroidales;p__Bacteroidota;s__F082 sp002310075				15.2	1	0.999	361
BAT_CoAss_seasheep.75_k141_10528190_5		K01372	Peptidase C1-like family [PF03051.17]		15.0773	15.3653	15.7675	15.0764	15.1051	16.0582	15.477	15.807	16.1735	15.9623	15.0654	15.9869	15.603	15.0112	15.5263	15.7605	MAG	d__Bacteria;c__Bacteroidia;f__F082;g__F082;o__Bacteroidales;p__Bacteroidota;s__F082 sp002310075				30.9	1	0.999	317
BAT_CoAss_seasheep.75_k141_11877211_4					15.0885	15.6324	16.3001	14.1187	14.9212	16.313	15.431	15.7383	16.6473	16.9525	15.8956	16.3086	16.5651	16.4139	16.7311	15.1327	MAG	d__Bacteria;c__Bacteroidia;f__F082;g__F082;o__Bacteroidales;p__Bacteroidota;s__F082 sp002310075				23.7	1	0.999	245
BAT_CoAss_seasheep.75_k141_12101800_1					NaN	16.1394	15.619	NaN	16.306	14.902	14.3873	14.3382	16.6126	16.7315	16.5005	15.9	16.1336	14.8221	15.4587	15.1995	MAG	d__Bacteria;c__Bacteroidia;f__F082;g__F082;o__Bacteroidales;p__Bacteroidota;s__F082 sp002310075				10.1	1	0.999	446
BAT_CoAss_seasheep.75_k141_14328676_4		K02864			13.6173	14.5084	16.009	15.5922	16.5034	15.6352	15.854	15.5584	16.4482	16.5555	15.7573	16.2129	16.3219	15.7848	16.2214	15.6641	MAG	d__Bacteria;c__Bacteroidia;f__F082;g__F082;o__Bacteroidales;p__Bacteroidota;s__F082 sp002310075				27.2	1	0.999	173
BAT_CoAss_seasheep.75_k141_15015350_3		K02988	Ribosomal protein S5, C-terminal domain [PF03719.17]";"Ribosomal protein S5, N-terminal domain [PF00333.22]		NaN	15.981	16.3748	15.7426	16.4792	16.062	16.656	16.119	16.9304	16.7464	15.9106	15.9583	16.6828	16.2138	16.0075	16.4121	MAG	d__Bacteria;c__Bacteroidia;f__F082;g__F082;o__Bacteroidales;p__Bacteroidota;s__F082 sp002310075				40.1	1	0.999	172
BAT_CoAss_seasheep.75_k141_15015350_5		K02876	Ribosomal proteins 50S-L15, 50S-L18e, 60S-L27A [PF00828.21]		NaN	14.2687	14.6728	13.9901	15.1397	14.4901	15.4866	14.3327	15.5249	14.9461	14.8244	14.8226	15.5245	14.7253	14.6737	15.0688	MAG	d__Bacteria;c__Bacteroidia;f__F082;g__F082;o__Bacteroidales;p__Bacteroidota;s__F082 sp002310075				26	1	0.999	150
BAT_CoAss_seasheep.75_k141_166233_1			Immune inhibitor A peptidase M6 [PF05547.13]";"Fibronectin type III domain [PF00041.23]		14.6355	14.3564	13.7346	NaN	14.4582	14.7143	14.4493	14.2496	NaN	12.6062	14.1131	14.4678	14.645	14.198	NaN	NaN	MAG	d__Bacteria;c__Bacteroidia;f__F082;g__F082;o__Bacteroidales;p__Bacteroidota;s__F082 sp002310075				3.9	1	0.999	1101
BAT_CoAss_seasheep.75_k141_1976719_2			Secretion system C-terminal sorting domain [PF18962.2]		NaN	NaN	NaN	NaN	14.1025	14.2582	NaN	NaN	15.0807	15.3868	14.0153	NaN	15.4781	15.6512	14.0016	13.6841	MAG	d__Bacteria;c__Bacteroidia;f__F082;g__F082;o__Bacteroidales;p__Bacteroidota;s__F082 sp002310075				9.2	1	0.999	643
BAT_CoAss_seasheep.75_k141_8400747_22		K02994	Ribosomal protein S8 [PF00410.21]		16.5547	16.8866	17.2683	16.7281	17.008	17.2088	17.3752	17.114	17.5017	17.3362	17.1392	17.0946	17.5413	16.9394	16.7706	17.0533	MAG	d__Bacteria;c__Bacteroidia;f__F082;g__F082;o__Bacteroidales;p__Bacteroidota;s__F082 sp002310075				39.6	1	0.999	134
BAT_CoAss_seasheep.762_k141_8172451_2			Secretion system C-terminal sorting domain [PF18962.2]		NaN	NaN	NaN	NaN	NaN	12.4946	17.4381	NaN	NaN	13.8918	NaN	14.6251	16.161	12.142	14.2702	NaN	MAG	d__Bacteria;c__Bacteroidia;f__P3;g__UBA1711;o__Bacteroidales;p__Bacteroidota;s__				23.8	1	0.999	931
BAT_CoAss_seasheep.765_k141_9404264_7			OmpA family [PF00691.22]		14.7261	NaN	NaN	15.2235	NaN	14.2176	14.7428	14.1613	NaN	14.8895	NaN	14.6114	14.3242	14.5433	NaN	NaN	MAG	d__Bacteria;c__Bacteroidia;f__Bacteroidaceae;g__UBA6382;o__Bacteroidales;p__Bacteroidota;s__				21.8	1	0.999	386
BAT_CoAss_seasheep.76_k141_10704477_5					15.8488	15.3211	13.8781	NaN	15.4502	NaN	NaN	14.1819	16.0492	17.2256	16.0684	16.4773	16.5755	14.2142	NaN	14.6033	MAG	d__Bacteria;c__Bacteroidia;f__Muribaculaceae;g__C941;o__Bacteroidales;p__Bacteroidota;s__				31.6	1	0.999	269
BAT_CoAss_seasheep.76_k141_10704477_7					16.4069	16.0661	16.2218	NaN	16.3079	16.1066	14.3629	17.3859	17.145	18.2503	16.8406	17.3081	17.194	14.9113	16.4345	NaN	MAG	d__Bacteria;c__Bacteroidia;f__Muribaculaceae;g__C941;o__Bacteroidales;p__Bacteroidota;s__				36.1	1	0.999	266
BAT_CoAss_seasheep.76_k141_1336453_9		K03561	MotA/TolQ/ExbB proton channel family [PF01618.18]		NaN	NaN	NaN	14.6995	NaN	NaN	NaN	NaN	NaN	15.4254	14.5336	NaN	15.0448	NaN	NaN	NaN	MAG	d__Bacteria;c__Bacteroidia;f__Muribaculaceae;g__C941;o__Bacteroidales;p__Bacteroidota;s__				8.4	1	0.9989	310
BAT_CoAss_seasheep.76_k141_13533396_5		K21572	Susd and RagB outer membrane lipoprotein [PF12741.9]";"Starch-binding associating with outer membrane [PF12771.9]		NaN	14.0869	14.402	NaN	15.2499	NaN	NaN	14.4287	14.6487	16.442	15.758	15.9661	15.9014	NaN	NaN	14.6004	MAG	d__Bacteria;c__Bacteroidia;f__Muribaculaceae;g__C941;o__Bacteroidales;p__Bacteroidota;s__				18.3	1	0.999	497
BAT_CoAss_seasheep.76_k141_14770846_9					15.7829	15.5702	14.9785	15.7114	12.6327	16.1138	14.2499	16.5579	16.5597	16.9957	16.1039	16.7616	16.4487	14.136	13.9368	14.4305	MAG	d__Bacteria;c__Bacteroidia;f__Muribaculaceae;g__C941;o__Bacteroidales;p__Bacteroidota;s__				45.7	1	0.999	302
BAT_CoAss_seasheep.76_k141_14893377_6					NaN	NaN	NaN	NaN	NaN	NaN	NaN	NaN	13.6859	15.1755	13.1851	NaN	NaN	NaN	NaN	NaN	MAG	d__Bacteria;c__Bacteroidia;f__Muribaculaceae;g__C941;o__Bacteroidales;p__Bacteroidota;s__				13	1	0.999	506
BAT_CoAss_seasheep.76_k141_2620584_9			Elongation factor Tu domain 2 [PF03144.27]";"Elongation factor Tu C-terminal domain [PF03143.19]		NaN	13.7895	12.0364	13.4643	13.7174	12.8879	NaN	13.8418	12.9325	13.5568	13.4011	NaN	13.3635	NaN	NaN	NaN	MAG	d__Bacteria;c__Bacteroidia;f__Muribaculaceae;g__C941;o__Bacteroidales;p__Bacteroidota;s__				37.8	1	0.999	193
BAT_CoAss_seasheep.76_k141_3503449_11			Chitobiase/beta-hexosaminidase C-terminal domain [PF13290.8]; Dockerin type I domain [PF00404.20]";"Fn3 associated [PF13287.8]		NaN	NaN	NaN	NaN	NaN	NaN	NaN	NaN	14.0463	14.5298	13.9247	14.6844	NaN	NaN	13.3702	NaN	MAG	d__Bacteria;c__Bacteroidia;f__Muribaculaceae;g__C941;o__Bacteroidales;p__Bacteroidota;s__				9.8	1	0.999	652
BAT_CoAss_seasheep.76_k141_3998621_1			TonB dependent receptor [PF00593.26]		14.5503	16.3898	15.1427	15.584	16.5484	15.4364	NaN	16.5471	14.6545	17.1294	14.648	17.1345	14.4456	NaN	NaN	NaN	MAG	d__Bacteria;c__Bacteroidia;f__Muribaculaceae;g__C941;o__Bacteroidales;p__Bacteroidota;s__				20.8	1	0.999	814
BAT_CoAss_seasheep.770_k141_3389488_4			Phosphate acetyl/butaryl transferase [PF01515.21]		NaN	NaN	NaN	NaN	NaN	14.7319	NaN	NaN	NaN	12.849	NaN	13.167	14.5067	NaN	NaN	NaN	MAG	d__Bacteria;c__Bacteroidia;f__UBA932;g__RC9;o__Bacteroidales;p__Bacteroidota;s__				9.6	1	0.9979	302
BAT_CoAss_seasheep.775_k141_10819036_2		K21572	SusD family [PF07980.13]";"Starch-binding associating with outer membrane [PF14322.8]		15.4177	14.7596	15.6652	14.8989	15.5632	12.4286	14.4325	14.5422	14.0928	15.0334	15.4345	14.8424	15.684	15.3575	15.5745	13.0473	MAG	d__Bacteria;c__Bacteroidia;f__Bacteroidaceae;g__Prevotella;o__Bacteroidales;p__Bacteroidota;s__				24.8	1	0.999	628
BAT_CoAss_seasheep.775_k141_12512925_2				CBM4 Modules of approx. 150 residues found in bacterial enzymes. Binding of these modules has been demonstrated with xylan, beta-1,3-glucan, beta-1,3-1,4-glucan, beta-1,6-glucan and amorphous cellulose but not with crystalline cellulose. [CBM4]; CBM4 Modules of approx. 150 residues found in bacterial enzymes. Binding of these modules has been demonstrated with xylan, beta-1,3-glucan, beta-1,3-1,4…	15.9842	14.6924	NaN	15.6738	NaN	NaN	16.5825	NaN	NaN	NaN	NaN	NaN	NaN	NaN	NaN	NaN	MAG	d__Bacteria;c__Bacteroidia;f__Bacteroidaceae;g__Prevotella;o__Bacteroidales;p__Bacteroidota;s__				10.8	1	0.999	769
BAT_CoAss_seasheep.775_k141_13320491_1			TonB dependent receptor [PF00593.26]		15.941	NaN	NaN	15.8867	NaN	NaN	NaN	13.6267	NaN	NaN	15.2825	NaN	NaN	NaN	NaN	NaN	MAG	d__Bacteria;c__Bacteroidia;f__Bacteroidaceae;g__Prevotella;o__Bacteroidales;p__Bacteroidota;s__				18.5	1	0.999	740
BAT_CoAss_seasheep.775_k141_13320491_2		K21572	SusD family [PF07980.13]";"Starch-binding associating with outer membrane [PF14322.8]		15.6784	NaN	NaN	15.962	NaN	NaN	14.2395	13.882	13.7586	NaN	15.7078	NaN	NaN	NaN	NaN	NaN	MAG	d__Bacteria;c__Bacteroidia;f__Bacteroidaceae;g__Prevotella;o__Bacteroidales;p__Bacteroidota;s__				16.7	1	0.999	473
BAT_CoAss_seasheep.775_k141_15439542_3			OmpA family [PF00691.22]		16.7004	16.0004	15.2912	14.7251	16.7385	14.995	NaN	NaN	16.894	NaN	NaN	14.7139	NaN	15.242	15.4962	16.2384	MAG	d__Bacteria;c__Bacteroidia;f__Bacteroidaceae;g__Prevotella;o__Bacteroidales;p__Bacteroidota;s__				12.3	1	0.999	406
BAT_CoAss_seasheep.775_k141_9666348_2		K21572	Starch-binding associating with outer membrane [PF14322.8]		NaN	NaN	NaN	NaN	NaN	NaN	NaN	NaN	13.3323	13.3826	NaN	14.2552	NaN	NaN	NaN	NaN	MAG	d__Bacteria;c__Bacteroidia;f__Bacteroidaceae;g__Prevotella;o__Bacteroidales;p__Bacteroidota;s__				29.8	1	0.999	235
BAT_CoAss_seasheep.776_k141_10546982_3					14.0371	NaN	14.8293	13.1618	NaN	15.1461	NaN	NaN	NaN	15.2822	14.6361	NaN	15.1086	15.1218	13.643	NaN	MAG	d__Bacteria;c__Bacteroidia;f__UBA932;g__RC9;o__Bacteroidales;p__Bacteroidota;s__				21.1	1	0.999	204
BAT_CoAss_seasheep.776_k141_14475147_1		K03737	4Fe-4S dicluster domain [PF12838.9]; 4Fe-4S dicluster domain [PF13183.8]"; 4Fe-4S dicluster domain [PF13187.8]; 4Fe-4S dicluster domain [PF13237.8]; 4Fe-4S dicluster domain [PF14697.8]; 4Fe-4S double cluster binding domain [PF13484.8]; Domain of unknown function [PF10371.11]; Pyruvate ferredoxin/flavodoxin oxidoreductase [PF01558.20]; Pyruvate:ferredoxin oxidoreductase core domain II [PF17147.6];…		15.9383	17.2869	16.795	16.9905	17.221	17.2708	17.4309	17.0278	17.3208	16.7051	17.1542	16.948	17.0205	16.9104	16.4872	NaN	MAG	d__Bacteria;c__Bacteroidia;f__UBA932;g__RC9;o__Bacteroidales;p__Bacteroidota;s__				6.1	1	0.999	1008
BAT_CoAss_seasheep.776_k141_5139351_1			Carboxypeptidase regulatory-like domain [PF13620.8]"; TonB-dependent Receptor Plug Domain [PF07715.17];"CarboxypepD_reg-like domain [PF13715.8]		NaN	NaN	NaN	NaN	NaN	NaN	13.4283	NaN	15.0834	14.6749	NaN	14.7625	NaN	NaN	NaN	15.9873	MAG	d__Bacteria;c__Bacteroidia;f__UBA932;g__RC9;o__Bacteroidales;p__Bacteroidota;s__				33	1	0.999	297
BAT_CoAss_seasheep.777_k141_13067541_4					14.5418	14.5857	15.548	16.0165	14.5962	NaN	14.6016	14.8717	14.1891	14.6522	16.0189	NaN	14.5942	14.7083	NaN	NaN	MAG	d__Bacteria;c__Bacteroidia;f__Bacteroidaceae;g__UBA4334;o__Bacteroidales;p__Bacteroidota;s__				25.7	1	0.999	191
BAT_CoAss_seasheep.777_k141_4748669_1					15.9643	15.637	15.8085	17.0202	14.6875	NaN	15.4288	13.6805	13.8518	14.1283	16.1981	15.7598	NaN	13.9896	15.2788	14.6672	MAG	d__Bacteria;c__Bacteroidia;f__Bacteroidaceae;g__UBA4334;o__Bacteroidales;p__Bacteroidota;s__				23.6	1	0.999	165
BAT_CoAss_seasheep.778_k141_413346_1			Cation transport ATPase (P-type) [PF13246.8]"; Cation transporter/ATPase, N-terminus [PF00690.28]; E1-E2 ATPase [PF00122.22]; haloacid dehalogenase-like hydrolase [PF00702.28];"Cation transporting ATPase, C-terminus [PF00689.23]		18.0576	18.8977	17.7782	18.5757	18.6281	18.6881	18.7099	18.8814	18.5314	18.6875	18.2341	18.8329	18.9107	19.0967	18.7132	19.6463	MAG	d__Bacteria;c__Bacilli;f__CAG-1000;g__UBA11963;o__RF39;p__Firmicutes;s__				26.5	1	0.999	1081
BAT_CoAss_seasheep.778_k141_5837914_8		K00600	Aminotransferase class-V [PF00266.21]; Orn/Lys/Arg decarboxylase, major domain [PF01276.22]";"Serine hydroxymethyltransferase [PF00464.21]		15.4386	15.3062	15.5592	15.5975	14.9936	13.8163	13.3772	14.9162	16.0879	15.9153	15.7101	14.101	15.7306	14.5481	NaN	NaN	MAG	d__Bacteria;c__Bacilli;f__CAG-1000;g__UBA11963;o__RF39;p__Firmicutes;s__				13.4	1	0.999	313
BAT_CoAss_seasheep.780_k141_15381058_11					14.919	NaN	15.3405	13.1307	14.6643	15.3051	15.0639	14.8365	15.0084	15.2221	15.4682	15.3344	14.5014	14.9882	NaN	NaN	MAG	d__Bacteria;c__Bacteroidia;f__Muribaculaceae;g__C941;o__Bacteroidales;p__Bacteroidota;s__				35.2	1	0.999	71
BAT_CoAss_seasheep.780_k141_8819115_8	k141_8819115__full-cat_2_8				NaN	15.767	NaN	NaN	NaN	NaN	NaN	16.4188	NaN	15.9077	NaN	NaN	15.3612	16.7287	NaN	13.7023	MAG	d__Bacteria;c__Bacteroidia;f__Muribaculaceae;g__C941;o__Bacteroidales;p__Bacteroidota;s__				20.7	1	0.999	323
BAT_CoAss_seasheep.784_k141_10160369_1					NaN	NaN	NaN	NaN	NaN	14.8006	16.055	NaN	NaN	15.1074	14.6625	NaN	NaN	16.404	NaN	15.1581	MAG	d__Bacteria;c__Fibrobacteria;f__Fibrobacteraceae;g__Fibrobacter;o__Fibrobacterales;p__Fibrobacterota;s__				11.2	1	0.9987	197
BAT_CoAss_seasheep.784_k141_10674028_1			ATP-grasp in the biosynthetic pathway with Ter operon [PF15632.8]"; MGS-like domain [PF02142.24];"Carbamoyl-phosphate synthase L chain, ATP binding domain [PF02786.19]		15.5222	14.9574	15.3295	NaN	NaN	NaN	15.6227	NaN	15.3332	15.0826	15.585	NaN	15.2737	15.6741	15.7971	NaN	MAG	d__Bacteria;c__Fibrobacteria;f__Fibrobacteraceae;g__Fibrobacter;o__Fibrobacterales;p__Fibrobacterota;s__				29.3	1	0.999	297
BAT_CoAss_seasheep.784_k141_10895517_19					NaN	NaN	NaN	NaN	NaN	14.0776	15.1367	NaN	NaN	14.6804	14.4717	NaN	14.5171	16.7328	13.691	15.8542	MAG	d__Bacteria;c__Fibrobacteria;f__Fibrobacteraceae;g__Fibrobacter;o__Fibrobacterales;p__Fibrobacterota;s__				28.9	1	0.999	429
BAT_CoAss_seasheep.784_k141_11326426_25		K02871	Ribosomal protein L13 [PF00572.20]		NaN	NaN	NaN	NaN	NaN	14.7238	15.4279	NaN	NaN	15.2021	14.5023	NaN	NaN	16.9275	14.5425	15.7486	MAG	d__Bacteria;c__Fibrobacteria;f__Fibrobacteraceae;g__Fibrobacter;o__Fibrobacterales;p__Fibrobacterota;s__				49.4	1	0.999	81
BAT_CoAss_seasheep.784_k141_11400709_3	S11C8824_S11CNODE_32_length_84175_cov_15.030563_3, S12C6824_S12CNODE_676_length_7325_cov_9.624209_6, S23C6528_S23CNODE_107_length_22214_cov_7.327948_17		Histidinol dehydrogenase [PF00815.22]		NaN	13.1287	13.9524	13.8545	NaN	13.7763	14.5277	14.0619	13.799	13.7967	14.1013	NaN	13.3015	13.8813	NaN	NaN	MAG	d__Bacteria;c__Fibrobacteria;f__Fibrobacteraceae;g__Fibrobacter;o__Fibrobacterales;p__Fibrobacterota;s__				6.6	1	0.999	197
BAT_CoAss_seasheep.784_k141_11582673_2	S11C8824_S11CNODE_45_length_68702_cov_17.805235_27	K00528	Iron-sulfur cluster binding domain of dihydroorotate dehydrogenase B [PF10418.11]";"Oxidoreductase NAD-binding domain [PF00175.23]		15.6836	16.2487	16.2019	16.3383	15.9823	15.5421	16.7075	16.4832	15.8895	16.4486	16.5224	14.8144	16.2208	16.3664	14.7863	15.3324	MAG	d__Bacteria;c__Fibrobacteria;f__Fibrobacteraceae;g__Fibrobacter;o__Fibrobacterales;p__Fibrobacterota;s__				38.3	1	0.999	295
BAT_CoAss_seasheep.784_k141_11700115_1					NaN	NaN	NaN	NaN	13.466	14.5474	15.1704	NaN	NaN	15.0352	14.155	NaN	NaN	16.4537	13.7265	15.2472	MAG	d__Bacteria;c__Fibrobacteria;f__Fibrobacteraceae;g__Fibrobacter;o__Fibrobacterales;p__Fibrobacterota;s__				26	1	0.999	127
BAT_CoAss_seasheep.784_k141_11839506_5		K02897	Ribosomal protein TL5, C-terminal domain [PF14693.8]";"Ribosomal L25p family [PF01386.21]		16.3493	NaN	16.2014	NaN	NaN	15.8895	16.2067	16.9056	NaN	NaN	14.6582	NaN	NaN	NaN	NaN	NaN	MAG	d__Bacteria;c__Fibrobacteria;f__Fibrobacteraceae;g__Fibrobacter;o__Fibrobacterales;p__Fibrobacterota;s__				40.7	1	0.999	209
BAT_CoAss_seasheep.784_k141_12311984_13			Protein of unknown function (DUF3078) [PF11276.10]		NaN	NaN	NaN	NaN	NaN	14.9587	15.2131	NaN	NaN	15.3827	15.2341	14.9584	15.4263	16.6461	14.6067	15.6532	MAG	d__Bacteria;c__Fibrobacteria;f__Fibrobacteraceae;g__Fibrobacter;o__Fibrobacterales;p__Fibrobacterota;s__				12.8	1	0.999	290
BAT_CoAss_seasheep.784_k141_12311984_19		K03210	Preprotein translocase subunit [PF02699.17]		NaN	NaN	NaN	NaN	NaN	NaN	13.9922	NaN	NaN	12.9789	NaN	NaN	NaN	16.1203	NaN	15.1544	MAG	d__Bacteria;c__Fibrobacteria;f__Fibrobacteraceae;g__Fibrobacter;o__Fibrobacterales;p__Fibrobacterota;s__				13.2	1	0.999	121
BAT_CoAss_seasheep.784_k141_12620449_7			Pentapeptide repeats (8 copies) [PF00805.24]";"Pentapeptide repeats (9 copies) [PF13599.8]		NaN	16.5323	NaN	17.6806	16.6291	15.9858	17.5849	15.9206	16.7951	17.6003	17.7336	17.4984	NaN	18.0788	17.8122	17.7071	MAG	d__Bacteria;c__Fibrobacteria;f__Fibrobacteraceae;g__Fibrobacter;o__Fibrobacterales;p__Fibrobacterota;s__				50.8	1	0.999	319
BAT_CoAss_seasheep.784_k141_12806313_2			Isocitrate/isopropylmalate dehydrogenase [PF00180.22]		14.6647	15.8776	16.5077	16.3418	15.1381	15.4993	16.6431	16.1485	16.195	16.342	16.6931	NaN	13.8066	15.5236	16.4643	14.7681	MAG	d__Bacteria;c__Fibrobacteria;f__Fibrobacteraceae;g__Fibrobacter;o__Fibrobacterales;p__Fibrobacterota;s__				48.3	1	0.999	174
BAT_CoAss_seasheep.784_k141_13087698_13		K02035	Bacterial extracellular solute-binding proteins, family 5 Middle [PF00496.24]		NaN	NaN	13.5287	NaN	NaN	13.8445	15.9176	NaN	NaN	15.1777	NaN	NaN	NaN	16.5503	13.8096	15.9514	MAG	d__Bacteria;c__Fibrobacteria;f__Fibrobacteraceae;g__Fibrobacter;o__Fibrobacterales;p__Fibrobacterota;s__				22.8	1	0.999	588
BAT_CoAss_seasheep.784_k141_13797366_1		K03286	Protein of unknown function (DUF1565) [PF07602.13]; Right handed beta helix region [PF13229.8]";"OmpA family [PF00691.22]		16.2884	17.78	18.2526	16.9558	17.0996	18.1062	18.3022	17.3818	18.2744	18.1324	17.408	16.0401	17.9961	18.3271	16.5004	17.6806	MAG	d__Bacteria;c__Fibrobacteria;f__Fibrobacteraceae;g__Fibrobacter;o__Fibrobacterales;p__Fibrobacterota;s__				45	1	0.999	505
BAT_CoAss_seasheep.784_k141_13917948_2					14.2845	NaN	NaN	NaN	NaN	14.7284	16.5726	NaN	NaN	16.1562	15.979	14.3899	15.7545	17.3733	15.4018	16.8688	MAG	d__Bacteria;c__Fibrobacteria;f__Fibrobacteraceae;g__Fibrobacter;o__Fibrobacterales;p__Fibrobacterota;s__				20	1	0.999	544
BAT_CoAss_seasheep.784_k141_14029288_5		K00134	Glyceraldehyde 3-phosphate dehydrogenase, NAD binding domain [PF00044.26]		NaN	NaN	NaN	NaN	NaN	NaN	14.9541	NaN	12.6058	14.5411	NaN	NaN	NaN	NaN	NaN	15.1059	MAG	d__Bacteria;c__Fibrobacteria;f__Fibrobacteraceae;g__Fibrobacter;o__Fibrobacterales;p__Fibrobacterota;s__				75	1	0.999	104
BAT_CoAss_seasheep.784_k141_2243542_15					NaN	NaN	NaN	NaN	14.5538	14.5151	15.1277	NaN	14.9382	14.6381	14.9527	15.0921	NaN	15.407	NaN	NaN	MAG	d__Bacteria;c__Fibrobacteria;f__Fibrobacteraceae;g__Fibrobacter;o__Fibrobacterales;p__Fibrobacterota;s__				35.6	1	0.9988	362
BAT_CoAss_seasheep.784_k141_2813408_1		K01209	Glycosyl hydrolase family 79, N-terminal domain [PF03662.16]";"Carbohydrate binding domain (family 11) [PF03425.15]	alpha-L-arabinofuranosidase (EC 3.2.1.55); baicalin beta-glucuronidase (EC 3.2.1.167); beta-4-O-methyl-glucuronidase (EC 3.2.1.-) [GH79]"; beta-xylosidase (EC 3.2.1.37); endo-beta-1,4-xylanase (EC 3.2.1.8); GH51 endoglucanase (EC 3.2.1.4); GH79 beta-glucuronidase (EC 3.2.1.31); heparanase (EC 3.2.1.166); hyaluronoglucuronidase (EC 3.2.1.36); lichenase / endo-beta-1,3-1,4-glucanase (EC 3.2.1.73) […	14.5979	NaN	13.142	NaN	NaN	NaN	14.4612	NaN	NaN	13.7606	14.2257	NaN	NaN	NaN	NaN	NaN	MAG	d__Bacteria;c__Fibrobacteria;f__Fibrobacteraceae;g__Fibrobacter;o__Fibrobacterales;p__Fibrobacterota;s__				21.3	1	0.999	685
BAT_CoAss_seasheep.784_k141_2823471_18					15.6475	14.2971	15.9153	15.1563	14.9755	14.7833	16.199	15.2313	16.1302	15.5965	15.9195	14.9473	15.9621	NaN	16.1099	NaN	MAG	d__Bacteria;c__Fibrobacteria;f__Fibrobacteraceae;g__Fibrobacter;o__Fibrobacterales;p__Fibrobacterota;s__				13	1	0.999	746
BAT_CoAss_seasheep.784_k141_3750791_7		K02959	Ribosomal protein S16 [PF00886.21]		NaN	13.5062	15.0176	NaN	NaN	15.0178	15.7309	NaN	NaN	14.7676	14.1815	NaN	NaN	15.9088	14.76	15.4383	MAG	d__Bacteria;c__Fibrobacteria;f__Fibrobacteraceae;g__Fibrobacter;o__Fibrobacterales;p__Fibrobacterota;s__				36.7	1	0.999	150
BAT_CoAss_seasheep.784_k141_5038357_10	S11C8824_S11CNODE_190_length_22546_cov_17.561469_9, S12C6824_S12CNODE_16_length_48790_cov_10.341910_40, S23C6528_S23CNODE_190_length_17018_cov_7.730236_11	K02356	Elongation factor P (EF-P) KOW-like domain [PF08207.14]; Elongation factor P (EF-P) OB domain [PF01132.22]";"Elongation factor P, C-terminal [PF09285.13]		16.9269	16.5083	16.9795	17.0908	16.8787	16.9393	17.7624	17.2261	16.898	16.0875	17.4093	16.2331	16.6445	16.9929	17.4153	17.0794	MAG	d__Bacteria;c__Fibrobacteria;f__Fibrobacteraceae;g__Fibrobacter;o__Fibrobacterales;p__Fibrobacterota;s__				11.3	1	0.999	194
BAT_CoAss_seasheep.784_k141_6433604_2		K00241			14.167	14.866	NaN	16.0782	NaN	16.0366	16.5422	16.0972	16.2285	16.767	15.607	NaN	15.6395	16.8414	14.6721	15.6157	MAG	d__Bacteria;c__Fibrobacteria;f__Fibrobacteraceae;g__Fibrobacter;o__Fibrobacterales;p__Fibrobacterota;s__				22.8	1	0.9987	281
BAT_CoAss_seasheep.784_k141_6636259_14			Ankyrin repeats (many copies) [PF13637.8]"; Ankyrin repeats (many copies) [PF13857.8];"Ankyrin repeats (3 copies) [PF12796.9]		NaN	NaN	15.3662	NaN	NaN	15.8081	16.1919	15.9991	NaN	16.1338	15.4327	NaN	NaN	16.3215	16.3663	17.0374	MAG	d__Bacteria;c__Fibrobacteria;f__Fibrobacteraceae;g__Fibrobacter;o__Fibrobacterales;p__Fibrobacterota;s__				36.1	1	0.999	244
BAT_CoAss_seasheep.784_k141_7099995_1			Bacterial extracellular solute-binding proteins, family 5 Middle [PF00496.24]		NaN	NaN	14.0834	NaN	NaN	NaN	16.1643	NaN	NaN	15.5217	14.5042	NaN	NaN	17.1661	NaN	15.794	MAG	d__Bacteria;c__Fibrobacteria;f__Fibrobacteraceae;g__Fibrobacter;o__Fibrobacterales;p__Fibrobacterota;s__				21.6	1	0.999	612
BAT_CoAss_seasheep.784_k141_7218115_1			Bacterial type II/III secretion system short domain [PF03958.19]";"Bacterial type II and III secretion system protein [PF00263.23]		NaN	NaN	NaN	NaN	NaN	NaN	17.224	NaN	NaN	15.6873	NaN	NaN	NaN	17.24	NaN	16.1696	MAG	d__Bacteria;c__Fibrobacteria;f__Fibrobacteraceae;g__Fibrobacter;o__Fibrobacterales;p__Fibrobacterota;s__				33.4	1	0.999	512
BAT_CoAss_seasheep.784_k141_7830195_13		K01945	ATP-grasp domain [PF02222.24]; ATP-grasp domain [PF02655.16]; ATP-grasp domain [PF08442.12]"; ATP-grasp domain [PF13535.8]; Carbamoyl-phosphate synthase L chain, ATP binding domain [PF02786.19]; D-ala D-ala ligase C-terminus [PF07478.15]; Phosphoribosylglycinamide synthetase, C domain [PF02843.18]; Phosphoribosylglycinamide synthetase, N domain [PF02844.17]; RimK-like ATP-grasp domain [PF08443.13…		15.0426	15.3202	15.3867	15.5224	NaN	15.0341	16.2354	14.7832	15.7113	15.4567	15.7221	14.5711	14.7746	15.1683	15.7338	15.2702	MAG	d__Bacteria;c__Fibrobacteria;f__Fibrobacteraceae;g__Fibrobacter;o__Fibrobacterales;p__Fibrobacterota;s__				26.9	1	0.999	427
BAT_CoAss_seasheep.784_k141_8836411_4					NaN	14.4726	NaN	NaN	NaN	15.826	16.9658	NaN	NaN	16.6725	16.3471	15.1172	16.2364	18.3266	15.7794	17.3706	MAG	d__Bacteria;c__Fibrobacteria;f__Fibrobacteraceae;g__Fibrobacter;o__Fibrobacterales;p__Fibrobacterota;s__				18.1	1	0.999	465
BAT_CoAss_seasheep.784_k141_9350597_7		K02939	Ribosomal protein L9, C-terminal domain [PF03948.16]		17.0934	16.7495	17.2796	16.8145	16.6684	16.4237	18.2251	17.0924	17.1041	17.8946	17.0235	17.0877	17.4228	17.848	17.3358	17.7928	MAG	d__Bacteria;c__Fibrobacteria;f__Fibrobacteraceae;g__Fibrobacter;o__Fibrobacterales;p__Fibrobacterota;s__				64.8	1	0.999	71
BAT_CoAss_seasheep.784_k141_9457981_1					15.9272	15.9192	16.6848	16.0256	16.308	16.5277	17.2731	16.4595	16.4625	16.6756	16.6712	15.5497	16.3031	17.3458	16.6646	16.9598	MAG	d__Bacteria;c__Fibrobacteria;f__Fibrobacteraceae;g__Fibrobacter;o__Fibrobacterales;p__Fibrobacterota;s__				38.5	1	0.999	431
BAT_CoAss_seasheep.791_k141_3436943_1		K21572	SusD family [PF07980.13]		NaN	14.8915	15.2322	15.345	14.8423	14.6633	14.9187	14.5207	14.9445	14.9485	NaN	14.9055	NaN	14.3875	NaN	NaN	MAG	d__Bacteria;c__Bacteroidia;f__Bacteroidaceae;g__Prevotella;o__Bacteroidales;p__Bacteroidota;s__				26.4	1	0.999	208
BAT_CoAss_seasheep.791_k141_5434544_3		K13993	Hsp20/alpha crystallin family [PF00011.23]		16.0687	15.3509	15.3128	17.4472	15.8238	14.3887	16.5121	15.9187	16.7777	14.3417	17.2344	16.9188	14.1818	15.9448	NaN	16.1251	MAG	d__Bacteria;c__Bacteroidia;f__Bacteroidaceae;g__Prevotella;o__Bacteroidales;p__Bacteroidota;s__				34	1	0.999	141
BAT_CoAss_seasheep.791_k141_7586476_2		K10439	Periplasmic binding protein domain [PF13407.8]		NaN	NaN	14.8182	NaN	NaN	16.0821	14.4174	NaN	NaN	NaN	NaN	NaN	NaN	14.9111	14.6781	14.7547	MAG	d__Bacteria;c__Bacteroidia;f__Bacteroidaceae;g__Prevotella;o__Bacteroidales;p__Bacteroidota;s__				36.1	1	0.999	313
BAT_CoAss_seasheep.793_k141_11259293_1					NaN	14.5157	15.0455	NaN	14.883	15.1999	14.3285	13.7552	14.8891	15.183	13.9634	14.1049	15.0443	15.0094	14.5337	NaN	MAG	d__Bacteria;c__Bacteroidia;f__UBA932;g__RC9;o__Bacteroidales;p__Bacteroidota;s__				15.3	1	0.999	203
BAT_CoAss_seasheep.793_k141_11801930_2		K21572	Starch-binding associating with outer membrane [PF14322.8]";"SusD family [PF07980.13]		NaN	NaN	NaN	NaN	NaN	12.8232	13.6626	12.5824	14.1313	13.4722	13.8173	NaN	12.8334	NaN	NaN	NaN	MAG	d__Bacteria;c__Bacteroidia;f__UBA932;g__RC9;o__Bacteroidales;p__Bacteroidota;s__				13.6	1	0.999	530
BAT_CoAss_seasheep.793_k141_13259184_9		K02871	Ribosomal protein L13 [PF00572.20]		13.6132	14.0902	14.084	14.199	14.1175	14.5759	14.6086	14.3046	14.2638	14.7178	14.7186	14.203	14.6058	14.7205	14.1516	14.2912	MAG	d__Bacteria;c__Bacteroidia;f__UBA932;g__RC9;o__Bacteroidales;p__Bacteroidota;s__				24.7	1	0.999	77
BAT_CoAss_seasheep.793_k141_13502204_1			TonB dependent receptor [PF00593.26]		NaN	NaN	16.8698	NaN	17.1591	13.1082	13.2431	17.0014	16.9932	13.3026	17.5485	NaN	17.4769	17.2541	NaN	NaN	MAG	d__Bacteria;c__Bacteroidia;f__UBA932;g__RC9;o__Bacteroidales;p__Bacteroidota;s__				8.5	1	0.999	875
BAT_CoAss_seasheep.793_k141_182297_5		K21573	TonB-dependent Receptor Plug Domain [PF07715.17]";"CarboxypepD_reg-like domain [PF13715.8]		15.4269	15.1021	15.2583	13.2111	14.3643	15.2073	15.424	14.8243	15.1891	15.3994	15.7889	14.9213	13.82	15.2879	14.4692	14.7768	MAG	d__Bacteria;c__Bacteroidia;f__UBA932;g__RC9;o__Bacteroidales;p__Bacteroidota;s__				7.8	1	0.999	1068
BAT_CoAss_seasheep.793_k141_3955421_2		K21573	TonB dependent receptor [PF00593.26]		14.5699	13.6886	14.9239	NaN	NaN	14.3909	14.902	14.3222	15.4293	15.9373	16.1128	NaN	16.5244	15.7846	14.4381	15.9613	MAG	d__Bacteria;c__Bacteroidia;f__UBA932;g__RC9;o__Bacteroidales;p__Bacteroidota;s__				11.1	1	0.999	826
BAT_CoAss_seasheep.793_k141_689169_1		K21572	Starch-binding associating with outer membrane [PF14322.8]		NaN	NaN	14.7675	NaN	NaN	15.0054	14.5177	NaN	15.3047	15.2574	14.7126	15.0985	NaN	14.641	NaN	15.0967	MAG	d__Bacteria;c__Bacteroidia;f__UBA932;g__RC9;o__Bacteroidales;p__Bacteroidota;s__				14.2	1	0.999	316
BAT_CoAss_seasheep.793_k141_689169_2		K21573	CarboxypepD_reg-like domain [PF13715.8]; Carboxypeptidase regulatory-like domain [PF13620.8]"; TonB-dependent Receptor Plug Domain [PF07715.17];"TonB dependent receptor [PF00593.26]		NaN	14.156	14.0928	NaN	NaN	NaN	14.6297	NaN	14.6596	14.4734	14.1963	14.248	13.8378	14.1438	13.6596	NaN	MAG	d__Bacteria;c__Bacteroidia;f__UBA932;g__RC9;o__Bacteroidales;p__Bacteroidota;s__				12.7	1	0.999	1041
BAT_CoAss_seasheep.797_k141_14779062_13			OmpA family [PF00691.22]		15.2671	15.4203	13.6278	16.2258	NaN	14.5224	NaN	14.549	15.5406	NaN	15.9312	15.5317	NaN	13.5691	NaN	14.5786	MAG	d__Bacteria;c__Bacteroidia;f__Bacteroidaceae;g__Prevotella;o__Bacteroidales;p__Bacteroidota;s__Prevotella sp900316645				41.1	1	0.999	389
BAT_CoAss_seasheep.797_k141_3242456_4		K01738	Pyridoxal-phosphate dependent enzyme [PF00291.27]		NaN	NaN	14.9939	NaN	NaN	NaN	14.869	15.8159	NaN	14.8845	16.2188	NaN	15.1162	NaN	NaN	NaN	MAG	d__Bacteria;c__Bacteroidia;f__Bacteroidaceae;g__Prevotella;o__Bacteroidales;p__Bacteroidota;s__Prevotella sp900316645				10.8	1	0.996	334
BAT_CoAss_seasheep.797_k141_494079_10		K21573	CarboxypepD_reg-like domain [PF13715.8]";"TonB dependent receptor [PF00593.26]		18.0127	15.754	17.3744	16.0306	17.5843	17.2819	17.1813	14.9873	17.5726	17.4967	17.6437	15.5159	15.0131	15.1603	15.2257	15.3582	MAG	d__Bacteria;c__Bacteroidia;f__Bacteroidaceae;g__Prevotella;o__Bacteroidales;p__Bacteroidota;s__Prevotella sp900316645				19.8	1	0.999	1007
BAT_CoAss_seasheep.79_k141_2561515_14	S15C10920_S15CNODE_736_length_7253_cov_6.216727_3, S22C6822_S22CNODE_1069_length_5187_cov_28.395557_5	K02110	ATP synthase subunit C [PF00137.23]		14.5357	15.2532	16.858	15.9718	16.3182	16.078	17.059	16.3658	16.8312	16.4199	16.6998	15.5919	17.694	16.7979	NaN	14.9721	MAG	d__Bacteria;c__Bacteroidia;f__Bacteroidaceae;g__Prevotella;o__Bacteroidales;p__Bacteroidota;s__				13.1	1	0.999	84
BAT_CoAss_seasheep.79_k141_3611652_4		K21573	CarboxypepD_reg-like domain [PF13715.8]; Carboxypeptidase regulatory-like domain [PF13620.8]"; TonB-dependent Receptor Plug Domain [PF07715.17];"TonB dependent receptor [PF00593.26]		17.3821	15.9651	17.3741	16.3645	16.0312	17.0953	16.5778	16.0417	17.0317	17.1013	17.179	17.2404	17.0082	16.1574	17.221	14.7245	MAG	d__Bacteria;c__Bacteroidia;f__Bacteroidaceae;g__Prevotella;o__Bacteroidales;p__Bacteroidota;s__				36.6	1	0.999	1015
BAT_CoAss_seasheep.79_k141_4814519_26			Major fimbrial subunit protein type IV, Fimbrillin, C-terminal [PF15495.8]		14.5643	13.081	NaN	NaN	NaN	NaN	15.0475	NaN	NaN	NaN	NaN	NaN	NaN	NaN	NaN	NaN	MAG	d__Bacteria;c__Bacteroidia;f__Bacteroidaceae;g__Prevotella;o__Bacteroidales;p__Bacteroidota;s__				14.1	1	0.999	632
BAT_CoAss_seasheep.79_k141_523068_6		K04077	TCP-1/cpn60 chaperonin family [PF00118.26]		NaN	NaN	14.2364	14.3452	NaN	NaN	13.367	NaN	NaN	NaN	14.2241	NaN	NaN	NaN	NaN	NaN	MAG	d__Bacteria;c__Bacteroidia;f__Bacteroidaceae;g__Prevotella;o__Bacteroidales;p__Bacteroidota;s__				41.5	1	0.999	142
BAT_CoAss_seasheep.805_k141_9279261_6			FKBP-type peptidyl-prolyl cis-trans isomerase [PF00254.30]		16.8068	16.1134	17.2262	17.5028	17.206	16.8405	17.4546	17.4568	16.6854	17.596	17.3939	17.2134	17.3383	16.4508	16.3448	NaN	MAG	d__Bacteria;c__Bacteroidia;f__UBA932;g__Bact-11;o__Bacteroidales;p__Bacteroidota;s__				7.8	1	0.9983	333
BAT_CoAss_seasheep.80_k141_14603271_3			OmpA family [PF00691.22]		NaN	NaN	13.8968	NaN	14.6095	14.7435	13.4135	NaN	NaN	NaN	NaN	NaN	NaN	NaN	14.9228	14.1422	MAG	d__Bacteria;c__Bacteroidia;f__Bacteroidaceae;g__Prevotella;o__Bacteroidales;p__Bacteroidota;s__				13.5	1	0.999	370
BAT_CoAss_seasheep.80_k141_15238369_4			OmpA family [PF00691.22]		14.6618	13.3151	NaN	13.7564	NaN	12.3496	NaN	NaN	15.6128	14.2424	13.3281	14.5954	NaN	NaN	NaN	NaN	MAG	d__Bacteria;c__Bacteroidia;f__Bacteroidaceae;g__Prevotella;o__Bacteroidales;p__Bacteroidota;s__				33.7	1	0.999	380
BAT_CoAss_seasheep.80_k141_5151776_1		K21573	CarboxypepD_reg-like domain [PF13715.8]; TonB-dependent Receptor Plug Domain [PF07715.17]";"TonB dependent receptor [PF00593.26]		16.1858	15.2095	14.9584	16.3939	15.0549	15.3623	15.0607	14.941	14.9968	15.0616	15.996	15.3025	15.2153	14.5711	14.5856	8.42734	MAG	d__Bacteria;c__Bacteroidia;f__Bacteroidaceae;g__Prevotella;o__Bacteroidales;p__Bacteroidota;s__				27.6	1	0.999	1044
BAT_CoAss_seasheep.80_k141_5765981_2			TonB dependent receptor [PF00593.26]		13.5277	NaN	NaN	17.0447	NaN	14.0423	NaN	NaN	12.7537	NaN	13.7441	NaN	NaN	NaN	NaN	NaN	MAG	d__Bacteria;c__Bacteroidia;f__Bacteroidaceae;g__Prevotella;o__Bacteroidales;p__Bacteroidota;s__				24.1	1	0.999	850
BAT_CoAss_seasheep.80_k141_8387081_7					NaN	14.7204	16.1395	17.3857	NaN	14.2222	NaN	NaN	NaN	16.3974	14.3399	NaN	NaN	16.2771	14.6044	NaN	MAG	d__Bacteria;c__Bacteroidia;f__Bacteroidaceae;g__Prevotella;o__Bacteroidales;p__Bacteroidota;s__				29.9	1	0.999	782
BAT_CoAss_seasheep.811_k141_10876657_1		K21572	Starch-binding associating with outer membrane [PF14322.8]";"SusD family [PF07980.13]		15.7622	12.5187	13.4605	NaN	NaN	NaN	NaN	NaN	NaN	15.7743	15.1135	NaN	NaN	NaN	NaN	NaN	MAG	d__Bacteria;c__Bacteroidia;f__Bacteroidaceae;g__Prevotella;o__Bacteroidales;p__Bacteroidota;s__				13.3	1	0.999	517
BAT_CoAss_seasheep.811_k141_10876657_2			Domain of unknown function (DUF1735) [PF08522.12]";"Family of unknown function (DUF5627) [PF18620.3]		15.4542	NaN	15.1663	16.4588	NaN	NaN	16.172	15.2521	NaN	16.3739	15.4817	15.2088	NaN	NaN	15.6	NaN	MAG	d__Bacteria;c__Bacteroidia;f__Bacteroidaceae;g__Prevotella;o__Bacteroidales;p__Bacteroidota;s__				19.5	1	0.9989	379
BAT_CoAss_seasheep.811_k141_10876657_4				CBM4 Modules of approx. 150 residues found in bacterial enzymes. Binding of these modules has been demonstrated with xylan, beta-1,3-glucan, beta-1,3-1,4-glucan, beta-1,6-glucan and amorphous cellulose but not with crystalline cellulose. [CBM4]; CBM4 Modules of approx. 150 residues found in bacterial enzymes. Binding of these modules has been demonstrated with xylan, beta-1,3-glucan, beta-1,3-1,4…	15.5516	16.3104	16.4446	16.1342	16.6347	16.0754	15.3411	14.9906	16.4598	18.6387	16.4799	13.9523	14.6697	15.3191	15.305	15.4684	MAG	d__Bacteria;c__Bacteroidia;f__Bacteroidaceae;g__Prevotella;o__Bacteroidales;p__Bacteroidota;s__				20.1	1	0.999	743
BAT_CoAss_seasheep.811_k141_12626748_3	S11C6669_S11CNODE_10_length_152572_cov_14.809851_50				17.82	16.0986	17.706	NaN	15.0957	15.1963	15.2945	14.2888	17.7142	NaN	NaN	15.9128	NaN	17.2722	15.2342	18.4243	MAG	d__Bacteria;c__Bacteroidia;f__Bacteroidaceae;g__Prevotella;o__Bacteroidales;p__Bacteroidota;s__				38.6	1	0.999	267
BAT_CoAss_seasheep.811_k141_2481307_6		K21572	Susd and RagB outer membrane lipoprotein [PF12741.9]";"Starch-binding associating with outer membrane [PF12771.9]		16.0098	NaN	14.1862	13.5907	NaN	NaN	15.6628	13.9134	14.6205	13.3544	15.6766	14.1051	NaN	13.3878	NaN	NaN	MAG	d__Bacteria;c__Bacteroidia;f__Bacteroidaceae;g__Prevotella;o__Bacteroidales;p__Bacteroidota;s__				21.6	1	0.999	504
BAT_CoAss_seasheep.811_k141_3977322_8		K21572	SusD family [PF07980.13]";"Starch-binding associating with outer membrane [PF14322.8]		18.4948	18.0143	18.1908	17.8389	17.9352	17.7756	17.6365	17.8883	18.0438	18.3113	18.2404	18.3338	17.5585	17.5209	17.9289	17.4168	MAG	d__Bacteria;c__Bacteroidia;f__Bacteroidaceae;g__Prevotella;o__Bacteroidales;p__Bacteroidota;s__				48.4	1	0.999	644
BAT_CoAss_seasheep.811_k141_3977322_9					17.7007	17.8484	17.9154	18.3004	17.9457	17.5921	17.5784	17.5619	17.7063	17.0386	18.1163	17.1437	17.8262	17.8078	17.8924	17.5368	MAG	d__Bacteria;c__Bacteroidia;f__Bacteroidaceae;g__Prevotella;o__Bacteroidales;p__Bacteroidota;s__				47.1	1	0.999	244
BAT_CoAss_seasheep.811_k141_6005887_4		K21572	SusD family [PF07980.13]";"Starch-binding associating with outer membrane [PF14322.8]		15.2101	14.248	NaN	NaN	NaN	14.6107	14.8659	NaN	NaN	NaN	NaN	NaN	NaN	NaN	NaN	NaN	MAG	d__Bacteria;c__Bacteroidia;f__Bacteroidaceae;g__Prevotella;o__Bacteroidales;p__Bacteroidota;s__				26.8	1	0.999	582
BAT_CoAss_seasheep.811_k141_6963995_26			OmpA family [PF00691.22]		15.91	NaN	14.5148	NaN	NaN	14.8453	NaN	13.5547	14.073	NaN	NaN	15.2267	12.8289	13.7942	14.6141	NaN	MAG	d__Bacteria;c__Bacteroidia;f__Bacteroidaceae;g__Prevotella;o__Bacteroidales;p__Bacteroidota;s__				20.4	1	0.999	397
BAT_CoAss_seasheep.811_k141_7149333_1		K21573	CarboxypepD_reg-like domain [PF13715.8]; TonB-dependent Receptor Plug Domain [PF07715.17]";"TonB dependent receptor [PF00593.26]		17.6045	16.9635	17.1404	16.6248	16.5744	16.9166	18.4462	16.2797	17.4821	15.5807	16.9204	17.4667	14.8392	17.0827	17.6235	17.199	MAG	d__Bacteria;c__Bacteroidia;f__Bacteroidaceae;g__Prevotella;o__Bacteroidales;p__Bacteroidota;s__				47	1	0.999	1076
BAT_CoAss_seasheep.811_k141_7149333_2		K21572	Starch-binding associating with outer membrane [PF14322.8]";"SusD family [PF07980.13]		17.225	16.6278	16.9072	15.7343	16.8433	16.5372	17.9152	16.5157	16.9415	15.098	16.6414	17.041	16.277	16.1043	16.8316	15.8732	MAG	d__Bacteria;c__Bacteroidia;f__Bacteroidaceae;g__Prevotella;o__Bacteroidales;p__Bacteroidota;s__				41.2	1	0.999	636
BAT_CoAss_seasheep.811_k141_7149333_4					17.8214	17.2624	17.6331	16.2554	17.1502	17.5765	18.7096	17.6025	17.4762	14.1387	17.6867	18.1225	15.4377	16.3035	18.284	17.3606	MAG	d__Bacteria;c__Bacteroidia;f__Bacteroidaceae;g__Prevotella;o__Bacteroidales;p__Bacteroidota;s__				12.5	1	0.999	369
BAT_CoAss_seasheep.811_k141_7313200_2				CBM4 Modules of approx. 150 residues found in bacterial enzymes. Binding of these modules has been demonstrated with xylan, beta-1,3-glucan, beta-1,3-1,4-glucan, beta-1,6-glucan and amorphous cellulose but not with crystalline cellulose. [CBM4]; CBM4 Modules of approx. 150 residues found in bacterial enzymes. Binding of these modules has been demonstrated with xylan, beta-1,3-glucan, beta-1,3-1,4…	16.2158	15.5845	15.4114	NaN	15.7428	NaN	14.6657	NaN	16.2098	NaN	15.9114	14.8189	15.5694	NaN	NaN	16.0723	MAG	d__Bacteria;c__Bacteroidia;f__Bacteroidaceae;g__Prevotella;o__Bacteroidales;p__Bacteroidota;s__				23.8	1	0.999	682
BAT_CoAss_seasheep.811_k141_8143888_7		K01424	Glutaminase/Asparaginase C-terminal domain [PF17763.3]";"Asparaginase, N-terminal [PF00710.22]		16.4087	15.7384	15.6325	15.3688	15.8274	15.5145	15.7224	15.5153	15.3308	15.8046	15.7583	15.725	15.3376	15.4154	16.2762	15.774	MAG	d__Bacteria;c__Bacteroidia;f__Bacteroidaceae;g__Prevotella;o__Bacteroidales;p__Bacteroidota;s__				27.5	1	0.999	349
BAT_CoAss_seasheep.811_k141_9410883_10			Outer membrane protein beta-barrel domain [PF13568.8]		16.4039	15.3521	15.0531	15.1727	14.9569	16.195	16.3708	15.3814	16.1319	NaN	15.753	15.9161	15.2069	15.2236	16.0239	16.0045	MAG	d__Bacteria;c__Bacteroidia;f__Bacteroidaceae;g__Prevotella;o__Bacteroidales;p__Bacteroidota;s__				53.3	1	0.999	182
BAT_CoAss_seasheep.814_k141_11535798_28			Divergent InlB B-repeat domain [PF18998.2]		16.1702	14.957	NaN	15.1954	NaN	NaN	14.9612	14.8137	14.946	15.0737	15.6888	15.2819	15.165	14.9585	NaN	15.4457	MAG	d__Bacteria;c__Bacteroidia;f__P3;g__UBA1711;o__Bacteroidales;p__Bacteroidota;s__				25.3	1	0.999	277
BAT_CoAss_seasheep.820_k141_10952039_7			Bacterial extracellular solute-binding protein [PF13531.8]		15.0285	15.1768	NaN	14.3103	14.6416	14.8047	14.4511	NaN	14.3406	14.4182	15.0774	NaN	14.8153	14.8825	NaN	NaN	MAG	d__Bacteria;c__Negativicutes;f__Selenomonadaceae;g__RUG643;o__Selenomonadales;p__Firmicutes_C;s__RUG643 sp900321035				30.4	1	0.999	171
BAT_CoAss_seasheep.820_k141_11864992_2			Putative porin [PF16930.7]";"S-layer homology domain [PF00395.22]		16.5828	15.8184	15.9263	15.7082	16.2906	16.2715	15.7256	15.431	14.6354	15.9709	15.9257	15.7887	16.238	16.1202	15.9327	15.6581	MAG	d__Bacteria;c__Negativicutes;f__Selenomonadaceae;g__RUG643;o__Selenomonadales;p__Firmicutes_C;s__RUG643 sp900321035				18.1	1	0.999	437
BAT_CoAss_seasheep.820_k141_11864992_3			Putative porin [PF16930.7]";"S-layer homology domain [PF00395.22]		18.3973	18.8815	18.4953	17.9971	18.5529	18.6229	18.5156	18.578	17.3227	18.2309	18.5023	18.363	18.572	18.7725	18.7955	18.3562	MAG	d__Bacteria;c__Negativicutes;f__Selenomonadaceae;g__RUG643;o__Selenomonadales;p__Firmicutes_C;s__RUG643 sp900321035				12.6	1	0.999	443
BAT_CoAss_seasheep.820_k141_12083384_4		K07080	ABC transporter, phosphonate, periplasmic substrate-binding protein [PF12974.9]"; NMT1/THI5 like [PF09084.13]; NMT1-like family [PF13379.8];"NMT1-like family [PF16868.7]		17.0826	15.9912	16.8951	16.1543	16.5833	16.7068	16.1904	16.0351	16.7201	16.6488	16.8403	16.3555	16.6555	16.6577	16.397	16.5512	MAG	d__Bacteria;c__Negativicutes;f__Selenomonadaceae;g__RUG643;o__Selenomonadales;p__Firmicutes_C;s__RUG643 sp900321035				51.8	1	0.999	338
BAT_CoAss_seasheep.820_k141_12659439_1		K02012	Bacterial extracellular solute-binding protein [PF13531.8]";"Bacterial extracellular solute-binding protein [PF13343.8]		NaN	14.4549	NaN	NaN	NaN	NaN	NaN	14.4473	NaN	13.6503	13.9021	NaN	14.1901	NaN	NaN	NaN	MAG	d__Bacteria;c__Negativicutes;f__Selenomonadaceae;g__RUG643;o__Selenomonadales;p__Firmicutes_C;s__RUG643 sp900321035				13.3	1	0.999	330
BAT_CoAss_seasheep.820_k141_13589439_4	MAX_CoAss_seasheep.440_k141_5701548_2		Rubrerythrin [PF02915.19]		NaN	NaN	14.0351	13.5638	NaN	13.2927	NaN	NaN	13.4409	NaN	NaN	NaN	13.8678	NaN	13.2323	NaN	MAG	d__Bacteria;c__Negativicutes;f__Selenomonadaceae;g__RUG643;o__Selenomonadales;p__Firmicutes_C;s__RUG643 sp900321035				15.3	1	0.999	190
BAT_CoAss_seasheep.820_k141_4358040_6		K03530	Bacterial DNA-binding protein [PF00216.23]		13.8182	16.4028	15.6699	14.637	14.1171	14.8705	14.3166	16.549	13.7769	15.5706	13.935	NaN	15.4589	14.8082	16.4931	NaN	MAG	d__Bacteria;c__Negativicutes;f__Selenomonadaceae;g__RUG643;o__Selenomonadales;p__Firmicutes_C;s__RUG643 sp900321035				32.3	1	0.999	99
BAT_CoAss_seasheep.820_k141_4911415_4	MAX_CoAss_seasheep.440_k141_7817014_2		S-layer homology domain [PF00395.22]		16.8626	17.1361	16.5302	16.0552	17.1596	16.6679	16.09	16.3728	14.1301	15.9587	16.2828	16.0655	16.6979	16.8397	15.9792	15.899	MAG	d__Bacteria;c__Negativicutes;f__Selenomonadaceae;g__RUG643;o__Selenomonadales;p__Firmicutes_C;s__RUG643 sp900321035				2	1	0.999	444
BAT_CoAss_seasheep.820_k141_496292_13		K02988	Ribosomal protein S5, N-terminal domain [PF00333.22]";"Ribosomal protein S5, C-terminal domain [PF03719.17]		17.4896	17.534	17.5161	17.5458	17.3989	16.3715	17.5749	17.4456	16.8717	17.2492	17.4611	17.0827	18.5667	16.897	16.4234	16.1113	MAG	d__Bacteria;c__Negativicutes;f__Selenomonadaceae;g__RUG643;o__Selenomonadales;p__Firmicutes_C;s__RUG643 sp900321035				22.3	1	0.999	166
BAT_CoAss_seasheep.820_k141_496292_16		K02994	Ribosomal protein S8 [PF00410.21]		16.6916	16.5214	16.3982	16.0884	16.8514	16.7862	16.6292	16.4661	16.3763	16.4186	16.227	16.3925	16.5204	16.5729	16.4737	16.2879	MAG	d__Bacteria;c__Negativicutes;f__Selenomonadaceae;g__RUG643;o__Selenomonadales;p__Firmicutes_C;s__RUG643 sp900321035				19.7	1	0.999	132
BAT_CoAss_seasheep.820_k141_496292_24		K02982	KH domain [PF07650.19]";"Ribosomal protein S3, C-terminal domain [PF00189.22]		NaN	14.4126	14.0743	14.1817	13.8307	13.996	13.972	14.2297	13.3834	NaN	14.1503	14.4619	13.8	14.1712	14.2842	NaN	MAG	d__Bacteria;c__Negativicutes;f__Selenomonadaceae;g__RUG643;o__Selenomonadales;p__Firmicutes_C;s__RUG643 sp900321035				17	1	0.999	224
BAT_CoAss_seasheep.820_k141_496292_26	S22C6748_S22CNODE_141_length_25647_cov_9.770475_34	K02965	Ribosomal protein S19 [PF00203.23]		16.5112	16.763	16.739	16.538	16.5559	16.5476	14.2247	14.9432	16.224	16.6514	16.8094	14.0136	16.9379	14.413	NaN	NaN	MAG	d__Bacteria;c__Negativicutes;f__Selenomonadaceae;g__RUG643;o__Selenomonadales;p__Firmicutes_C;s__RUG643 sp900321035				15.1	1	0.999	93
BAT_CoAss_seasheep.820_k141_496292_27		K02886	Ribosomal Proteins L2, RNA binding domain [PF00181.25]";"Ribosomal Proteins L2, C-terminal domain [PF03947.20]		15.4861	16.0235	16.0634	15.9903	15.216	14.8153	16.021	14.9832	15.1814	15.5092	15.8464	15.2599	15.6556	15.0129	14.3002	NaN	MAG	d__Bacteria;c__Negativicutes;f__Selenomonadaceae;g__RUG643;o__Selenomonadales;p__Firmicutes_C;s__RUG643 sp900321035				13.5	1	0.999	274
BAT_CoAss_seasheep.820_k141_496292_8		K02518	Translation initiation factor 1A / IF-1 [PF01176.21]		13.8862	15.9884	15.6932	15.1381	15.2535	13.5756	14.4827	14.8702	14.0409	14.8015	15.3283	14.8671	15.9652	15.409	NaN	NaN	MAG	d__Bacteria;c__Negativicutes;f__Selenomonadaceae;g__RUG643;o__Selenomonadales;p__Firmicutes_C;s__RUG643 sp900321035				40.3	1	0.999	72
BAT_CoAss_seasheep.820_k141_5668157_4			Malic enzyme, N-terminal domain [PF00390.21]";"Malic enzyme, NAD binding domain [PF03949.17]		NaN	14.7809	15.0412	15.2632	14.5831	15.3655	14.6879	15.5315	NaN	14.9179	15.1403	14.985	14.7045	15.3755	15.0138	14.7191	MAG	d__Bacteria;c__Negativicutes;f__Selenomonadaceae;g__RUG643;o__Selenomonadales;p__Firmicutes_C;s__RUG643 sp900321035				15.4	1	0.999	344
BAT_CoAss_seasheep.820_k141_7270646_1			Coenzyme A transferase [PF01144.25]";"Acetyl-CoA hydrolase/transferase N-terminal domain [PF02550.17]		NaN	17.3785	17.0651	17.1551	17.1737	16.9574	17.0925	16.9277	15.1545	16.6975	15.9091	16.5444	17.3162	17.0363	16.8125	16.625	MAG	d__Bacteria;c__Negativicutes;f__Selenomonadaceae;g__RUG643;o__Selenomonadales;p__Firmicutes_C;s__RUG643 sp900321035				36.6	1	0.999	194
BAT_CoAss_seasheep.820_k141_9471231_16	MAX_CoAss_seasheep.440_k141_162562_1, MAX_CoAss_seasheep.440_k141_6571145_5		Asp23 family, cell envelope-related function [PF03780.15]		14.0323	15.4486	15.1031	14.8497	15.496	15.7	15.285	15.7896	NaN	15.2568	14.115	14.9624	15.5621	15.9281	15.8954	15.8136	MAG	d__Bacteria;c__Negativicutes;f__Selenomonadaceae;g__RUG643;o__Selenomonadales;p__Firmicutes_C;s__RUG643 sp900321035				28.1	1	0.999	136
BAT_CoAss_seasheep.82_k141_7992818_1					NaN	NaN	NaN	15.4781	NaN	NaN	NaN	NaN	NaN	NaN	15.4536	NaN	NaN	14.3316	14.8244	NaN	MAG	d__Bacteria;c__Bacteroidia;f__Bacteroidaceae;g__Prevotella;o__Bacteroidales;p__Bacteroidota;s__Prevotella sp900314715				14.3	1	0.999	1260
BAT_CoAss_seasheep.82_k141_8027262_2		K21573	CarboxypepD_reg-like domain [PF13715.8]; OmpA family [PF00691.22]"; TonB-dependent Receptor Plug Domain [PF07715.17];"TonB dependent receptor [PF00593.26]		NaN	13.805	NaN	NaN	NaN	NaN	NaN	13.8582	15.0605	NaN	15.26	NaN	NaN	NaN	13.9291	14.2071	MAG	d__Bacteria;c__Bacteroidia;f__Bacteroidaceae;g__Prevotella;o__Bacteroidales;p__Bacteroidota;s__Prevotella sp900314715				17.6	1	0.999	1288
BAT_CoAss_seasheep.82_k141_9752404_3			Domain of unknown function (DUF6359) [PF19886.1]		14.6452	14.7634	14.6677	14.4883	14.8358	14.1657	15.0185	14.788	14.7801	NaN	NaN	14.7505	14.574	14.5498	14.6121	NaN	MAG	d__Bacteria;c__Bacteroidia;f__Bacteroidaceae;g__Prevotella;o__Bacteroidales;p__Bacteroidota;s__Prevotella sp900314715				8.9	1	0.999	583
BAT_CoAss_seasheep.8_k141_13546531_4	MAX_CoAss_seasheep.217_k141_13546531_4	K02358	Elongation factor Tu C-terminal domain [PF03143.19]; Elongation factor Tu domain 2 [PF03144.27]";"Elongation factor Tu GTP binding domain [PF00009.29]		NaN	NaN	14.0684	12.96	13.8117	14.5294	14.4015	NaN	13.9083	13.3363	14.2226	NaN	NaN	14.58	14.0119	14.0277	MAG	d__Bacteria;c__Gracilibacteria;f__X112;g__UBA6263;o__Absconditabacterales;p__Patescibacteria;s__				27.1	1	0.999	391
BAT_CoAss_seasheep.97_k141_10133936_16			Phosphofructokinase [PF00365.22]		15.7595	15.715	16.0155	15.9441	14.9599	15.5771	16.0086	15.7892	15.804	15.4342	15.6977	15.6831	15.2178	15.7536	15.78	15.3754	MAG	d__Bacteria;c__Spirochaetia;f__Treponemataceae;g__Treponema_D;o__Treponematales;p__Spirochaetota;s__				24.7	1	0.999	466
BAT_CoAss_seasheep.97_k141_10133936_6	S12C6690_S12CNODE_531_length_8516_cov_6.293819_4, S3C4127_S3CNODE_2_length_565180_cov_17.800934_454	K00053	Acetohydroxy acid isomeroreductase, catalytic domain [PF01450.21]";"Acetohydroxy acid isomeroreductase, NADPH-binding domain [PF07991.14]		16.0734	16.4058	16.7246	17.219	16.457	16.6796	16.3734	16.7985	16.603	16.3672	17.0858	16.4107	16.2873	16.6351	16.5739	16.3742	MAG	d__Bacteria;c__Spirochaetia;f__Treponemataceae;g__Treponema_D;o__Treponematales;p__Spirochaetota;s__				28.5	1	0.999	492
BAT_CoAss_seasheep.97_k141_10285016_7		K02945	S1 RNA binding domain [PF00575.25]		NaN	14.9848	14.6928	14.7285	NaN	14.4556	14.5761	NaN	14.8192	NaN	14.9424	14.6235	NaN	14.6929	14.4211	NaN	MAG	d__Bacteria;c__Spirochaetia;f__Treponemataceae;g__Treponema_D;o__Treponematales;p__Spirochaetota;s__				20.2	1	0.999	406
BAT_CoAss_seasheep.97_k141_10419896_1		K00927	Phosphoglycerate kinase [PF00162.21]		14.8445	15.6572	16.7184	17.032	16.6809	15.9342	16.8262	16.6804	16.4777	16.3648	16.4607	16.4071	15.8645	16.9528	16.8138	NaN	MAG	d__Bacteria;c__Spirochaetia;f__Treponemataceae;g__Treponema_D;o__Treponematales;p__Spirochaetota;s__				31	1	0.999	423
BAT_CoAss_seasheep.97_k141_10597449_8		K02970	Ribosomal protein S21 [PF01165.22]		NaN	NaN	14.0947	14.1343	NaN	NaN	NaN	14.1766	NaN	NaN	NaN	NaN	13.471	NaN	13.2309	13.4836	MAG	d__Bacteria;c__Spirochaetia;f__Treponemataceae;g__Treponema_D;o__Treponematales;p__Spirochaetota;s__				19.1	1	0.999	68
BAT_CoAss_seasheep.97_k141_11292630_2		K03732	Helicase conserved C-terminal domain [PF00271.33]; Type III restriction enzyme, res subunit [PF04851.17]";"DEAD/DEAH box helicase [PF00270.31]		NaN	13.5387	14.2965	14.7735	NaN	14.5783	NaN	NaN	NaN	12.8429	NaN	NaN	NaN	13.2664	14.7633	NaN	MAG	d__Bacteria;c__Spirochaetia;f__Treponemataceae;g__Treponema_D;o__Treponematales;p__Spirochaetota;s__				9.8	1	0.999	563
BAT_CoAss_seasheep.97_k141_1148809_4			Flagellar filament outer layer protein Flaa [PF04620.14]		16.486	16.0999	16.7095	16.5496	15.8775	16.406	16.6165	16.4364	16.532	16.2009	16.8889	16.1698	16.1492	16.5539	15.1002	16.4167	MAG	d__Bacteria;c__Spirochaetia;f__Treponemataceae;g__Treponema_D;o__Treponematales;p__Spirochaetota;s__				24.4	1	0.999	373
BAT_CoAss_seasheep.97_k141_11782654_1			Bacterial extracellular solute-binding protein [PF13416.8]";"Bacterial extracellular solute-binding protein [PF01547.27]		NaN	NaN	14.4292	15.9633	13.8933	14.6367	14.4494	14.7212	NaN	NaN	15.609	NaN	NaN	NaN	NaN	NaN	MAG	d__Bacteria;c__Spirochaetia;f__Treponemataceae;g__Treponema_D;o__Treponematales;p__Spirochaetota;s__				19	1	0.999	436
BAT_CoAss_seasheep.97_k141_12026824_4		K18189	Transcriptional regulator [PF01709.22]		15.0957	14.7727	15.4205	15.6275	14.9419	15.1895	15.398	15.1942	15.257	15.168	15.3295	15.014	14.7729	15.2169	15.148	14.781	MAG	d__Bacteria;c__Spirochaetia;f__Treponemataceae;g__Treponema_D;o__Treponematales;p__Spirochaetota;s__				18.2	1	0.999	247
BAT_CoAss_seasheep.97_k141_12446519_5		K00266	FAD binding domain [PF01494.21]; Flavin-binding monooxygenase-like [PF00743.21]; HI0933-like protein [PF03486.16]; NAD(P)-binding Rossmann-like domain [PF13450.8]; Pyridine nucleotide-disulphide oxidoreductase [PF07992.16]; Pyridine nucleotide-disulphide oxidoreductase [PF13738.8]";"Dihydroprymidine dehydrogenase domain II, 4Fe-4S cluster [PF14691.8]		NaN	13.3137	14.3565	15.0591	13.5295	14.3419	14.4354	14.1449	13.3678	13.2773	NaN	NaN	13.3786	14.2981	13.7309	NaN	MAG	d__Bacteria;c__Spirochaetia;f__Treponemataceae;g__Treponema_D;o__Treponematales;p__Spirochaetota;s__				18.6	1	0.999	489
BAT_CoAss_seasheep.97_k141_12809301_1	S12C6690_S12CNODE_779_length_6695_cov_7.864759_5, S3C4127_S3CNODE_2_length_565180_cov_17.800934_472	K04566	tRNA synthetases class I (C) catalytic domain [PF01406.21]; tRNA synthetases class I (M) [PF09334.13]";"tRNA synthetases class I (K) [PF01921.20]		14.3271	NaN	14.5159	15.3594	NaN	14.2009	NaN	NaN	NaN	NaN	13.7422	14.752	NaN	NaN	NaN	NaN	MAG	d__Bacteria;c__Spirochaetia;f__Treponemataceae;g__Treponema_D;o__Treponematales;p__Spirochaetota;s__				12	1	0.999	432
BAT_CoAss_seasheep.97_k141_12825090_6		K01803	Triosephosphate isomerase [PF00121.20]		15.839	14.4195	16.0803	16.1844	16.0648	16.1637	15.7128	16.0472	16.0516	15.5546	15.804	15.7096	15.5672	15.1022	15.7656	14.459	MAG	d__Bacteria;c__Spirochaetia;f__Treponemataceae;g__Treponema_D;o__Treponematales;p__Spirochaetota;s__				36.5	1	0.999	249
BAT_CoAss_seasheep.97_k141_12874910_1		K01596	Phosphoenolpyruvate carboxykinase C-terminal P-loop domain [PF00821.20]";"Phosphoenolpyruvate carboxykinase N-terminal domain [PF17297.4]		17.5143	17.7807	18.151	18.2202	18.0071	18.0261	18.2339	17.9837	17.9266	17.8804	18.4002	17.402	17.6129	16.4916	18.0486	17.4286	MAG	d__Bacteria;c__Spirochaetia;f__Treponemataceae;g__Treponema_D;o__Treponematales;p__Spirochaetota;s__				21.6	1	0.999	458
BAT_CoAss_seasheep.97_k141_13478643_7			Domain of unknown function (DUF4867) [PF16161.7]		NaN	14.7808	15.4242	15.6962	14.8599	15.5241	15.6378	15.907	15.2816	14.9545	15.7111	15.1275	14.8595	15.6179	15.4743	15.1047	MAG	d__Bacteria;c__Spirochaetia;f__Treponemataceae;g__Treponema_D;o__Treponematales;p__Spirochaetota;s__				15.9	1	0.999	214
BAT_CoAss_seasheep.97_k141_13640195_12		K02406	Bacterial flagellin C-terminal helical region [PF00700.23]		15.2018	14.8868	16.1534	16.1413	15.3984	15.4262	15.8318	15.3707	15.1553	15.6494	15.8514	14.4076	15.2639	15.6081	15.2981	15.2117	MAG	d__Bacteria;c__Spirochaetia;f__Treponemataceae;g__Treponema_D;o__Treponematales;p__Spirochaetota;s__				36.4	1	0.999	88
BAT_CoAss_seasheep.97_k141_14328040_6		K01834	Histidine phosphatase superfamily (branch 1) [PF00300.24]		13.5637	15.9405	NaN	NaN	14.2822	NaN	14.296	15.4564	NaN	NaN	NaN	NaN	15.8638	16.2839	NaN	13.9209	MAG	d__Bacteria;c__Spirochaetia;f__Treponemataceae;g__Treponema_D;o__Treponematales;p__Spirochaetota;s__				12.1	1	0.999	248
BAT_CoAss_seasheep.97_k141_14628225_3		K02358	Elongation factor Tu C-terminal domain [PF03143.19]; Elongation factor Tu domain 2 [PF03144.27]";"Elongation factor Tu GTP binding domain [PF00009.29]		19.4128	18.8346	19.3266	19.4515	18.8724	19.2262	19.2934	19.5122	19.211	19.1256	19.4795	18.8504	18.7044	19.3109	19.4555	19.0288	MAG	d__Bacteria;c__Spirochaetia;f__Treponemataceae;g__Treponema_D;o__Treponematales;p__Spirochaetota;s__				50.4	1	0.999	373
BAT_CoAss_seasheep.97_k141_14694932_7					14.5804	16.5972	18.2619	17.6657	17.7877	18.837	18.305	18.555	17.5757	17.5361	19.2339	17.7686	17.7107	19.1048	18.1538	18.6323	MAG	d__Bacteria;c__Spirochaetia;f__Treponemataceae;g__Treponema_D;o__Treponematales;p__Spirochaetota;s__				44.2	1	0.999	242
BAT_CoAss_seasheep.97_k141_15287360_6		K02390	Flagella basal body rod protein [PF00460.22]"; Flagellar basal body rod FlgEFG protein C-terminal [PF06429.15];"Flagellar basal body protein FlaE [PF07559.16]		NaN	13.1571	13.4828	NaN	NaN	13.2225	13.2194	12.625	NaN	NaN	14.0133	NaN	13.4521	NaN	NaN	NaN	MAG	d__Bacteria;c__Spirochaetia;f__Treponemataceae;g__Treponema_D;o__Treponematales;p__Spirochaetota;s__				15.8	1	0.999	463
BAT_CoAss_seasheep.97_k141_15593157_2			Phosphate acetyl/butaryl transferase [PF01515.21]		15.5557	15.6426	15.6227	16.2445	NaN	14.7609	NaN	15.7823	16.1724	15.9437	16.2104	NaN	12.5777	15.6108	15.6487	NaN	MAG	d__Bacteria;c__Spirochaetia;f__Treponemataceae;g__Treponema_D;o__Treponematales;p__Spirochaetota;s__				21	1	0.999	343
BAT_CoAss_seasheep.97_k141_1583373_3		K00262	Glu/Leu/Phe/Val dehydrogenase, dimerisation domain [PF02812.20]";"Glutamate/Leucine/Phenylalanine/Valine dehydrogenase [PF00208.23]		17.9771	17.3822	18.0045	17.9029	17.5763	17.8865	17.9262	17.8798	17.8461	17.7151	17.767	17.3989	17.6324	17.4358	17.5456	15.3072	MAG	d__Bacteria;c__Spirochaetia;f__Treponemataceae;g__Treponema_D;o__Treponematales;p__Spirochaetota;s__				41.6	1	0.999	452
BAT_CoAss_seasheep.97_k141_187622_4		K00615	Transketolase, C-terminal domain [PF02780.22]"; Transketolase, pyrimidine binding domain [PF02779.26];"Transketolase, thiamine diphosphate binding domain [PF00456.23]		14.6385	15.0322	15.5005	15.8217	14.0086	15.464	15.6811	15.5801	15.5181	15.2017	14.6083	15.1171	13.9446	15.546	15.9878	NaN	MAG	d__Bacteria;c__Spirochaetia;f__Treponemataceae;g__Treponema_D;o__Treponematales;p__Spirochaetota;s__				11.6	1	0.999	658
BAT_CoAss_seasheep.97_k141_282777_3					NaN	13.1057	14.6811	14.9597	14.1172	15.8549	14.8271	15.4857	13.3252	13.5261	15.4207	NaN	14.1488	16.0826	14.9315	15.2323	MAG	d__Bacteria;c__Spirochaetia;f__Treponemataceae;g__Treponema_D;o__Treponematales;p__Spirochaetota;s__				44.3	1	0.999	79
BAT_CoAss_seasheep.97_k141_3886778_14		K01006	PEP-utilising enzyme, mobile domain [PF00391.25]; Pyruvate phosphate dikinase, AMP/ATP-binding domain [PF01326.21]";"PEP-utilising enzyme, PEP-binding domain [PF02896.20]		15.7397	15.6083	15.5343	16.0098	15.6266	15.9066	16.1088	15.8848	15.5021	15.0461	15.2443	15.8702	15.4181	15.778	15.8875	16.0921	MAG	d__Bacteria;c__Spirochaetia;f__Treponemataceae;g__Treponema_D;o__Treponematales;p__Spirochaetota;s__				28.4	1	0.999	603
BAT_CoAss_seasheep.97_k141_3992963_1		K17318	Bacterial extracellular solute-binding protein [PF13416.8]";"Bacterial extracellular solute-binding protein [PF01547.27]		NaN	15.0112	16.7612	17.0909	15.9285	17.4252	16.8469	17.1293	16.1415	15.8145	18.2772	16.214	13.9504	17.2359	16.8406	16.9393	MAG	d__Bacteria;c__Spirochaetia;f__Treponemataceae;g__Treponema_D;o__Treponematales;p__Spirochaetota;s__				33.1	1	0.999	568
BAT_CoAss_seasheep.97_k141_4690624_5		K02986	S4 domain [PF01479.27]";"Ribosomal protein S4/S9 N-terminal domain [PF00163.21]		NaN	NaN	15.1059	14.9803	NaN	NaN	NaN	14.729	14.6505	14.2295	NaN	14.6571	14.0969	14.6786	14.8902	14.6734	MAG	d__Bacteria;c__Spirochaetia;f__Treponemataceae;g__Treponema_D;o__Treponematales;p__Spirochaetota;s__				13.1	1	0.9989	198
BAT_CoAss_seasheep.97_k141_5197099_11		K04077	TCP-1/cpn60 chaperonin family [PF00118.26]		NaN	14.622	16.2628	17.028	15.8676	15.3936	16.0542	15.8563	16.2272	13.981	16.4084	15.9487	15.7527	16.1898	16.3738	15.9673	MAG	d__Bacteria;c__Spirochaetia;f__Treponemataceae;g__Treponema_D;o__Treponematales;p__Spirochaetota;s__				48.2	1	0.999	193
BAT_CoAss_seasheep.97_k141_7370110_3		K02406	Bacterial flagellin C-terminal helical region [PF00700.23]";"Bacterial flagellin N-terminal helical region [PF00669.22]		14.2833	13.5993	15.2848	13.6281	14.7035	15.5215	15.2218	15.732	14.13	15.2467	15.3812	14.7882	14.7366	15.6869	15.1647	15.2644	MAG	d__Bacteria;c__Spirochaetia;f__Treponemataceae;g__Treponema_D;o__Treponematales;p__Spirochaetota;s__				40.6	1	0.999	286
BAT_CoAss_seasheep.97_k141_7613567_7		K02556	MotA/TolQ/ExbB proton channel family [PF01618.18]		NaN	NaN	14.7015	14.3088	NaN	NaN	NaN	14.5784	NaN	15.6537	15.45	15.3096	14.7778	NaN	NaN	NaN	MAG	d__Bacteria;c__Spirochaetia;f__Treponemataceae;g__Treponema_D;o__Treponematales;p__Spirochaetota;s__				10	1	0.999	260
BAT_CoAss_seasheep.97_k141_7905640_1					14.3823	16.097	15.5836	16.666	16.4434	17.4201	16.9898	16.7661	16.5439	17.4374	17.9086	13.9075	16.3707	17.4719	15.6684	17.3542	MAG	d__Bacteria;c__Spirochaetia;f__Treponemataceae;g__Treponema_D;o__Treponematales;p__Spirochaetota;s__				36.5	1	0.999	266
BAT_CoAss_seasheep.97_k141_7905640_4			Aconitase C-terminal domain [PF00694.21]";"Aconitase family (aconitate hydratase) [PF00330.22]		16.273	14.6284	14.8192	14.8906	15.9947	15.843	15.9352	14.2382	15.5284	NaN	14.6093	NaN	15.3613	15.7397	16.2451	16.2038	MAG	d__Bacteria;c__Spirochaetia;f__Treponemataceae;g__Treponema_D;o__Treponematales;p__Spirochaetota;s__				12.3	1	0.999	641
BAT_CoAss_seasheep.97_k141_8001064_2					NaN	14.6047	14.4881	14.6886	14.4339	14.8098	14.7056	14.7663	NaN	14.597	15.4436	14.1351	14.1675	15.0142	NaN	14.9224	MAG	d__Bacteria;c__Spirochaetia;f__Treponemataceae;g__Treponema_D;o__Treponematales;p__Spirochaetota;s__				15	1	0.999	466
BAT_CoAss_seasheep.97_k141_9002241_1		K17318	Bacterial extracellular solute-binding protein [PF01547.27]		15.9121	16.686	16.2817	16.1637	16.3399	15.31	17.1149	15.4831	15.7372	16.4589	16.7756	15.639	15.7511	15.1248	16.6475	15.186	MAG	d__Bacteria;c__Spirochaetia;f__Treponemataceae;g__Treponema_D;o__Treponematales;p__Spirochaetota;s__				15.6	1	0.999	563
BAT_CoAss_seasheep.97_k141_9198758_2			Flagellar filament outer layer protein Flaa [PF04620.14]		NaN	NaN	NaN	13.833	NaN	13.7975	14.433	NaN	NaN	13.9282	14.3915	NaN	NaN	NaN	NaN	NaN	MAG	d__Bacteria;c__Spirochaetia;f__Treponemataceae;g__Treponema_D;o__Treponematales;p__Spirochaetota;s__				32.1	1	0.9981	237
BAT_CoAss_seasheep.99_k141_9318990_3					NaN	14.4226	NaN	NaN	14.3899	14.2357	14.0988	NaN	14.1861	NaN	NaN	NaN	14.0751	14.2081	NaN	NaN	MAG	d__Bacteria;c__Bacteroidia;f__Bacteroidaceae;g__Prevotella;o__Bacteroidales;p__Bacteroidota;s__				8.9	1	0.999	957
MAX_CoAss_seasheep.009_k141_10164308_5		K02012	Bacterial extracellular solute-binding protein [PF01547.27]"; Bacterial extracellular solute-binding protein [PF13416.8]; Bacterial extracellular solute-binding protein [PF13531.8];"Bacterial extracellular solute-binding protein [PF13343.8]		NaN	14.8076	15.1274	NaN	15.0468	NaN	NaN	15.1017	15.1373	15.1787	15.3614	14.6964	15.352	15.3027	NaN	NaN	MAG	d__Bacteria;c__Negativicutes;f__Acidaminococcaceae;g__Succiniclasticum;o__Acidaminococcales;p__Firmicutes_C;s__Succiniclasticum sp900315925				28.1	1	0.999	349
MAX_CoAss_seasheep.009_k141_10617362_4		K00134	Glyceraldehyde 3-phosphate dehydrogenase, NAD binding domain [PF00044.26]";"Glyceraldehyde 3-phosphate dehydrogenase, C-terminal domain [PF02800.22]		16.0016	15.926	16.2227	16.4067	15.4343	16.1038	16.1836	16.1804	15.3471	15.8338	16.195	15.9984	16.2972	15.6182	NaN	16.2358	MAG	d__Bacteria;c__Negativicutes;f__Acidaminococcaceae;g__Succiniclasticum;o__Acidaminococcales;p__Firmicutes_C;s__Succiniclasticum sp900315925				30.5	1	0.999	334
MAX_CoAss_seasheep.009_k141_10827190_22		K07795	Tripartite tricarboxylate transporter family receptor [PF03401.16]		17.0161	16.6608	17.0531	16.8538	15.7476	16.7676	16.2022	16.4418	16.812	17.0818	17.1201	16.5444	16.8363	16.7224	NaN	16.5563	MAG	d__Bacteria;c__Negativicutes;f__Acidaminococcaceae;g__Succiniclasticum;o__Acidaminococcales;p__Firmicutes_C;s__Succiniclasticum sp900315925				29.9	1	0.999	335
MAX_CoAss_seasheep.009_k141_10866165_17		K02356	Elongation factor P (EF-P) KOW-like domain [PF08207.14]; Elongation factor P (EF-P) OB domain [PF01132.22]";"Elongation factor P, C-terminal [PF09285.13]		13.9752	14.7369	15.2809	14.0734	13.7299	14.1269	13.9588	14.9117	14.0652	13.6891	NaN	NaN	15.0382	15.0615	NaN	NaN	MAG	d__Bacteria;c__Negativicutes;f__Acidaminococcaceae;g__Succiniclasticum;o__Acidaminococcales;p__Firmicutes_C;s__Succiniclasticum sp900315925				22.7	1	0.999	185
MAX_CoAss_seasheep.009_k141_12071232_13		K04043	MreB/Mbl protein [PF06723.15]";"Hsp70 protein [PF00012.22]		16.303	15.0681	15.8781	16.03	15.6621	14.6736	15.4796	15.4975	16.2386	15.2957	15.9391	NaN	14.2759	14.7935	15.785	14.3906	MAG	d__Bacteria;c__Negativicutes;f__Acidaminococcaceae;g__Succiniclasticum;o__Acidaminococcales;p__Firmicutes_C;s__Succiniclasticum sp900315925				18.8	1	0.999	616
MAX_CoAss_seasheep.009_k141_1248565_6		K01007	PEP-utilising enzyme, mobile domain [PF00391.25]"; PEP-utilising enzyme, PEP-binding domain [PF02896.20];"Pyruvate phosphate dikinase, AMP/ATP-binding domain [PF01326.21]		16.6874	16.7667	16.0533	15.9156	16.0095	16.9321	15.9519	16.048	15.9816	16.7463	16.0574	16.0192	16.7568	16.7217	16.2413	16.4856	MAG	d__Bacteria;c__Negativicutes;f__Acidaminococcaceae;g__Succiniclasticum;o__Acidaminococcales;p__Firmicutes_C;s__Succiniclasticum sp900315925				28.3	1	0.999	796
MAX_CoAss_seasheep.009_k141_1256905_8		K00053	Acetohydroxy acid isomeroreductase, catalytic domain [PF01450.21]";"Acetohydroxy acid isomeroreductase, NADPH-binding domain [PF07991.14]		15.377	15.9238	14.2676	14.1463	15.7803	14.7305	13.9454	15.8028	14.8509	14.084	14.8211	14.7599	16.1671	15.5483	14.827	NaN	MAG	d__Bacteria;c__Negativicutes;f__Acidaminococcaceae;g__Succiniclasticum;o__Acidaminococcales;p__Firmicutes_C;s__Succiniclasticum sp900315925				39.5	1	0.999	367
MAX_CoAss_seasheep.009_k141_13089254_2			Glu/Leu/Phe/Val dehydrogenase, dimerisation domain [PF02812.20]";"Glutamate/Leucine/Phenylalanine/Valine dehydrogenase [PF00208.23]		17.2619	17.0003	17.2926	17.0573	17.0212	17.0514	17.2899	17.1242	16.8055	16.973	17.0963	16.9156	17.1191	16.9925	16.9783	17.0608	MAG	d__Bacteria;c__Negativicutes;f__Acidaminococcaceae;g__Succiniclasticum;o__Acidaminococcales;p__Firmicutes_C;s__Succiniclasticum sp900315925				39.7	1	0.999	413
MAX_CoAss_seasheep.009_k141_13304983_3		K02030	Ligated ion channel L-glutamate- and glycine-binding site [PF10613.11]"; NMT1/THI5 like [PF09084.13];"Bacterial extracellular solute-binding proteins, family 3 [PF00497.22]		15.5381	NaN	NaN	NaN	14.688	14.5315	NaN	NaN	14.8738	NaN	14.5048	14.1127	NaN	14.8228	14.7103	NaN	MAG	d__Bacteria;c__Negativicutes;f__Acidaminococcaceae;g__Succiniclasticum;o__Acidaminococcales;p__Firmicutes_C;s__Succiniclasticum sp900315925				24.4	1	0.999	271
MAX_CoAss_seasheep.009_k141_13602676_2		K01999	Periplasmic binding protein domain [PF13433.8]";"Periplasmic binding protein [PF13458.8]		16.9203	16.4997	16.6797	16.7215	16.5482	16.5556	15.9317	16.5136	16.5453	16.7909	16.4122	16.2663	17.031	16.7174	16.6569	16.389	MAG	d__Bacteria;c__Negativicutes;f__Acidaminococcaceae;g__Succiniclasticum;o__Acidaminococcales;p__Firmicutes_C;s__Succiniclasticum sp900315925				37.8	1	0.999	394
MAX_CoAss_seasheep.009_k141_13602676_7		K04767	ACT domain [PF01842.27]; ACT domain [PF13291.8]";"CBS domain [PF00571.30]		14.5955	NaN	14.6991	13.7502	14.9	14.652	14.7025	14.8181	NaN	15.2554	NaN	14.7011	15.0808	NaN	NaN	13.9791	MAG	d__Bacteria;c__Negativicutes;f__Acidaminococcaceae;g__Succiniclasticum;o__Acidaminococcales;p__Firmicutes_C;s__Succiniclasticum sp900315925				33.8	1	0.999	219
MAX_CoAss_seasheep.009_k141_13780039_6		K02945	S1 RNA binding domain [PF00575.25]";"LytB protein [PF02401.20]		14.7929	14.2732	14.1729	14.2259	14.5487	NaN	13.6736	14.3406	14.6554	14.4263	NaN	14.2056	14.7667	12.1224	12.5886	12.6872	MAG	d__Bacteria;c__Negativicutes;f__Acidaminococcaceae;g__Succiniclasticum;o__Acidaminococcales;p__Firmicutes_C;s__Succiniclasticum sp900315925				17.4	1	0.999	605
MAX_CoAss_seasheep.009_k141_13834280_5		K03111	Single-strand binding protein family [PF00436.27]		15.9527	15.1613	15.708	15.4727	14.5993	15.4269	NaN	15.0616	NaN	15.7105	NaN	14.9613	15.2554	15.3547	NaN	NaN	MAG	d__Bacteria;c__Negativicutes;f__Acidaminococcaceae;g__Succiniclasticum;o__Acidaminococcales;p__Firmicutes_C;s__Succiniclasticum sp900315925				28.1	1	0.999	153
MAX_CoAss_seasheep.009_k141_13834651_3		K11529	MOFRL family [PF05161.15]";"Domain of unknown function (DUF4147) [PF13660.8]		NaN	14.0134	14.186	15.0166	15.0076	15.6884	15.2863	15.0406	14.8656	15.115	15.5746	14.3699	13.8927	14.3152	15.0326	14.0368	MAG	d__Bacteria;c__Negativicutes;f__Acidaminococcaceae;g__Succiniclasticum;o__Acidaminococcales;p__Firmicutes_C;s__Succiniclasticum sp900315925				10.5	1	0.999	410
MAX_CoAss_seasheep.009_k141_13968165_2		K00939	Adenylate kinase, active site lid [PF05191.16]; Autophagy protein Apg5 [PF04106.14]; Cytidylate kinase [PF02224.20]"; AAA domain [PF13207.8]; AAA domain [PF13671.8];"Adenylate kinase [PF00406.24]		NaN	NaN	NaN	NaN	NaN	14.3049	NaN	NaN	13.7259	13.8244	NaN	NaN	14.0885	14.0184	NaN	NaN	MAG	d__Bacteria;c__Negativicutes;f__Acidaminococcaceae;g__Succiniclasticum;o__Acidaminococcales;p__Firmicutes_C;s__Succiniclasticum sp900315925				22	1	0.9988	218
MAX_CoAss_seasheep.009_k141_13968165_7		K02986	S4 domain [PF01479.27]";"Ribosomal protein S4/S9 N-terminal domain [PF00163.21]		15.525	16.4052	16.675	16.3851	15.9519	16.2401	16.528	16.01	16.4679	16.5005	16.4154	15.593	16.4415	15.9342	14.2219	15.5994	MAG	d__Bacteria;c__Negativicutes;f__Acidaminococcaceae;g__Succiniclasticum;o__Acidaminococcales;p__Firmicutes_C;s__Succiniclasticum sp900315925				43.1	1	0.9989	197
MAX_CoAss_seasheep.009_k141_14044345_1		K14445	Citrate transporter [PF03600.18]";"Sodium:sulfate symporter transmembrane region [PF00939.21]		NaN	12.1741	12.9843	NaN	NaN	12.5377	12.1759	13.5671	NaN	12.2404	NaN	NaN	11.929	NaN	13.0715	12.7562	MAG	d__Bacteria;c__Negativicutes;f__Acidaminococcaceae;g__Succiniclasticum;o__Acidaminococcales;p__Firmicutes_C;s__Succiniclasticum sp900315925				23.6	1	0.999	424
MAX_CoAss_seasheep.009_k141_14118789_1		K02035	Bacterial extracellular solute-binding proteins, family 5 Middle [PF00496.24]		17.8867	18.2949	18.2776	18.2116	18.2935	18.1137	18.5186	18.5422	17.9565	17.9466	18.1808	18.0152	18.0628	17.8695	18.1157	17.0834	MAG	d__Bacteria;c__Negativicutes;f__Acidaminococcaceae;g__Succiniclasticum;o__Acidaminococcales;p__Firmicutes_C;s__Succiniclasticum sp900315925				35.4	1	0.999	478
MAX_CoAss_seasheep.009_k141_1478628_1			Methylmalonyl-CoA mutase [PF01642.24]		19.4153	18.7642	19.1916	18.7344	18.6024	18.5605	18.9878	18.9515	18.5125	18.7796	19.116	17.9267	18.8839	18.563	18.3138	18.3985	MAG	d__Bacteria;c__Negativicutes;f__Acidaminococcaceae;g__Succiniclasticum;o__Acidaminococcales;p__Firmicutes_C;s__Succiniclasticum sp900315925				74	1	0.999	315
MAX_CoAss_seasheep.009_k141_1478628_2		K18118	Acetyl-CoA hydrolase/transferase N-terminal domain [PF02550.17]";"Acetyl-CoA hydrolase/transferase C-terminal domain [PF13336.8]		19.0388	18.8539	19.2689	18.8163	19.0103	18.9899	18.9241	18.7867	18.843	19.1045	19.1284	18.9168	19.0147	18.8486	18.8213	18.847	MAG	d__Bacteria;c__Negativicutes;f__Acidaminococcaceae;g__Succiniclasticum;o__Acidaminococcales;p__Firmicutes_C;s__Succiniclasticum sp900315925				75.2	1	0.999	512
MAX_CoAss_seasheep.009_k141_1559027_6		K17318	Bacterial extracellular solute-binding protein [PF01547.27]		14.6772	16.4157	16.4703	15.6019	16.4845	16.5299	16.5254	16.1815	13.7634	15.5686	14.5076	14.5234	15.6499	16.3831	NaN	NaN	MAG	d__Bacteria;c__Negativicutes;f__Acidaminococcaceae;g__Succiniclasticum;o__Acidaminococcales;p__Firmicutes_C;s__Succiniclasticum sp900315925				29.7	1	0.999	600
MAX_CoAss_seasheep.009_k141_1559027_7			Domain of unknown function (DUF5011) [PF16403.7]	CBM4 Modules of approx. 150 residues found in bacterial enzymes. Binding of these modules has been demonstrated with xylan, beta-1,3-glucan, beta-1,3-1,4-glucan, beta-1,6-glucan and amorphous cellulose but not with crystalline cellulose. [CBM4]; CBM4 Modules of approx. 150 residues found in bacterial enzymes. Binding of these modules has been demonstrated with xylan, beta-1,3-glucan, beta-1,3-1,4…	14.848	15.9325	15.7943	15.7481	15.7049	16.1774	15.532	NaN	NaN	14.0838	NaN	NaN	NaN	14.9299	15.1711	NaN	MAG	d__Bacteria;c__Negativicutes;f__Acidaminococcaceae;g__Succiniclasticum;o__Acidaminococcales;p__Firmicutes_C;s__Succiniclasticum sp900315925				16.9	1	0.999	609
MAX_CoAss_seasheep.009_k141_1749563_5		K01623	Fructose-bisphosphate aldolase class-I [PF00274.21]		NaN	14.5122	14.8286	14.5066	14.7075	14.6509	14.5556	14.5358	14.7441	14.6589	14.7282	NaN	15.2081	14.2545	NaN	NaN	MAG	d__Bacteria;c__Negativicutes;f__Acidaminococcaceae;g__Succiniclasticum;o__Acidaminococcales;p__Firmicutes_C;s__Succiniclasticum sp900315925				16.6	1	0.9985	296
MAX_CoAss_seasheep.009_k141_2219810_4		K03704	'Cold-shock' DNA-binding domain [PF00313.24]		14.3065	13.7547	14.2073	13.842	13.605	13.862	13.4003	13.3529	NaN	13.7857	13.5019	13.7338	13.737	13.8273	13.5158	13.2613	MAG	d__Bacteria;c__Negativicutes;f__Acidaminococcaceae;g__Succiniclasticum;o__Acidaminococcales;p__Firmicutes_C;s__Succiniclasticum sp900315925				54.5	1	0.999	66
MAX_CoAss_seasheep.009_k141_250967_4		K02035	Bacterial extracellular solute-binding proteins, family 5 Middle [PF00496.24]		14.5117	16.8915	16.6028	16.9113	16.7911	16.186	15.7916	16.7246	16.6613	16.9781	15.981	15.8274	16.6944	16.5611	16.1616	16.0936	MAG	d__Bacteria;c__Negativicutes;f__Acidaminococcaceae;g__Succiniclasticum;o__Acidaminococcales;p__Firmicutes_C;s__Succiniclasticum sp900315925				29	1	0.999	542
MAX_CoAss_seasheep.009_k141_2988413_3		K03545	Bacterial trigger factor protein (TF) C-terminus [PF05698.16]; FKBP-type peptidyl-prolyl cis-trans isomerase [PF00254.30]";"Bacterial trigger factor protein (TF) [PF05697.15]		14.4155	14.4061	14.2067	NaN	NaN	NaN	NaN	NaN	NaN	NaN	NaN	NaN	NaN	NaN	NaN	NaN	MAG	d__Bacteria;c__Negativicutes;f__Acidaminococcaceae;g__Succiniclasticum;o__Acidaminococcales;p__Firmicutes_C;s__Succiniclasticum sp900315925				20.1	1	0.9989	432
[truncated: 9,211 more rows]

## Sheet: B. metaP_MAG510ov
Detected proteins affiliated to MAG510ov (original bin ID: BAT_CoAss_seasheep.510). This MAG is classified as a Prevotella, according to GTDB-Tk.			DRAM annotation			CONTROL DIET								5% S. latissima diet
[truncated: 58 more rows]

[truncated: 2 more sheets: C. metaP_MAGS2Cov, D. Organism-level normalization]
