# Supplementary material for: Alginate foraging is conserved in geographically and taxonomically distinct ruminant microbiomes
Source: Nat Commun. 2026 Jul 16;17:6394. doi: 10.1038/s41467-026-72045-z (PMC13377030; doi:10.1038/s41467-026-72045-z)
Supplement: Supplementary file 7 — Source Data [file 41467_2026_72045_MOESM7_ESM.zip › Source Data.xlsx]

## Sheet: GC
GC content and GC skew (Source Data, Fig. 6 in Tingley et. al. "Alginate foraging is conserved in geographically and taxonomically distinct ruminant microbiomes")
Genome	Gene	GC content	GC skew
MAG448OV	1_1	59.8425	-0.0833333
MAG448OV	1_2	43.6508	-0.0181818
MAG448OV	1_3	54.8128	0.0753388
MAG448OV	1_4	53.7301	-0.0385233
MAG448OV	1_5	58.7269	0.0536131
MAG448OV	2_1	54.023	0.0851064
MAG448OV	2_2	59.5062	0.0456432
MAG448OV	2_3	60.3682	0.17817
MAG448OV	2_4	56.5217	0.213675
MAG448OV	2_5	59.3939	0.163265
MAG448OV	2_6	57.2072	0.145669
MAG448OV	2_7	57.0906	0.165173
MAG448OV	2_8	42.6859	-0.0280899
MAG448OV	3_1	61.3412	0.0825295
MAG448OV	3_2	60.7894	0.0501059
MAG448OV	3_3	52.0325	0.21875
MAG448OV	3_4	55.1724	-0.102273
MAG448OV	3_5	59.2138	0.0262794
MAG448OV	3_6	57.5269	0.0392523
MAG448OV	3_7	52.0202	0.0194175
MAG448OV	3_8	55.3606	-0.116197
MAG448OV	3_9	55.9727	-0.0447154
MAG448OV	3_10	57.2266	-0.100114
MAG448OV	3_11	56.0131	-0.0781797
MAG448OV	3_12	54.7307	-0.0638298
MAG448OV	3_13	55.4353	-0.0333605
MAG448OV	3_14	56.6308	0.0253165
MAG448OV	3_15	56.541	0.0248366
MAG448OV	3_16	58.0911	-0.0608841
MAG448OV	3_17	57.2797	0
MAG448OV	3_18	49.005	-0.0304569
MAG448OV	4_1	58.6158	0.00240964
MAG448OV	4_2	55.5556	-0.0571429
MAG448OV	4_3	60.781	0.0353817
MAG448OV	4_4	51.1737	0.100917
MAG448OV	5_1	58.1609	-0.0118577
MAG448OV	5_2	55.6114	0.0582329
MAG448OV	5_3	50	0.0222222
MAG448OV	6_1	63.6364	-0.015873
MAG448OV	6_2	52.8195	-0.0960854
MAG448OV	6_3	54.5624	-0.105802
MAG448OV	6_4	54.9603	-0.0541516
MAG448OV	6_5	45.098	-0.282609
MAG448OV	6_6	51.1737	-0.119266
MAG448OV	6_7	52.4691	-0.176471
MAG448OV	6_8	58.7992	-0.084507
MAG448OV	7_1	58.6758	-0.0972763
MAG448OV	7_2	56.6667	-0.00754148
MAG448OV	7_3	55.9581	-0.0676259
MAG448OV	7_4	58.2076	0.0730558
MAG448OV	7_5	50.2415	0.0961538
MAG448OV	7_6	47.1429	0.171717
MAG448OV	7_7	62.0773	0.128405
MAG448OV	7_8	53.6232	-0.162162
MAG448OV	7_9	59.4164	-0.0833333
MAG448OV	7_10	56.1828	-0.0717703
MAG448OV	7_11	53.9326	0.0138889
MAG448OV	7_12	61.8608	-0.0498008
MAG448OV	7_13	58.9523	0.0846013
MAG448OV	8_1	60.3604	0.0223881
MAG448OV	8_2	55.5556	0.0857143
MAG448OV	8_3	51.5873	0.261538
MAG448OV	8_4	50.4098	0.132791
MAG448OV	8_5	56.9892	0.245283
MAG448OV	8_6	65.7754	0.0379404
MAG448OV	9_1	67.5676	-0.0266667
MAG448OV	9_2	60.5721	0.178645
MAG448OV	9_3	63.2616	-0.167139
MAG448OV	9_4	60.7372	-0.0659631
MAG448OV	9_5	61.8014	-0.0531915
MAG448OV	9_6	58.1092	0.0659187
MAG448OV	9_7	58.5631	0.109843
MAG448OV	9_8	61.3833	0.104851
MAG448OV	9_9	59.1304	-0.0735294
MAG448OV	9_10	60.1808	-0.0202482
MAG448OV	9_11	58.0368	-0.0415786
MAG448OV	9_12	50.7353	0.0338164
MAG448OV	9_13	59.6127	0.0440835
MAG448OV	9_14	51.938	-0.0447761
MAG448OV	9_15	56.1147	-0.108968
MAG448OV	9_16	53.4129	-0.0678246
MAG448OV	9_17	49.2308	0.145833
MAG448OV	9_18	46.4052	0.0985915
MAG448OV	9_19	52.0697	-0.0125523
MAG448OV	9_20	58.284	0.035533
MAG448OV	9_21	56.8627	-0.0531034
MAG448OV	9_22	54.2484	0.0843373
MAG448OV	9_23	52.9754	-0.0363176
MAG448OV	9_24	50.5435	0.125448
MAG448OV	9_25	63.6546	0.0788644
MAG448OV	9_26	58.3873	0.0653514
MAG448OV	9_27	56.5996	0.027668
MAG448OV	9_28	59.8015	-0.0152144
MAG448OV	9_29	62.8499	-0.0364372
MAG448OV	9_30	55.4745	0.140351
MAG448OV	9_31	58.4345	0.0715935
MAG448OV	9_32	62.1283	-0.133501
MAG448OV	9_33	49.4331	0.0504587
MAG448OV	10_1	60.4377	-0.0194986
MAG448OV	10_2	58.0431	-0.108571
MAG448OV	10_3	63.7229	-0.0543478
MAG448OV	10_4	58.3498	0.0656109
MAG448OV	10_5	61.3169	-0.203579
MAG448OV	10_6	61.5307	0.0769231
MAG448OV	10_7	58.4926	0.0526316
MAG448OV	10_8	58.9744	0.00869565
MAG448OV	10_9	55.8499	0.106719
MAG448OV	10_10	55.2129	-0.018617
MAG448OV	10_11	63.5749	0.0121581
MAG448OV	10_12	55.1535	-0.00994036
MAG448OV	10_13	65.4167	0.0615711
MAG448OV	10_14	55.418	-0.0726257
MAG448OV	11_1	52.6316	0.0914286
MAG448OV	11_2	46.0993	-0.107692
MAG448OV	11_3	50.2513	0.0433333
MAG448OV	11_4	54.8223	-0.0216049
MAG448OV	11_5	54.4928	0.138298
MAG448OV	12_1	59.5556	0.0410448
MAG448OV	12_2	60.7843	-0.139785
MAG448OV	12_3	55.8386	-0.110266
MAG448OV	12_4	59.3381	0.115538
MAG448OV	13_1	66.2921	0.20904
MAG448OV	13_2	55.5118	0.158392
MAG448OV	13_3	59.2658	0.036963
MAG448OV	13_4	59.2593	0.173913
MAG448OV	13_5	57.2816	0.0225989
MAG448OV	13_6	59.9359	-0.0320856
MAG448OV	13_7	57.4578	-0.0158014
MAG448OV	13_8	61.1111	0.0909091
MAG448OV	13_9	57.382	-0.00795756
MAG448OV	14_1	54.7361	0.0250991
MAG448OV	14_2	57.2246	0.07
MAG448OV	14_3	54.69	0.0368217
MAG448OV	14_4	56.133	0.0910901
MAG448OV	14_5	48.2883	0.0447761
MAG448OV	14_6	49.9411	0.0188679
MAG448OV	14_7	56.3427	0.0136452
MAG448OV	14_8	57.1429	-0.122222
MAG448OV	14_9	60.0318	-0.000884173
MAG448OV	14_10	56.6358	-0.0681199
MAG448OV	14_11	55.2083	-0.116187
MAG448OV	14_12	53.6232	-0.101871
MAG448OV	14_13	55.1089	-0.0395137
MAG448OV	14_14	56.9604	-0.058296
MAG448OV	14_15	55.1688	-0.0669216
MAG448OV	14_16	53.9703	-0.0153597
MAG448OV	15_1	55.6071	-0.0319889
MAG448OV	15_2	59.1981	0.0571049
MAG448OV	16_1	50.9461	0.032381
MAG448OV	16_2	59.9584	-0.0928014
MAG448OV	16_3	60.7547	-0.113872
MAG448OV	16_4	61.791	0.00483092
MAG448OV	16_5	58.642	-0.115789
MAG448OV	16_6	58.7082	-0.143418
MAG448OV	16_7	56.1181	-0.135338
MAG448OV	16_8	58.7252	-0.177936
MAG448OV	16_9	59.2363	-0.1777
MAG448OV	16_10	58.5546	-0.0780856
MAG448OV	16_11	47.3748	-0.0412371
MAG448OV	16_12	60.7008	0.0390016
MAG448OV	16_13	49.8925	0.0517241
MAG448OV	16_14	59.6429	-0.0179641
MAG448OV	16_15	58.7219	0.0588235
MAG448OV	16_16	55.2023	-0.026178
MAG448OV	16_17	59.2222	-0.0150094
MAG448OV	16_18	56.0176	-0.0888639
MAG448OV	16_19	56.4508	-0.00373134
MAG448OV	16_20	55.3746	-0.0372549
MAG448OV	17_1	52.2337	0.210526
MAG448OV	17_2	49.7706	-0.127496
MAG448OV	17_3	39.0638	-0.0867769
MAG448OV	17_4	52.7843	-0.0430906
MAG448OV	17_5	52.886	-0.115962
MAG448OV	17_6	46.2926	-0.041847
MAG448OV	17_7	54.7677	0.175595
MAG448OV	17_8	57.1429	-0.00617284
MAG448OV	17_9	58.0547	0.095986
MAG448OV	17_10	60.0719	0.101796
MAG448OV	17_11	62.3188	0.122481
MAG448OV	17_12	60.403	-0.039884
MAG448OV	17_13	60.7102	-0.0377358
MAG448OV	17_14	58.2766	-0.0622568
MAG448OV	17_15	47.6415	0.0165016
MAG448OV	18_1	61.5127	0.155604
MAG448OV	18_2	63.8596	0.00784929
MAG448OV	18_3	56.933	0.122581
MAG448OV	18_4	61.4922	-0.11546
MAG448OV	18_5	59.8402	-0.092233
MAG448OV	18_6	50	-0.209877
MAG448OV	18_7	60.5769	0.11867
MAG448OV	18_8	60.7299	-0.0240385
MAG448OV	18_9	57.643	-0.130881
MAG448OV	18_10	54.9708	0.0531915
MAG448OV	18_11	58.7786	-0.038961
MAG448OV	18_12	59.5238	0.0141935
MAG448OV	18_13	59.5013	-0.0164456
MAG448OV	18_14	59.1931	-0.00558659
MAG448OV	18_15	56.4027	-0.0398614
MAG448OV	18_16	59.5273	0.0454921
MAG448OV	18_17	58.6318	0.115025
MAG448OV	18_18	59.7222	0.0500894
MAG448OV	18_19	55.6468	0.0479705
MAG448OV	18_20	58.3535	0.0511757
MAG448OV	18_21	56.487	-0.0318021
MAG448OV	18_22	56.804	0.032967
MAG448OV	18_23	61.3956	-0.000817661
MAG448OV	18_24	59.2133	-0.0524476
MAG448OV	18_25	60.2098	-0.0214477
MAG448OV	18_26	55.0053	-0.000968054
MAG448OV	18_27	58.6538	-0.0418944
MAG448OV	18_28	51.38	-0.0578512
MAG448OV	18_29	58.7762	0.00273973
MAG448OV	18_30	60.0445	0.0454124
MAG448OV	18_31	59.0147	0.0337478
MAG448OV	18_32	56.5517	0.0514905
MAG448OV	18_33	57.3297	0.0769231
MAG448OV	18_34	54.8951	0.0233546
MAG448OV	18_35	53.3719	-0.0974729
MAG448OV	18_36	61.2565	0.179487
MAG448OV	18_37	61.152	0.00200401
MAG448OV	18_38	47.4614	-0.125581
MAG448OV	18_39	44.6667	-0.19403
MAG448OV	18_40	40.9357	-0.228571
MAG448OV	18_41	48.4568	-0.0764331
MAG448OV	18_42	43.8596	0.146667
MAG448OV	18_43	44	-0.00606061
MAG448OV	18_44	48.4127	0.00702576
MAG448OV	18_45	43.9776	-0.0955414
MAG448OV	18_46	47.7855	-0.0439024
MAG448OV	18_47	46.6009	0.00705882
MAG448OV	18_48	46.7909	-0.0707965
MAG448OV	18_49	45.0172	-0.139949
MAG448OV	18_50	44.8276	0.205128
MAG448OV	18_51	43.3217	0.158177
MAG448OV	18_52	45.4701	-0.165414
MAG448OV	18_53	47.0687	-0.117438
MAG448OV	18_54	43.6031	-0.169661
MAG448OV	18_55	49.8208	0.0719424
MAG448OV	18_56	45.5238	0.146444
MAG448OV	18_57	50	0.111111
MAG448OV	18_58	45.9119	0.00273973
MAG448OV	18_59	40.7407	-0.0454545
MAG448OV	18_60	39.7119	0.227979
MAG448OV	18_61	52.7888	-0.0314465
MAG448OV	18_62	48.2353	0.138211
MAG448OV	18_63	50.5226	-0.00229885
MAG448OV	18_64	44.8413	-0.103245
MAG448OV	18_65	46.2185	-0.0787879
MAG448OV	18_66	48.3607	0.0847458
MAG448OV	18_67	38.4544	-0.0677966
MAG448OV	18_68	39.3025	-0.122867
MAG448OV	18_69	54.9266	0
MAG448OV	18_70	53.4632	0.0769231
MAG448OV	18_71	41.8367	-0.0352304
MAG448OV	18_72	50.2193	0.0393013
MAG448OV	18_73	46.4068	0.128609
MAG448OV	18_74	51.3416	0.081407
MAG448OV	18_75	45.7594	0.163793
MAG448OV	18_76	49.1968	0.0989796
MAG448OV	18_77	46.593	0.130435
MAG448OV	18_78	48.9362	0.0956522
MAG448OV	18_79	47.114	0.215926
MAG448OV	18_80	49.9136	0.017301
MAG448OV	18_81	49.9366	-0.0253807
MAG448OV	18_82	44.3478	0.137255
MAG448OV	18_83	48.4848	-0.0535714
MAG448OV	18_84	47.5817	0.0164835
MAG448OV	18_85	45.9624	0.178336
MAG448OV	18_86	45.5856	0.106719
MAG448OV	18_87	50.1661	0.0463576
MAG448OV	18_88	51.4228	0.0671937
MAG448OV	18_89	56.0396	-0.0388693
MAG448OV	18_90	48.4547	-0.0842825
MAG448OV	18_91	60.541	-0.0827858
MAG448OV	18_92	50.1618	-0.131183
MAG448OV	18_93	50	-0.107345
MAG448OV	18_94	59.2342	0.0608365
MAG448OV	18_95	55.1898	-0.0654515
MAG448OV	18_96	62.8726	0.0258621
MAG448OV	18_97	58.9247	0.131387
MAG448OV	18_98	60.8081	0.0586932
MAG448OV	18_99	47.1947	-0.016317
MAG448OV	18_100	59.6967	-0.167568
MAG448OV	18_101	62.6392	-0.121751
MAG448OV	18_102	57.8459	-0.130016
MAG448OV	18_103	59.0158	-0.143347
MAG448OV	18_104	59.9327	-0.103933
MAG448OV	18_105	57.0175	0.107692
MAG448OV	18_106	59.8039	-0.057377
MAG448OV	18_107	58.6867	-0.196187
MAG448OV	18_108	58.0123	-0.124158
MAG448OV	19_1	60.0674	-0.114675
MAG448OV	19_2	57.994	-0.115735
MAG448OV	19_3	58.6758	0.171206
MAG448OV	19_4	59.4406	-0.0666667
MAG448OV	19_5	62.7592	-0.138501
MAG448OV	20_1	50.5263	-0.0416667
MAG448OV	20_2	61.4518	-0.0875764
MAG448OV	20_3	60.8902	-0.174107
MAG448OV	20_4	60.5351	-0.0755064
MAG448OV	20_5	61.6034	-0.0841487
MAG448OV	20_6	56.8627	-0.061008
MAG448OV	20_7	60.9017	-0.123786
MAG448OV	20_8	58.8295	-0.183533
MAG448OV	20_9	59.1787	-0.140816
MAG448OV	20_10	59.726	-0.0703364
MAG448OV	20_11	61.3812	-0.0710245
MAG448OV	20_12	55.2505	-0.0899054
MAG448OV	20_13	59.0103	-0.126582
MAG448OV	20_14	60.8368	-0.0259301
MAG448OV	20_15	64.3372	-0.0103448
MAG448OV	21_1	56.7918	0.0747443
MAG448OV	21_2	61.035	0.122195
MAG448OV	21_3	59.4595	0.17316
MAG448OV	21_4	60.742	0.157703
MAG448OV	21_5	58.1818	-0.0267857
MAG448OV	21_6	61.9253	-0.099768
MAG448OV	21_7	64.4295	-0.0555556
MAG448OV	21_8	61.2877	0.0744681
MAG448OV	21_9	58.7189	0.119192
MAG448OV	21_10	59.3907	0.0790585
MAG448OV	21_11	60.9649	0.0215827
MAG448OV	21_12	56.7708	0.169725
MAG448OV	21_13	55.5911	0.116858
MAG448OV	21_14	59.8532	0.113835
MAG448OV	21_15	59.7245	0.0811808
MAG448OV	21_16	57.5699	0.0835214
MAG448OV	21_17	57.4949	0.119048
MAG448OV	21_18	58.6595	0.110212
MAG448OV	21_19	59.0255	0.11945
MAG448OV	21_20	59.387	0.113364
MAG448OV	21_21	58.231	0.138378
MAG448OV	21_22	58.2126	0.120332
MAG448OV	21_23	60.5072	0.181637
MAG448OV	21_24	58.1218	0.0684134
MAG448OV	21_25	60.8383	0.108924
MAG448OV	21_26	59.1541	-0.0235183
MAG448OV	22_1	51.773	-0.123288
MAG448OV	22_2	51.8018	0.0608696
MAG448OV	22_3	57.3604	-0.0619469
MAG448OV	22_4	54.832	0.0273327
MAG448OV	22_5	58.9744	0.15735
MAG448OV	22_6	57.8571	-0.131687
MAG448OV	22_7	58.5737	0.143639
MAG448OV	22_8	59.4262	0.0329502
MAG448OV	22_9	58.1818	0.025641
MAG448OV	22_10	56.9288	0.0767544
MAG448OV	22_11	55.5556	0.0741573
MAG448OV	22_12	59.1818	0.131186
MAG448OV	22_13	59.1915	0.128866
MAG448OV	22_14	58.2147	0.100741
MAG448OV	22_15	57.4713	-0.110909
MAG448OV	22_16	59.8604	-0.0612245
MAG448OV	22_17	59.1934	-0.0981964
MAG448OV	22_18	58.8367	0.0190114
MAG448OV	22_19	52.2222	0.134752
MAG448OV	22_20	55.8753	0.0386266
MAG448OV	22_21	56.422	0.0254743
MAG448OV	22_22	60.179	0.140025
MAG448OV	23_1	63.6364	-0.172161
MAG448OV	23_2	52.4766	-0.0459184
MAG448OV	23_3	53.7634	-0.0533333
MAG448OV	23_4	48.4553	-0.057047
MAG448OV	23_5	47.1058	0.161017
MAG448OV	23_6	51.0921	0.0334572
MAG448OV	23_7	49.6309	-0.0732265
MAG448OV	23_8	39.7849	0.243243
MAG448OV	23_9	58.9185	0.0909813
MAG448OV	23_10	59.6285	0.110136
MAG448OV	23_11	58.6667	-0.0181818
MAG448OV	23_12	56.8966	0.151515
MAG448OV	23_13	56.4972	0.11
MAG448OV	23_14	58.1081	0.0387597
MAG448OV	24_1	51.8519	0.303571
MAG448OV	24_2	62.5652	0.0703218
MAG448OV	24_3	58.1349	0.0307167
MAG448OV	24_4	57.7219	0.094431
MAG448OV	24_5	61.9048	0.00512821
MAG448OV	24_6	60.3448	-0.108571
MAG448OV	24_7	61.178	-0.0109409
MAG448OV	24_8	65.1195	-0.157667
MAG448OV	24_9	59.4872	0.00470219
MAG448OV	24_10	53.0359	0.0817757
MAG448OV	24_11	51.773	0.0958904
MAG448OV	24_12	59.2958	0.130641
MAG448OV	24_13	60.5863	0.0215054
MAG448OV	24_14	59.2253	0.080895
MAG448OV	24_15	60.5289	0.0288541
MAG448OV	24_16	58.2064	0.174419
MAG448OV	24_17	56.2818	-0.0270968
MAG448OV	24_18	59.5469	-0.0652174
MAG448OV	25_1	59.9078	-0.0923077
MAG448OV	25_2	61.4103	-0.0772443
MAG448OV	25_3	53.748	0.0385757
MAG448OV	25_4	56.9378	-0.12605
MAG448OV	25_5	51.2027	-0.100671
MAG448OV	25_6	61.2121	-0.108911
MAG448OV	25_7	48.3516	-0.0454545
MAG448OV	25_8	56.743	-0.0852018
MAG448OV	25_9	61.6202	-0.012931
MAG448OV	25_10	59.0595	0.0538642
MAG448OV	25_11	60.8485	0.0557769
MAG448OV	25_12	51.7647	-0.181818
MAG448OV	25_13	56.7901	0.347826
MAG448OV	26_1	48.8329	0.0325048
MAG448OV	26_2	49.7006	0.116466
MAG448OV	26_3	42.6357	-0.139394
MAG448OV	26_4	40.3604	-0.0446429
MAG448OV	26_5	39.3736	-0.0795455
MAG448OV	26_6	57.24	-0.0101868
MAG448OV	26_7	67.5676	0.0453333
MAG448OV	26_8	61.1415	0.0764647
MAG448OV	27_1	55.7734	0.125
MAG448OV	27_2	53.355	0.0223124
MAG448OV	27_3	59.2391	0.0519878
MAG448OV	27_4	59.0975	0.0197044
MAG448OV	27_5	63.6364	0.0416667
MAG448OV	27_6	59.17	0.0361991
MAG448OV	27_7	55.3672	-0.122449
MAG448OV	27_8	59.9681	0.0265957
MAG448OV	27_9	58.296	-0.0435897
MAG448OV	28_1	62.8385	-0.0757801
MAG448OV	28_2	61.0603	0.179641
MAG448OV	28_3	62.2278	0.168237
MAG448OV	28_4	61.2576	-0.0331126
MAG448OV	28_5	57.4209	-0.138418
MAG448OV	28_6	62.4362	-0.0514019
MAG448OV	28_7	58.3333	0.324675
MAG448OV	29_1	57.4786	-0.100372
MAG448OV	29_2	58.2763	0.0205681
MAG448OV	29_3	64.5435	-0.0526316
MAG448OV	29_4	62.0415	-0.105398
MAG448OV	29_5	55.0626	-0.0661157
MAG448OV	29_6	60.618	-0.110629
MAG448OV	29_7	60.4585	-0.137441
MAG448OV	29_8	58.4378	-0.115512
MAG448OV	29_9	59.8639	-0.0568182
MAG448OV	29_10	54.2857	-0.122807
MAG448OV	29_11	56.8966	-0.126263
MAG448OV	29_12	59.2105	-0.0037037
MAG448OV	29_13	59.3137	-0.0876033
MAG448OV	29_14	59.8958	-0.0318841
MAG448OV	29_15	62.2378	-0.101124
MAG448OV	29_16	57.7947	-0.153509
MAG448OV	29_17	60.0629	-0.0645724
MAG448OV	29_18	52.2088	0.107692
MAG448OV	29_19	49.1582	-0.178082
MAG448OV	29_20	63.1884	0.0550459
MAG448OV	29_21	59.1723	-0.0793951
MAG448OV	29_22	59.3819	-0.0892193
MAG448OV	29_23	63.2266	-0.0506567
MAG448OV	29_24	61.5304	0.0289608
MAG448OV	29_25	58.2878	-0.0895833
MAG448OV	29_26	59.8827	-0.0909091
MAG448OV	29_27	58.046	-0.106711
MAG448OV	29_28	63.4769	0.120603
MAG448OV	29_29	63.8554	0.0566038
MAG448OV	30_1	57.8842	0.00689655
MAG448OV	30_2	57.5758	-0.030303
MAG448OV	30_3	50.2058	0.131148
MAG448OV	30_4	56.4193	0.0521921
MAG448OV	30_5	53.1915	-0.00444444
MAG448OV	30_6	58.5687	-0.0289389
MAG448OV	31_1	60	0.00505051
MAG448OV	31_2	62.963	0.0542986
MAG448OV	31_3	57.8743	0.120567
MAG448OV	31_4	60.8993	-0.094703
MAG448OV	31_5	60.2941	0.197832
MAG448OV	31_6	56.229	0.0299401
MAG448OV	31_7	60.4466	-0.00263852
MAG448OV	31_8	56.4356	0.0994152
MAG448OV	31_9	60.1044	0.0248139
MAG448OV	31_10	56.8627	-0.0279146
MAG448OV	31_11	59.7973	-0.163842
MAG448OV	31_12	58.8022	-0.0390947
MAG448OV	31_13	58.3333	0.0306122
MAG448OV	31_14	56.8493	0.13253
MAG448OV	31_15	57.4956	0.0245399
MAG448OV	31_16	57.9892	-0.131063
MAG448OV	31_17	61.4035	0.077551
MAG448OV	31_18	56.9136	0.110629
MAG448OV	31_19	62.1172	-0.0140845
MAG448OV	31_20	61.773	-0.104478
MAG448OV	31_21	60.4695	-0.130435
MAG448OV	31_22	54.5894	-0.0265487
MAG448OV	31_23	60.0143	0.106079
MAG448OV	31_24	58.6538	0.131148
MAG448OV	31_25	58.8294	0.0252951
MAG448OV	31_26	52.3077	-0.0196078
MAG448OV	31_27	60.046	-0.0735069
MAG448OV	31_28	57.7912	-0.0628272
MAG448OV	31_29	58.9147	0.0864662
MAG448OV	31_30	61.2758	0.243402
MAG448OV	31_31	56.7082	-0.0365854
MAG448OV	31_32	57.3751	-0.0121457
MAG448OV	31_33	57.0383	-0.0306022
MAG448OV	31_34	57.3643	0.151351
MAG448OV	31_35	58.6614	-0.0738255
MAG448OV	31_36	52.8345	-0.0772532
MAG448OV	31_37	58.5542	0.133059
MAG448OV	31_38	57.3226	0.0971787
MAG448OV	31_39	62.2642	0.030303
MAG448OV	31_40	57.6408	0.075969
MAG448OV	31_41	56.9401	0.0419453
MAG448OV	31_42	60.9242	0.0648012
MAG448OV	31_43	58.1958	0.111531
MAG448OV	31_44	61.3861	0.122888
MAG448OV	31_45	57.5937	-0.0273973
MAG448OV	31_46	59.4298	0.0387454
MAG448OV	31_47	60.6705	0.100956
MAG448OV	31_48	56.4912	0.0559006
MAG448OV	31_49	54.9451	-0.0266667
MAG448OV	31_50	60.6951	-0.0822581
MAG448OV	31_51	61.4164	0.161034
MAG448OV	31_52	59.058	0.149284
MAG448OV	31_53	52.9762	0.0786517
MAG448OV	31_54	56.2112	-0.0497238
MAG448OV	31_55	57.0571	0.0315789
MAG448OV	31_56	59.5388	-0.0422535
MAG448OV	31_57	60.7261	-0.211957
MAG448OV	31_58	55.3241	-0.0209205
MAG448OV	31_59	58.5812	0.015625
MAG448OV	31_60	58.3333	-0.0382294
MAG448OV	31_61	60.5159	0.0327869
MAG448OV	31_62	57.8862	-0.0269663
MAG448OV	31_63	54.4444	0.0748299
MAG448OV	31_64	56.4738	-0.0471545
MAG448OV	31_65	58.3794	-0.0431125
MAG448OV	31_66	58.4778	0.110379
MAG448OV	31_67	61.825	0.144578
MAG448OV	31_68	58.4541	-0.157025
MAG448OV	31_69	57.4713	-0.174286
MAG448OV	31_70	57.1625	-0.00722892
MAG448OV	31_71	56.3307	-0.00917431
MAG448OV	31_72	57.3059	-0.0239044
MAG448OV	31_73	59.9638	0.129909
MAG448OV	31_74	57.4074	-0.0799439
MAG448OV	31_75	44.7665	0.0215827
MAG448OV	31_76	50.8728	0.104575
MAG448OV	31_77	46.5435	0.123529
MAG448OV	31_78	50	0.23133
MAG448OV	31_79	46.6667	0.164021
MAG448OV	31_80	47.8908	0.0811744
MAG448OV	31_81	50.4386	-0.026087
MAG448OV	31_82	45.7599	0.192661
MAG448OV	31_83	44.1692	0.205607
MAG448OV	31_84	49.8778	0.104575
MAG448OV	31_85	45.7386	0.142857
MAG448OV	31_86	49.3947	0.0424837
MAG448OV	31_87	45.045	0.0971429
MAG448OV	31_88	46.0784	0.0881459
MAG448OV	31_89	47.7594	0.102828
MAG448OV	31_90	49.9454	0.0459519
MAG448OV	31_91	52.521	0.0693333
MAG448OV	31_92	58.1646	0.0162413
MAG448OV	31_93	62.259	0.0265487
MAG448OV	31_94	61.5034	-0.0271605
MAG448OV	31_95	55.6474	0.0891089
MAG448OV	31_96	56.6248	-0.172414
MAG448OV	31_97	62.1749	-0.0684411
MAG448OV	31_98	59.5238	-0.0109091
MAG448OV	31_99	61.4198	0.155779
MAG448OV	31_100	51.0823	0.135593
MAG448OV	31_101	58.3333	0.10299
MAG448OV	31_102	59.6451	0.125485
MAG448OV	31_103	61.4325	-0.058296
MAG448OV	31_104	55.1724	0
MAG448OV	31_105	54.5932	-0.134615
MAG448OV	31_106	60.4167	-0.0172414
MAG448OV	32_1	42.3154	-0.0377358
MAG448OV	32_2	56.3725	0.0217391
MAG448OV	32_3	59.0643	0.112211
MAG448OV	32_4	58.209	0.136752
MAG448OV	32_5	48.8889	-0.236364
MAG448OV	32_6	59.5181	0.106613
MAG448OV	32_7	63.1774	-0.139835
MAG448OV	32_8	61.4035	-0.102857
MAG448OV	32_9	59.1534	-0.0304114
MAG448OV	32_10	56.5854	-0.183908
MAG448OV	32_11	55.122	-0.103245
MAG448OV	32_12	60.5346	-0.161039
MAG448OV	32_13	59.2723	-0.039604
MAG448OV	33_1	55.6634	0.0465116
MAG448OV	33_2	54.174	0.0179056
MAG448OV	33_3	47.4074	-0.25
MAG448OV	33_4	58.5399	0.0917647
MAG448OV	34_1	60.1843	0.0285111
MAG448OV	34_2	62.807	0.134078
MAG448OV	34_3	62.3457	0.0363036
MAG448OV	34_4	54.7619	0.00483092
MAG448OV	34_5	63.0113	-0.0994475
MAG448OV	34_6	60.6876	-0.103448
MAG448OV	34_7	61.024	-0.00342466
MAG448OV	34_8	52.9412	-0.0962963
MAG448OV	34_9	58.3883	-0.0966123
MAG448OV	34_10	61.6425	-0.134796
MAG448OV	34_11	56.2189	0.179941
MAG448OV	34_12	59.8639	0.119318
MAG448OV	34_13	58.9065	0.0179641
MAG448OV	34_14	60.061	0.137056
MAG448OV	34_15	62.086	0.0624291
MAG448OV	34_16	62.854	-0.0225303
MAG448OV	34_17	54.3735	0.00869565
MAG448OV	34_18	60.964	0.0801782
MAG448OV	34_19	59.0303	0.0472279
MAG448OV	34_20	54.6512	-0.0874704
MAG448OV	34_21	60.3774	-0.104167
MAG448OV	34_22	62.0545	0.097973
MAG448OV	34_23	60.4822	0.0155979
MAG448OV	34_24	62.2324	-0.109337
MAG448OV	34_25	60.4346	-0.0936228
MAG448OV	34_26	57.1001	-0.0628272
MAG448OV	34_27	59.3857	0.0613027
MAG448OV	34_28	57.4031	0.0330858
MAG448OV	34_29	57.6923	-0.0320988
MAG448OV	34_30	57.6953	0.0723861
MAG448OV	34_31	57.672	0.093578
MAG448OV	34_32	59.1727	0.112462
MAG448OV	34_33	59.8855	0.105184
MAG448OV	34_34	52.7487	-0.0173697
MAG448OV	34_35	50.3726	0.00394477
MAG448OV	34_36	53.7654	0.097589
MAG448OV	34_37	55.5659	0.133558
MAG448OV	34_38	53.3784	0.0253165
MAG448OV	34_39	52.8205	-0.0420712
MAG448OV	34_40	58.4577	0.114894
MAG448OV	34_41	61.6972	0.117287
MAG448OV	34_42	55.4878	-0.135531
MAG448OV	34_43	69.3294	-0.263158
MAG448OV	34_44	56.7742	0.00757576
MAG448OV	34_45	62.2699	0.0311987
MAG448OV	34_46	52.5	-0.0899471
MAG448OV	34_47	58.428	-0.0745543
MAG448OV	34_48	60.2195	-0.0842825
MAG448OV	34_49	57.0071	-0.133333
MAG448OV	34_50	57.4738	-0.0793238
MAG448OV	34_51	56.2007	-0.0637755
MAG448OV	34_52	60.1695	-0.0985915
MAG448OV	34_53	53.8262	0.026506
MAG448OV	34_54	56.9801	-0.0575
MAG448OV	34_55	57.8264	-0.0631136
MAG448OV	34_56	59.088	-0.023913
MAG448OV	34_57	58.1224	-0.101028
MAG448OV	34_58	57.3333	-0.0661896
MAG448OV	34_59	57.2252	0.0379551
MAG448OV	34_60	49.2414	0.084507
MAG448OV	34_61	45.1754	0.0291262
MAG448OV	34_62	52.7778	-0.105263
MAG448OV	34_63	57.8354	0.0526316
MAG448OV	34_64	59.0654	0.0949367
MAG448OV	34_65	57.3297	0.0992042
MAG448OV	34_66	58.7423	0.0687554
MAG448OV	34_67	59.4575	0.0780312
MAG448OV	34_68	57.5581	-0.023569
MAG448OV	34_69	61.5776	-0.0550964
MAG448OV	34_70	54.6667	-0.0439024
MAG448OV	34_71	50.2222	0.079646
MAG448OV	35_1	58.6879	0
MAG448OV	35_2	60.1626	-0.146718
MAG448OV	35_3	60.7715	-0.0658683
MAG448OV	35_4	57.5184	0.0603291
MAG448OV	35_5	57.5889	-0.125938
MAG448OV	35_6	60.9489	-0.149701
MAG448OV	35_7	56.618	-0.125954
MAG448OV	35_8	50.6562	-0.129534
MAG448OV	35_9	60.5201	-0.0736607
MAG448OV	35_10	57.8684	0.00123609
MAG448OV	35_11	58.1365	0.205418
MAG448OV	35_12	61.0626	-0.0607867
MAG448OV	35_13	55.5556	-0.0782609
MAG448OV	35_14	59.3636	0.0893313
MAG448OV	35_15	59.0741	0.015674
MAG448OV	35_16	58.0392	0.128378
MAG448OV	35_17	55.5877	0.0745234
MAG448OV	35_18	62.3123	-0.0795181
MAG448OV	36_1	58.1328	0.0275938
MAG448OV	36_2	60.4491	0.0514286
MAG448OV	37_1	58.7302	0.127628
MAG448OV	37_2	57.7069	0.0105263
MAG448OV	37_3	58.2894	0.0371859
MAG448OV	38_1	65.3117	0.128631
MAG448OV	38_2	59.0826	-0.0786749
MAG448OV	38_3	52.8529	-0.0681818
MAG448OV	38_4	63.3826	-0.170984
MAG448OV	38_5	56.3579	0.123288
MAG448OV	38_6	58.3333	0.0744048
MAG448OV	38_7	57.3696	0.0935441
MAG448OV	38_8	58.6345	-0.086758
MAG448OV	38_9	59.3381	-0.0916335
MAG448OV	38_10	49.4949	-0.0204082
MAG448OV	38_11	52.549	0.0447761
MAG448OV	38_12	57.6503	-0.0521327
MAG448OV	38_13	53.3333	0.047619
MAG448OV	38_14	56.5	-0.126844
MAG448OV	38_15	60	-0.0718954
MAG448OV	38_16	54.0404	-0.149533
MAG448OV	38_17	59.18	-0.0722892
MAG448OV	38_18	57.5758	-0.00478469
MAG448OV	38_19	59.3449	-0.038961
MAG448OV	38_20	50.8197	-0.0752688
MAG448OV	38_21	61.5556	-0.0974729
MAG448OV	38_22	57.8788	-0.117801
MAG448OV	38_23	58.5271	0.0331126
MAG448OV	38_24	46.1187	-0.0693069
MAG448OV	38_25	49.5726	0.0344828
MAG448OV	38_26	52.6455	-0.0150754
MAG448OV	38_27	54.359	-0.0377358
MAG448OV	38_28	59.204	-0.12605
MAG448OV	38_29	54.9603	-0.115523
MAG448OV	38_30	60.8863	-0.164557
MAG448OV	38_31	60.6102	-0.129977
MAG448OV	38_32	61.6771	-0.0561798
MAG448OV	38_33	60.6357	-0.0833333
MAG448OV	38_34	58.0784	-0.157116
MAG448OV	39_1	59.2775	0.157895
MAG448OV	39_2	60.2888	0.113772
MAG448OV	39_3	60.7728	0.0991379
MAG448OV	39_4	62.2135	0.0694737
MAG448OV	39_5	64.7004	0.0680174
MAG448OV	39_6	60.7735	0.030303
MAG448OV	39_7	64.3849	-0.149461
MAG448OV	39_8	50.2137	-0.0297872
MAG448OV	39_9	59.8421	0.0556079
MAG448OV	39_10	55.0861	-0.130682
MAG448OV	39_11	47.1711	0.00578035
MAG448OV	39_12	60.6261	0.0938182
MAG448OV	39_13	58.3562	-0.029734
MAG448OV	39_14	49.6055	-0.0616302
MAG448OV	39_15	55.6619	-0.0487106
MAG448OV	39_16	54.5817	0.00729927
MAG448OV	39_17	53.0303	0.114286
MAG448OV	40_1	62.2407	-0.128889
MAG448OV	40_2	62.2047	-0.105485
MAG448OV	40_3	61.101	0.160396
MAG448OV	40_4	58.2348	0.0608931
MAG448OV	40_5	56.4688	0.0862534
MAG448OV	40_6	60.8871	0.0448859
MAG448OV	40_7	57.5296	0.0352941
MAG448OV	40_8	58.9091	0.104938
MAG448OV	40_9	56.9767	-0.0521542
MAG448OV	40_10	56.7835	0.0601266
MAG448OV	40_11	49.835	0.0860927
MAG448OV	40_12	56.3739	0.0619765
MAG448OV	40_13	54.9582	0.073913
MAG448OV	40_14	61.2847	0.127479
MAG448OV	40_15	62.1585	-0.0021978
MAG448OV	40_16	52.7684	-0.0663812
MAG448OV	40_17	57.4584	0.0664004
MAG448OV	40_18	55.4852	0.0798479
MAG448OV	40_19	54.0146	-0.153153
MAG448OV	40_20	56.4374	0.125
MAG448OV	40_21	62.4403	0.10771
MAG448OV	40_22	59.9462	-0.0426009
MAG448OV	40_23	59.2836	0.0826141
MAG448OV	40_24	62.0527	0.0197269
MAG448OV	40_25	61.2573	-0.071599
MAG448OV	40_26	58.2819	-0.0571612
MAG448OV	40_27	62.0206	-0.0749108
MAG448OV	40_28	57.6259	-0.0610778
MAG448OV	40_29	57.0602	-0.0709939
MAG448OV	40_30	59.1257	-0.112754
MAG448OV	40_31	59.3633	-0.0630915
MAG448OV	40_32	54.6667	-0.00813008
MAG448OV	40_33	55.9247	-0.00594059
MAG448OV	40_34	54.2265	0.123529
MAG448OV	40_35	58.5828	-0.0936968
MAG448OV	40_36	59.2129	-0.0513595
MAG448OV	40_37	59.2832	-0.0350665
MAG448OV	40_38	57.4074	-0.0580645
MAG448OV	40_39	57.0978	-0.0202578
MAG448OV	41_1	46.9755	-0.030137
MAG448OV	41_2	66.5372	0.140078
MAG448OV	41_3	59.0214	-0.00863558
MAG448OV	41_4	58.4046	0.0097561
MAG448OV	41_5	64.2623	-0.0510204
MAG448OV	41_6	63.0435	-0.0706076
MAG448OV	41_7	63.7552	-0.189189
MAG448OV	41_8	64.6907	0.227092
MAG448OV	41_9	64.7903	-0.127768
MAG448OV	41_10	60.8481	-0.189627
MAG448OV	41_11	50.591	-0.0841121
MAG448OV	41_12	49.0196	-0.008
MAG448OV	41_13	52.5371	-0.0906389
MAG448OV	41_14	48.1481	-0.0897436
MAG448OV	41_15	61.0209	-0.0114068
MAG448OV	41_16	58.5654	0
MAG448OV	41_17	63.299	-0.0184582
MAG448OV	41_18	56.3657	0.026694
MAG448OV	41_19	55.7971	0.0545455
MAG448OV	41_20	58.427	-0.0384615
MAG448OV	42_1	59.2657	-0.0993117
MAG448OV	42_2	62.2378	-0.17603
MAG448OV	42_3	51.1905	-0.116279
MAG448OV	42_4	51.978	-0.0415786
MAG448OV	42_5	46.0317	0.0272232
MAG448OV	42_6	58.6788	0.0640177
MAG448OV	42_7	55.1396	-0.075431
MAG448OV	42_8	54.0667	-0.0184957
MAG448OV	42_9	57.2372	-0.0309183
MAG448OV	42_10	57.5448	-0.144546
MAG448OV	42_11	57.0575	-0.096099
MAG448OV	42_12	56.6864	-0.0828114
MAG448OV	42_13	54.9725	-0.0636364
MAG448OV	42_14	54.742	-0.00636943
MAG448OV	42_15	59.1885	-0.00537634
MAG448OV	42_16	56.1196	0.0331658
MAG448OV	42_17	57.1429	-0.07
MAG448OV	42_18	59.3202	-0.0314233
MAG448OV	42_19	59.3262	0.00179319
MAG448OV	42_20	60.1286	-0.0338681
MAG448OV	42_21	59.1532	-0.0120968
MAG448OV	42_22	46.8599	-0.0927835
MAG448OV	42_23	59.2882	0.0190337
MAG448OV	43_1	55.2713	-0.0126227
MAG448OV	43_2	55.739	0.0550071
MAG448OV	44_1	56.0739	0.0467938
MAG448OV	44_2	59.4502	0.0346821
MAG448OV	44_3	56.9697	0
MAG448OV	44_4	60.5405	0.107143
MAG448OV	45_1	53.629	-0.162907
MAG448OV	45_2	56.4103	-0.0505051
MAG448OV	45_3	61.039	-0.148936
MAG448OV	45_4	60.8631	-0.0317848
MAG448OV	45_5	56.651	0.0773481
MAG448OV	45_6	56.9444	-0.0121951
MAG448OV	45_7	61.8034	0.137705
MAG448OV	45_8	60.3352	0.0308642
MAG448OV	46_1	60.7143	-0.166667
MAG448OV	46_2	60.7893	-0.171271
MAG448OV	46_3	57.8444	-0.0834532
MAG448OV	46_4	61.136	-0.0709046
MAG448OV	46_5	59.2593	-0.110294
MAG448OV	46_6	60.1574	-0.122473
MAG448OV	46_7	52.8736	0.0217391
MAG448OV	46_8	49.8208	-0.0791367
MAG448OV	46_9	57.2917	-0.0909091
MAG448OV	46_10	62.4498	0.0836013
MAG448OV	46_11	58.2633	-0.0817308
MAG448OV	46_12	60.0519	-0.114471
MAG448OV	46_13	61.5741	0.142857
MAG448OV	46_14	60.3286	0.0544747
MAG448OV	46_15	63.595	-0.123435
MAG448OV	46_16	64.0662	0.132841
MAG448OV	46_17	58.0808	0.0869565
MAG448OV	46_18	64.4444	-0.121839
MAG448OV	46_19	59.3977	-0.0751748
MAG448OV	46_20	58.0537	0.0366089
MAG448OV	46_21	49.2754	-0.0882353
MAG448OV	46_22	62.6547	-0.0626703
MAG448OV	46_23	60.7581	-0.0385321
MAG448OV	46_24	55.6773	-0.122623
MAG448OV	46_25	55.6575	0.120879
MAG448OV	46_26	57.907	-0.135207
MAG448OV	46_27	57.7381	-0.0756014
MAG448OV	46_28	60.0484	-0.255376
MAG448OV	46_29	61.4943	-0.0429907
MAG448OV	46_30	59.8268	-0.149059
MAG448OV	46_31	60.2564	-0.0524823
MAG448OV	46_32	56.8273	-0.107774
MAG448OV	46_33	57.7314	-0.122613
MAG448OV	46_34	57.8947	0.0606061
MAG448OV	46_35	62.0232	-0.106952
MAG448OV	46_36	49.2754	0.0882353
MAG448OV	46_37	53.6573	-0.110704
MAG448OV	46_38	57.8873	-0.127202
MAG448OV	46_39	58.6906	0.0542027
MAG448OV	46_40	59.633	0.0358974
MAG448OV	46_41	57.6305	0.114983
MAG448OV	46_42	58.4244	0.0740452
MAG448OV	46_43	56.6406	-0.0758621
MAG448OV	46_44	66.6667	-0.121795
MAG448OV	46_45	60.6571	0.0832232
MAG448OV	46_46	62.1064	0.0244755
MAG448OV	46_47	57.7281	0.0548387
MAG448OV	46_48	59.5357	-0.0584958
MAG448OV	46_49	59.7826	-0.0727273
MAG448OV	46_50	62.0833	0.0100671
MAG448OV	46_51	57.346	0.107438
MAG448OV	46_52	52.8603	0.00728408
MAG448OV	46_53	56.0634	0.026087
MAG448OV	46_54	62.807	0.0986965
MAG448OV	46_55	54.2593	-0.180887
MAG448OV	46_56	58.5965	-0.173653
MAG448OV	46_57	46.8905	0.0132626
MAG448OV	46_58	43.3455	0.115493
MAG448OV	46_59	55.0725	0.0701754
MAG448OV	46_60	49.8127	0.0827068
MAG448OV	46_61	42.9825	0.244898
MAG448OV	46_62	46.5483	0.0677966
MAG448OV	46_63	46.5753	0.117647
MAG448OV	46_64	57.7399	0.0348525
MAG448OV	46_65	53.1746	0.0746269
MAG448OV	46_66	59.8592	-0.0352941
MAG448OV	46_67	53.858	-0.0200573
MAG448OV	46_68	58.8288	0.0137825
MAG448OV	46_69	60.2201	-0.169713
MAG448OV	46_70	55.9829	0.0534351
MAG448OV	46_71	60.1754	-0.0670554
MAG448OV	46_72	60.1351	0.153558
MAG448OV	46_73	55.3571	-0.166667
MAG448OV	46_74	59.7436	-0.107296
MAG448OV	46_75	59.9174	0
MAG448OV	46_76	60.4683	0.0113895
MAG448OV	46_77	56.3662	-0.0913706
MAG448OV	46_78	57.6464	0.0839378
MAG448OV	46_79	59.8291	0.0603175
MAG448OV	46_80	55.4012	0.086351
MAG448OV	46_81	59.944	0.0934579
MAG448OV	46_82	61.4657	-0.0461538
MAG448OV	46_83	57.3746	-0.0128535
MAG448OV	46_84	57.2203	-0.159675
MAG448OV	46_85	59.2982	-0.130178
MAG448OV	46_86	63.2147	0.00682594
MAG448OV	46_87	55.934	-0.0848708
MAG448OV	46_88	53.4591	-0.0470588
MAG448OV	46_89	58.7703	-0.0235897
MAG448OV	46_90	51.2291	0.024952
MAG448OV	46_91	59.6433	0.0448598
MAG448OV	46_92	59.5016	0.0680628
MAG448OV	46_93	60.8081	0.0786268
MAG448OV	46_94	59.2508	-0.00387097
MAG448OV	46_95	58.3333	0.0909091
MAG448OV	46_96	56.1077	0.210332
MAG448OV	46_97	55.9829	0.0839695
MAG448OV	46_98	58.5627	0.138381
MAG448OV	46_99	59.887	0.0264151
MAG448OV	46_100	59.7449	0.134836
MAG448OV	46_101	57.8737	0.110497
MAG448OV	46_102	60.5426	0.0806658
MAG448OV	46_103	60.0619	0.156357
MAG448OV	46_104	59.1479	0.0627119
MAG448OV	46_105	55.3846	-0.0740741
MAG448OV	46_106	62.1178	0.0348139
MAG448OV	46_107	60.3211	0.0570342
MAG448OV	46_108	57.6471	0.00680272
MAG448OV	46_109	59.4159	0.0881356
MAG448OV	46_110	57.1189	-0.0322581
MAG448OV	46_111	58.7387	0.0613497
MAG448OV	46_112	60.6625	-0.119454
MAG448OV	46_113	55.5888	0.116697
MAG448OV	46_114	54.3689	0.0535714
MAG448OV	46_115	59.4344	-0.00156006
MAG448OV	46_116	56.6667	-0.0933063
MAG448OV	46_117	55.3806	0.014218
MAG448OV	46_118	56.1317	-0.0703812
MAG448OV	46_119	44.4722	-0.0542056
MAG448OV	46_120	54.5455	0.111111
MAG448OV	47_1	53.8341	-0.0290698
MAG448OV	47_2	51.7241	-0.0962963
MAG448OV	47_3	60.9877	-0.0904184
MAG448OV	47_4	56.743	-0.0538117
MAG448OV	47_5	55.4622	-0.0808081
MAG448OV	47_6	58.1281	-0.079096
MAG448OV	47_7	57.7031	0
MAG448OV	47_8	57.4899	-0.14554
MAG448OV	47_9	56.1712	-0.0187891
MAG448OV	47_10	58.0756	-0.0927022
MAG448OV	47_11	55.5556	0.0013986
MAG448OV	47_12	55.0206	-0.103964
MAG448OV	47_13	54.9784	0.0761155
MAG448OV	47_14	56.2173	0.0111524
MAG448OV	47_15	58.1864	-0.021645
MAG448OV	47_16	56.1224	0
MAG448OV	47_17	60	-0.0285714
MAG448OV	47_18	55.2381	0.172414
MAG448OV	47_19	56.5095	0.0844091
MAG448OV	47_20	57.4405	-0.0569948
MAG448OV	47_21	56.213	0.0807018
MAG448OV	47_22	54.4693	0.0769231
MAG448OV	47_23	56.9385	0.0703518
MAG448OV	47_24	59.3386	-0.0854971
MAG448OV	47_25	55.3086	0.0535714
MAG448OV	47_26	54.4741	0.0413064
MAG448OV	47_27	56.893	-0.200723
MAG448OV	47_28	57.4745	0.00484653
MAG448OV	47_29	52.5735	-0.020979
MAG448OV	47_30	55.5288	-0.001443
MAG448OV	47_31	46.0784	0.106383
MAG448OV	47_32	55.8642	0.127072
MAG448OV	47_33	52.9101	0.0533333
MAG448OV	47_34	55.6169	0.0993377
MAG448OV	47_35	55.1607	-0.0797546
MAG448OV	47_36	51.4228	0.0909091
MAG448OV	47_37	54.3899	-0.00683995
MAG448OV	47_38	52.381	-0.194805
MAG448OV	48_1	44.5326	-0.124752
MAG448OV	48_2	56.1181	0.0325815
MAG448OV	48_3	49.5098	-0.029703
MAG448OV	48_4	40.9962	-0.0841121
MAG448OV	48_5	50.2694	-0.0107198
MAG448OV	48_6	48.1124	-0.0250417
MAG448OV	48_7	50.7576	0.0447761
MAG448OV	48_8	50.147	-0.0480657
MAG448OV	48_9	57.2663	0.025732
MAG448OV	48_10	59.2944	0.0781528
MAG448OV	48_11	58.2682	0.0391061
MAG448OV	48_12	57.7155	0.0934726
MAG448OV	48_13	59.2054	-0.0485543
MAG448OV	48_14	59.375	-0.0877193
MAG448OV	48_15	44.9275	-0.0967742
MAG448OV	49_1	50.3401	0.027027
MAG448OV	49_2	65.6863	-0.0447761
MAG448OV	50_1	60.4061	-0.092437
MAG448OV	50_2	59.3947	0.0672328
MAG448OV	50_3	63.8365	0.187192
MAG448OV	50_4	64.6175	-0.133192
MAG448OV	50_5	49.162	0.0265152
MAG448OV	50_6	48.7026	0.122951
MAG448OV	50_7	58.216	0.0645161
MAG448OV	51_1	61.4428	0.137652
MAG448OV	51_2	59.7151	0.114504
MAG448OV	51_3	56.8182	0.072
MAG448OV	51_4	58.3748	-0.0681818
MAG448OV	51_5	61.3506	0.269321
MAG448OV	52_1	56.9959	-0.00361011
MAG448OV	52_2	51.4881	-0.00578035
MAG448OV	52_3	59.5989	-0.025641
MAG448OV	52_4	57.3427	-0.00813008
MAG448OV	52_5	64.9539	0.0020284
MAG448OV	53_1	62.2866	-0.103695
MAG448OV	53_2	63.7631	-0.12204
MAG448OV	53_3	58.6909	0.1209
MAG448OV	53_4	56.4477	0.12931
MAG448OV	53_5	61.0501	-0.188
MAG448OV	54_1	55.8824	0.201754
MAG448OV	54_2	55.033	0.00449775
MAG448OV	54_3	58.3333	-0.0541872
MAG448OV	54_4	59.9381	0.0580645
MAG448OV	54_5	42.8571	-0.0854701
MAG448OV	54_6	42.284	-0.0218978
MAG448OV	54_7	62.2106	0.127809
MAG448OV	54_8	57.132	-0.0493992
MAG448OV	54_9	58.1615	0.0753323
MAG448OV	54_10	60.6838	0.130075
MAG448OV	54_11	59.3291	-0.144876
MAG448OV	54_12	61.5207	-0.0586767
MAG448OV	54_13	57.3244	-0.011734
MAG448OV	54_14	60.961	0.136289
MAG448OV	54_15	58.2734	-0.106996
MAG448OV	54_16	58.8126	0.139853
MAG448OV	54_17	58.7644	0.149144
MAG448OV	54_18	58.4642	-0.134328
MAG448OV	54_19	63.1783	0.0674847
MAG448OV	55_1	50.0813	0.025974
MAG448OV	55_2	41.1765	0.047619
MAG448OV	55_3	54.6547	-0.021978
MAG448OV	55_4	54.2683	0.220974
MAG448OV	55_5	59.0258	-0.0194175
MAG448OV	55_6	55.7471	0.0309278
MAG448OV	55_7	43.994	0.0853242
MAG448OV	55_8	57.4275	-0.125131
MAG448OV	55_9	55.3922	0
MAG448OV	55_10	59.1195	-0.0659574
MAG448OV	55_11	55.4113	-0.078125
MAG448OV	55_12	60.8974	0.178947
MAG448OV	56_1	58.5586	-0.2
MAG448OV	56_2	41.8685	0.157025
MAG448OV	56_3	39.8058	0.0243902
MAG448OV	56_4	60.0743	0.0540958
MAG448OV	56_5	63.466	0.0947109
MAG448OV	57_1	47.7778	-0.0108527
MAG448OV	57_2	52.7615	-0.044335
MAG448OV	57_3	52.2417	0.0186567
MAG448OV	57_4	57.8046	-0.0662021
MAG448OV	57_5	63.8451	0.00674157
MAG448OV	57_6	58.9744	-0.134576
MAG448OV	57_7	59.9762	-0.0534653
MAG448OV	57_8	61.7571	-0.0209205
MAG448OV	57_9	56.8306	-0.0865385
MAG448OV	57_10	62.1212	0
MAG448OV	57_11	63.996	0.072643
MAG448OV	57_12	62.9252	0.0630631
MAG448OV	57_13	61.1693	0.00713267
MAG448OV	57_14	62.2599	-0.0127042
MAG448OV	57_15	56.1728	-0.0549451
MAG448OV	57_16	51.7949	0.029703
MAG448OV	57_17	59.2199	0.113772
MAG448OV	57_18	58.3704	0.0609137
MAG448OV	57_19	60.6504	0.0187668
MAG448OV	57_20	59.4051	0.0427099
MAG448OV	57_21	44.5221	-0.13089
MAG448OV	57_22	62.9521	0.0962733
MAG448OV	57_23	59.6567	0.0431655
MAG448OV	57_24	59.7826	-0.0636364
MAG448OV	57_25	59.6767	0.085259
MAG448OV	57_26	56.0531	-0.0946746
MAG448OV	57_27	56.5022	0.119048
MAG448OV	57_28	58.3717	0.118421
MAG448OV	57_29	55.8368	0.0629723
MAG448OV	57_30	53.0702	-0.0177096
MAG448OV	57_31	55.8454	0.0449827
MAG448OV	57_32	48.6301	0.112676
MAG448OV	57_33	56.5641	-0.0444243
MAG448OV	57_34	58.4677	-0.0344828
MAG448OV	57_35	50.5458	0.013289
MAG448OV	57_36	53.2468	0.0298103
MAG448OV	57_37	54.4872	0.00840336
MAG448OV	57_38	47.619	0.1
MAG448OV	57_39	52.6624	0.0111223
MAG448OV	57_40	56.7816	0.101215
MAG448OV	58_1	58.567	-0.0744681
MAG448OV	58_2	36.1111	-0.230769
MAG448OV	58_3	39.3939	-0.132308
MAG448OV	58_4	51.5152	0.092437
MAG448OV	58_5	39.4786	-0.0943396
MAG448OV	58_6	53.0055	0.113402
MAG448OV	58_7	40.3941	-0.113821
MAG448OV	58_8	34.9081	-0.0451128
MAG448OV	58_9	40.6015	0.0432099
MAG448OV	58_10	60.9584	0.142197
MAG448OV	58_11	60.5042	0.0972222
MAG448OV	58_12	55.3945	0.162791
MAG448OV	58_13	59.8234	0.0922509
MAG448OV	58_14	43.9834	0.072327
MAG448OV	58_15	56.3291	0.093633
MAG448OV	58_16	55.2677	0.075
MAG448OV	58_17	57.2072	0.102362
MAG448OV	58_18	58.1132	0.134199
MAG448OV	58_19	59.4828	0.136876
MAG448OV	58_20	61.4379	0.0510638
MAG448OV	58_21	62.5	0.0944444
MAG448OV	58_22	59.619	0.124601
MAG448OV	58_23	58.9869	0.146814
MAG448OV	58_24	56.8889	0.015625
MAG448OV	58_25	65.7037	-0.147689
MAG448OV	58_26	58.2361	-0.122494
MAG448OV	58_27	59.0686	0.0311203
MAG448OV	58_28	58.0247	-0.0827423
MAG448OV	58_29	59.8639	-0.0136364
MAG448OV	58_30	55.4497	0.0610687
MAG448OV	58_31	49.635	0.117647
MAG448OV	58_32	60.562	0.0816
MAG448OV	58_33	60.8993	-0.0497592
MAG448OV	58_34	59.1709	-0.0884643
MAG448OV	58_35	58.8745	0.0294118
MAG448OV	58_36	57.8755	0.189873
MAG448OV	58_37	59.9251	-0.06
MAG448OV	58_38	56.9536	-0.0581395
MAG448OV	58_39	60.1071	-0.064588
MAG448OV	58_40	58.9226	-0.0514286
MAG448OV	58_41	57.4468	0.0679012
MAG448OV	58_42	56.4614	-0.112299
MAG448OV	58_43	56.3107	-0.0402299
MAG448OV	58_44	57.7646	0
MAG448OV	58_45	57.1368	0.00963677
MAG448OV	58_46	59.0621	-0.122318
MAG448OV	58_47	58.3166	-0.067583
MAG448OV	58_48	54.3363	-0.0380022
MAG448OV	58_49	56.7353	-0.0558659
MAG448OV	58_50	56.6372	0.0182292
MAG448OV	58_51	59.8765	0.00343643
MAG448OV	58_52	58.0836	-0.102424
MAG448OV	58_53	56.5217	-0.0358974
MAG448OV	58_54	58.4287	-0.0835509
MAG448OV	58_55	62.1693	-0.0723404
MAG448OV	58_56	44.898	0.0606061
MAG448OV	58_57	48.1538	-0.0649627
MAG448OV	58_58	57.3984	-0.0141643
MAG448OV	58_59	58.8235	0.219048
MAG448OV	59_1	56.3025	0.0945274
MAG448OV	59_2	57.346	0.0495868
MAG448OV	59_3	57.0231	-0.0808824
MAG448OV	59_4	59.1138	-0.0630324
MAG448OV	59_5	55.7734	-0.15625
MAG448OV	59_6	59.9016	-0.104723
MAG448OV	59_7	55.8685	-0.0868347
MAG448OV	59_8	58.4491	0.148515
MAG448OV	59_9	59.6491	0.0784314
MAG448OV	59_10	57.2961	0.108614
MAG448OV	59_11	59.2105	0.125926
MAG448OV	59_12	59.0038	0.00974026
MAG448OV	59_13	52.381	-0.012987
MAG448OV	59_14	59.7561	0.0748299
MAG448OV	59_15	56.6176	0.0995671
MAG448OV	59_16	60.5523	-0.0336591
MAG448OV	59_17	58.9577	-0.19337
MAG448OV	59_18	56.8217	0.110505
MAG448OV	59_19	54.2648	-0.0916104
MAG448OV	59_20	59.0395	-0.0685805
MAG448OV	59_21	59.4595	-0.127273
MAG448OV	59_22	62.7451	0.0234375
MAG448OV	60_1	62.0567	-0.0628571
MAG448OV	60_2	56.5812	-0.0332326
MAG448OV	60_3	54.127	-0.0498534
MAG448OV	60_4	60.5691	0.0872483
MAG448OV	61_1	58.8608	0.101553
MAG448OV	61_2	59.6556	0.140206
MAG448OV	62_1	57.4074	-0.204301
MAG448OV	62_2	59.1601	-0.0771961
MAG448OV	62_3	52.9032	-0.00813008
MAG448OV	62_4	55.0265	0.173077
MAG448OV	63_1	42.735	0.36
MAG448OV	63_2	60.2362	-0.111111
MAG448OV	63_3	57.1429	-0.12963
MAG448OV	63_4	59.5152	-0.0366599
MAG448OV	64_1	59.1592	0.0304569
MAG448OV	64_2	59.6785	-0.0866511
MAG448OV	64_3	60	0.0715072
MAG448OV	64_4	59.6528	0.0919674
MAG448OV	64_5	58.4758	-0.137637
MAG448OV	64_6	62.1528	0.0391061
MAG448OV	64_7	58.8652	0.0281125
MAG448OV	64_8	60.4478	0.102881
MAG448OV	64_9	57.2963	0.0625
MAG448OV	64_10	58.7379	0.105601
MAG448OV	64_11	59.4571	0.178144
MAG448OV	64_12	61.0905	0.0912779
MAG448OV	64_13	59.3767	0.0462633
MAG448OV	64_14	59.542	0.025641
MAG448OV	64_15	58.1381	0.0454545
MAG448OV	64_16	59.879	0.0190797
MAG448OV	64_17	57.1659	0.132394
MAG448OV	64_18	54.0335	0.0535211
MAG448OV	64_19	60.7682	0.0835214
MAG448OV	64_20	59.9271	0.0881459
MAG448OV	64_21	55.8824	0.0877193
MAG448OV	64_22	56.9279	-0.119611
MAG448OV	64_23	59.2593	0.148256
MAG448OV	64_24	57.767	0.0336134
MAG448OV	64_25	63.1393	-0.145251
MAG448OV	64_26	58.6667	-0.132775
MAG448OV	64_27	58.5261	0.0775988
MAG448OV	64_28	61.4943	-0.121495
MAG448OV	64_29	50.4615	-0.0691057
MAG448OV	64_30	51.7544	-0.389831
MAG448OV	65_1	54.8644	-0.0174419
MAG448OV	65_2	58.4345	0.0161663
MAG448OV	65_3	56.2701	-0.0171429
MAG448OV	65_4	58.6103	-0.158076
MAG448OV	65_5	56.4626	-0.13253
MAG448OV	66_1	61.3987	-0.0710059
MAG448OV	66_2	56.5728	-0.103734
MAG448OV	66_3	61.3008	-0.122016
MAG448OV	66_4	59.1503	0.0607735
MAG448OV	66_5	56.9307	-0.084058
MAG448OV	66_6	56.8558	-0.0519751
MAG448OV	66_7	62.6466	-0.0534759
MAG448OV	66_8	60.7764	0
MAG448OV	66_9	58.1633	0.0760234
MAG448OV	66_10	60.5683	0.0297483
MAG448OV	66_11	65.7113	0.00484653
MAG448OV	66_12	59.4659	0.0777867
MAG448OV	66_13	56.5104	-0.0322581
MAG448OV	66_14	49.4759	0.0254237
MAG448OV	66_15	60.6232	-0.0747664
MAG448OV	66_16	52.2876	-0.175
MAG448OV	66_17	47.1264	0
MAG448OV	66_18	51.938	0.00746269
MAG448OV	66_19	56.2573	-0.047817
MAG448OV	66_20	54.8689	-0.0170648
MAG448OV	66_21	59.6372	0.026616
MAG448OV	66_22	58.8076	0.152074
MAG448OV	66_23	58.5448	-0.0231214
MAG448OV	66_24	58.2329	0.124138
MAG448OV	66_25	61.8212	0.0675676
MAG448OV	66_26	59.9394	-0.122346
MAG448OV	66_27	60.9524	-0.0360577
MAG448OV	66_28	55.5556	-0.0325581
MAG448OV	66_29	56.7213	-0.026975
MAG448OV	66_30	52.4183	-0.0872818
MAG448OV	67_1	63.0108	-0.0921502
MAG448OV	67_2	57.2432	-0.00710136
MAG448OV	67_3	40.5685	0.146497
MAG448OV	67_4	41.629	-0.101449
MAG448OV	67_5	55.2743	0.206107
MAG448OV	67_6	50	-0.111111
MAG448OV	67_7	45.1014	-0.00899743
MAG448OV	67_8	52.4804	0.134328
MAG448OV	67_9	54.3124	0.158798
MAG448OV	67_10	60.0442	0.25
MAG448OV	67_11	60.7212	0.134831
MAG448OV	67_12	41.6667	-0.0166667
MAG448OV	67_13	63.5125	0.0993228
MAG448OV	67_14	62.9293	0.0144462
MAG448OV	67_15	50.6667	-0.131579
MAG448OV	67_16	49.0572	-0.0467179
MAG448OV	67_17	61.8762	0.0967742
MAG448OV	67_18	55.3892	0.106306
MAG448OV	67_19	64.6259	0.0105263
MAG448OV	67_20	60.6328	0.0776699
MAG448OV	68_1	57.0346	-0.165085
MAG448OV	68_2	56.3333	-0.0911243
MAG448OV	68_3	51.5576	-0.148036
MAG448OV	68_4	51.8851	-0.0749712
MAG448OV	68_5	59.7133	-0.0372149
MAG448OV	69_1	61.0086	-0.0362903
MAG448OV	69_2	58.9265	-0.00594059
MAG448OV	69_3	59.9311	-0.0536398
MAG448OV	69_4	58.3845	0.0788091
MAG448OV	69_5	57.1429	-0.0138889
MAG448OV	69_6	57.0048	0.059322
MAG448OV	69_7	53.5533	0.0963665
MAG448OV	69_8	53.4884	0.0434783
MAG448OV	69_9	54.5537	-0.0717863
MAG448OV	69_10	55.9083	0.129338
MAG448OV	69_11	55.5556	-0.0601626
MAG448OV	69_12	50.1124	-0.00448431
MAG448OV	69_13	50.3968	0.11811
MAG448OV	69_14	53.103	0.0626506
MAG448OV	69_15	54.4038	0.0460772
MAG448OV	69_16	48.951	0.0380952
MAG448OV	69_17	53.8631	-0.0286885
MAG448OV	69_18	54.9462	0.0215264
MAG448OV	69_19	54.1126	0.044
MAG448OV	69_20	52.6841	-0.00473934
MAG448OV	69_21	53.5593	-0.0126582
MAG448OV	69_22	53.4113	0.053528
MAG448OV	69_23	55.5152	-0.0480349
MAG448OV	69_24	50.0554	0.00884956
MAG448OV	69_25	57.8483	0.125
MAG448OV	69_26	53.913	0.0967742
MAG448OV	69_27	53.811	0.000944287
MAG448OV	69_28	51.035	-0.00699301
MAG448OV	69_29	49.1424	0.0622155
MAG448OV	69_30	51.832	0.0931034
MAG448OV	69_31	54.2017	0.129199
MAG448OV	69_32	55.5556	0.138686
MAG448OV	69_33	57.0071	0.0916667
MAG448OV	69_34	51.9774	0.130435
MAG448OV	69_35	58.6293	0.160468
MAG448OV	69_36	62.3098	-0.0233074
MAG448OV	69_37	60.7648	0.0889193
MAG448OV	69_38	60.2185	0.129315
MAG448OV	69_39	65.371	-0.0126126
MAG448OV	69_40	59.4561	0.010395
MAG448OV	69_41	55.4572	0.037234
MAG448OV	69_42	54.979	0.00170068
MAG448OV	69_43	55.3945	0.0813953
MAG448OV	69_44	48.9694	-0.0333817
MAG448OV	69_45	47.9798	-0.0947368
MAG448OV	69_46	53.7879	-0.0422535
MAG448OV	69_47	50.2222	0.0265487
MAG448OV	70_1	61.7615	0.0666667
MAG448OV	70_2	53.0909	0.022831
MAG448OV	70_3	53.8251	0.0647208
MAG448OV	70_4	58.5722	0.113244
MAG448OV	70_5	60.6752	0.144862
MAG448OV	70_6	59.0034	0.020582
MAG448OV	70_7	60.2128	-0.0671378
MAG448OV	70_8	59.4389	0.0272
MAG448OV	70_9	57.3461	-0.0272953
MAG448OV	70_10	56.8485	-0.138593
MAG448OV	70_11	55.4762	-0.137339
MAG448OV	70_12	55.942	0.015544
MAG448OV	70_13	54.2538	0.0488432
MAG448OV	70_14	58.5742	0.0723684
MAG448OV	70_15	63.587	0.0712251
MAG448OV	70_16	59.5033	-0.133226
MAG448OV	70_17	49.4213	0.00234192
MAG448OV	70_18	59.4281	0.053316
MAG448OV	70_19	59.1489	-0.131894
MAG448OV	70_20	59.7325	-0.0248756
MAG448OV	70_21	56.825	0.0572289
MAG448OV	70_22	49.3056	-0.0985915
MAG448OV	70_23	59.8996	0.0610778
MAG448OV	70_24	56.8499	0.0882579
MAG448OV	70_25	48.4848	0.09375
MAG448OV	70_26	60.5163	-0.135334
MAG448OV	70_27	61.2417	-0.173228
MAG448OV	70_28	60.6614	-0.13056
MAG448OV	70_29	60.2439	-0.11471
MAG448OV	70_30	59.2982	-0.116864
MAG448OV	70_31	59.7057	-0.105213
MAG448OV	70_32	62.7126	-0.0644068
MAG448OV	70_33	59.8115	-0.12894
MAG448OV	70_34	55.4455	0.0119048
MAG448OV	70_35	60.5907	-0.113064
MAG448OV	71_1	58.9286	-0.0808081
MAG448OV	71_2	58.9311	0.0453461
MAG448OV	71_3	60.2747	-0.086766
MAG448OV	71_4	58.2809	-0.0467626
MAG448OV	71_5	56.0669	0.0696517
MAG448OV	71_6	53.1944	0.0704961
MAG448OV	72_1	60.4938	0.047619
MAG448OV	72_2	51.1868	0.0604839
MAG448OV	72_3	61.6462	-0.0643939
MAG448OV	72_4	61.6352	0.244898
MAG448OV	73_1	59.9806	-0.137318
MAG448OV	73_2	53.3333	0.0460526
MAG448OV	73_3	58.0492	-0.0114193
MAG448OV	73_4	55.6852	-0.100484
MAG448OV	73_5	56.426	-0.0816697
MAG448OV	73_6	54.182	-0.0261067
MAG448OV	73_7	54.5629	-0.0422535
MAG448OV	73_8	45.8333	0.030303
MAG448OV	73_9	56.7207	-0.00889454
MAG448OV	73_10	56.737	-0.022413
MAG448OV	73_11	49.0196	0.04
MAG448OV	73_12	54.0881	0.0232558
MAG448OV	73_13	50.2404	0.0845295
MAG448OV	73_14	58.0854	0.0361129
MAG448OV	73_15	40.7876	-0.0482759
MAG448OV	73_16	60.1555	0.0436187
MAG448OV	73_17	59.2366	0.0601375
MAG448OV	73_18	58.8869	-0.0345528
MAG448OV	73_19	56.2893	0.0199521
MAG448OV	73_20	54.2088	0.0890269
MAG448OV	73_21	50.5747	0
MAG448OV	73_22	52.5128	0.0410156
MAG448OV	73_23	53.4875	-0.0288184
MAG448OV	73_24	51.7035	-0.0204809
MAG448OV	73_25	57.3471	-0.0149551
MAG448OV	73_26	51.8519	0
MAG448OV	74_1	54.0767	-0.126386
MAG448OV	74_2	56.9507	-0.00262467
MAG448OV	74_3	57.1429	-0.0845771
MAG448OV	74_4	57.6883	-0.162791
MAG448OV	74_5	61.6396	-0.109159
MAG448OV	74_6	56.4677	0
MAG448OV	74_7	55.058	0.123494
MAG448OV	74_8	58.9934	-0.0321678
MAG448OV	74_9	57.3897	0.1458
MAG448OV	74_10	55.0306	-0.144674
MAG448OV	74_11	56.8459	-0.0517024
MAG448OV	74_12	57.4578	-0.0970655
MAG448OV	74_13	55.3885	-0.18552
MAG448OV	74_14	59.9225	-0.143596
MAG448OV	74_15	54.4271	-0.110048
MAG448OV	74_16	58.6667	-0.0989305
MAG448OV	74_17	54.955	-0.119438
MAG448OV	74_18	57.971	-0.0615385
MAG448OV	74_19	54.6099	-0.0315399
MAG448OV	74_20	54.917	-0.0255814
MAG448OV	74_21	58.0247	-0.0212766
MAG448OV	74_22	37.0079	0.0567376
MAG448OV	74_23	36.3484	0.0967742
MAG448OV	74_24	46.412	0.0997506
MAG448OV	74_25	51.8018	0.00434783
MAG448OV	74_26	49.5434	0.133641
MAG448OV	74_27	50.4037	0.0892449
MAG448OV	74_28	52.6104	0.0330789
MAG448OV	74_29	58.138	0.131019
MAG448OV	74_30	58.374	0.153203
MAG448OV	74_31	61.4674	-0.0561265
MAG448OV	74_32	53.7037	-0.117241
MAG448OV	74_33	56.8254	-0.047087
MAG448OV	74_34	56.8497	-0.147317
MAG448OV	74_35	55.3439	-0.108987
MAG448OV	74_36	60.177	-0.0955882
MAG448OV	74_37	52.968	0.0287356
MAG448OV	74_38	54.3478	0.0844444
MAG448OV	74_39	60.4071	0.0176917
MAG448OV	74_40	52.7559	0.164179
MAG448OV	74_41	55.8233	-0.0647482
MAG448OV	74_42	60.8025	0.0862944
MAG448OV	74_43	60.1389	0.0762125
MAG448OV	74_44	59.7339	0.12544
MAG448OV	74_45	57.1296	0.0534846
MAG448OV	74_46	57.5184	-0.110299
MAG448OV	74_47	62.577	-0.119069
MAG448OV	74_48	59.9572	-0.135714
MAG448OV	75_1	57.173	0.099631
MAG448OV	75_2	60.5845	0.0456323
MAG448OV	75_3	60.1367	0.0126263
MAG448OV	75_4	56.6235	0.054407
MAG448OV	76_1	49.9376	-0.115
MAG448OV	76_2	48.6602	0.061674
MAG448OV	76_3	54.4771	0.154696
MAG448OV	76_4	59.8202	-0.0242775
MAG448OV	76_5	57.6438	0.028386
MAG448OV	76_6	58.4778	-0.0873147
MAG448OV	76_7	58.8483	-0.143994
MAG448OV	76_8	59.1755	-0.097706
MAG448OV	76_9	57.377	-0.0809524
MAG448OV	76_10	58.5366	-0.113426
MAG448OV	76_11	56.8586	-0.1175
MAG448OV	76_12	59.9206	-0.0268796
MAG448OV	76_13	52.381	0.121212
MAG448OV	76_14	58.27	-0.070239
MAG448OV	76_15	46.2121	0.0819672
MAG448OV	76_16	55.9748	-0.125468
MAG448OV	76_17	59.0476	0.0410557
MAG448OV	76_18	55.4362	0.0330912
MAG448OV	76_19	51.7544	-0.0508475
MAG448OV	77_1	57.0175	0.0769231
MAG448OV	77_2	52.5573	-0.0201342
MAG448OV	77_3	46.5608	0.0454545
MAG448OV	77_4	57.7052	0.0740203
MAG448OV	77_5	61.9958	0.0770548
MAG448OV	77_6	42.6087	0.129252
MAG448OV	77_7	41.6667	0.0818182
MAG448OV	77_8	40.1709	0.251064
MAG448OV	77_9	39.5833	0.157895
MAG448OV	77_10	65.1261	0.122581
MAG448OV	77_11	54.7481	0.122124
MAG448OV	77_12	61.8333	0.0943396
MAG448OV	77_13	62.8738	0.0185615
MAG448OV	77_14	58.9275	-0.0672182
MAG448OV	77_15	63.7829	-0.0611702
MAG448OV	78_1	51.3889	-0.027027
MAG448OV	78_2	53.8549	-0.0778947
MAG448OV	78_3	58.8326	-0.0809399
MAG448OV	78_4	57.6577	-0.0546875
MAG448OV	78_5	60.9962	-0.0376884
MAG448OV	78_6	59.6774	0.045045
MAG448OV	79_1	49.5935	-0.0491803
MAG448OV	79_2	57.3209	0.0380435
MAG448OV	79_3	53.3074	0.026764
MAG448OV	79_4	59.7771	0.0576271
MAG448OV	79_5	62.3984	-0.0456026
MAG448OV	79_6	58.5455	-0.213251
MAG448OV	79_7	57.6632	-0.225268
MAG448OV	79_8	61.9944	-0.0911136
MAG448OV	79_9	60.778	-0.0648889
MAG448OV	79_10	58.6981	0.00573614
MAG448OV	79_11	61.3995	-0.139706
MAG448OV	79_12	59.4872	-0.224138
MAG448OV	79_13	54.1872	-0.0666667
MAG448OV	79_14	50	-0.0114943
MAG448OV	79_15	57.9545	-0.0588235
MAG448OV	79_16	59.8966	-0.149137
MAG448OV	79_17	54.9751	-0.0950226
MAG448OV	79_18	60.3175	0.0175439
MAG448OV	79_19	59.9034	0.1
MAG448OV	79_20	58.7983	0.0827251
MAG448OV	79_21	60	-0.154426
MAG448OV	79_22	56.6845	-0.157233
MAG448OV	79_23	55.1842	-0.0403727
MAG448OV	79_24	53.2609	-0.0566893
MAG448OV	80_1	57.4803	-0.065449
MAG448OV	80_2	61.5711	0
MAG448OV	80_3	60.9342	-0.0174216
MAG448OV	81_1	55.2469	0.0726257
MAG448OV	81_2	58.7128	0.11272
MAG448OV	81_3	60.2116	0.142355
MAG448OV	81_4	64.2384	0.0549828
MAG448OV	81_5	57.5875	0.0945946
MAG448OV	81_6	50.3401	0
MAG448OV	81_7	51.7652	-0.0682019
MAG448OV	81_8	58.7894	-0.156559
MAG448OV	81_9	59.8994	0.0946565
MAG448OV	81_10	58.3333	0.00952381
MAG448OV	81_11	56.8306	0.00384615
MAG448OV	81_12	64.7558	0.121311
MAG448OV	81_13	62.6533	-0.0462633
MAG448OV	82_1	50.7246	0
MAG448OV	82_2	51.2731	0.0428894
MAG448OV	82_3	56.701	-0.139394
MAG448OV	82_4	52.5298	0.00283286
MAG448OV	82_5	57.377	0.12381
MAG448OV	82_6	59.1522	-0.127036
MAG448OV	82_7	59.7338	0.0807799
MAG448OV	82_8	59.127	-0.131991
MAG448OV	82_9	57.6087	0.0314465
MAG448OV	82_10	57.8115	0.0743982
MAG448OV	82_11	59.396	0.156309
MAG448OV	82_12	57.4074	-0.0691244
MAG448OV	82_13	60.101	0.047619
MAG448OV	82_14	55.5008	0.0295858
MAG448OV	82_15	60.7699	0.0633423
MAG448OV	82_16	58.172	-0.0609982
MAG448OV	82_17	58.9319	0.10625
MAG448OV	82_18	57.6981	0.0181347
MAG448OV	82_19	51.5723	-0.146341
MAG448OV	82_20	51.8519	0.0408163
MAG448OV	82_21	51.2077	0.0754717
MAG448OV	82_22	56.8978	0.10616
MAG448OV	82_23	55.0725	0.136842
MAG448OV	82_24	50.2564	0.163265
MAG448OV	82_25	58.3756	0.0318841
MAG448OV	82_26	59.367	0.061049
MAG448OV	82_27	57.4653	-0.111782
MAG448OV	82_28	56.9182	-0.0202578
MAG448OV	82_29	62.3496	-0.125993
MAG448OV	83_1	57.0349	-0.0860927
MAG448OV	83_2	54.5833	0.00763359
MAG448OV	83_3	62.3932	0.0151406
MAG448OV	83_4	57.3856	-0.0296128
MAG448OV	83_5	64.4809	0.0932203
MAG448OV	83_6	62.2517	0.070922
MAG448OV	83_7	61.3771	0
MAG448OV	83_8	52.9785	0.0430622
MAG448OV	84_1	46.8354	0.0630631
MAG448OV	84_2	59.1954	0.00728155
MAG448OV	84_3	56.9106	-0.00952381
MAG448OV	84_4	58.1105	-0.0184049
MAG448OV	84_5	52.451	0.046729
MAG448OV	84_6	53.4852	0.114839
MAG448OV	84_7	48.9796	-0.222222
MAG448OV	85_1	61.0786	0.153191
MAG448OV	85_2	59.8039	-0.0433944
MAG448OV	85_3	58.5317	-0.111864
MAG448OV	85_4	66.6667	-0.163569
MAG448OV	85_5	47.0266	-0.0449251
MAG448OV	85_6	60.4214	0.0809465
MAG448OV	85_7	60.6965	0.125683
MAG448OV	86_1	54.1975	-0.134396
MAG448OV	86_2	53.4772	-0.121076
MAG448OV	86_3	57.888	-0.103297
MAG448OV	86_4	61.5283	-0.0949322
MAG448OV	86_5	59.8022	-0.108949
MAG448OV	86_6	57.0336	0.0938338
MAG448OV	86_7	58.663	-0.0294574
MAG448OV	86_8	58.8517	-0.116531
MAG448OV	86_9	59.9493	0.171247
MAG448OV	86_10	58.006	-0.0833333
MAG448OV	86_11	59.2593	-0.0227273
MAG448OV	86_12	59.5025	-0.00334448
MAG448OV	86_13	57.8252	-0.0439367
MAG448OV	86_14	58.4813	-0.0387858
MAG448OV	86_15	56.4815	-0.00234192
MAG448OV	86_16	60.3409	-0.0621469
MAG448OV	86_17	58.9694	-0.025669
MAG448OV	86_18	57.4414	-0.0292813
MAG448OV	86_19	48.9177	0.181416
MAG448OV	86_20	55.1724	0.15
MAG448OV	86_21	54.6099	0.116883
MAG448OV	86_22	59.188	0.0108303
MAG448OV	86_23	59.7531	-0.107438
MAG448OV	86_24	58.7695	-0.040625
MAG448OV	86_25	64.6953	-0.0803324
MAG448OV	86_26	59.0476	0
MAG448OV	86_27	61.7702	-0.0670732
MAG448OV	86_28	60.2421	-0.122102
MAG448OV	86_29	63.4973	0.0946644
MAG448OV	86_30	60.8796	-0.0874525
MAG448OV	86_31	60.1068	0.121827
MAG448OV	86_32	56.25	-0.0592593
MAG448OV	86_33	60.8782	0.177049
MAG448OV	86_34	60.5735	-0.0532544
MAG448OV	86_35	61.7848	-0.0943076
MAG448OV	86_36	57.2358	0.125
MAG448OV	87_1	60.8646	0.0429907
MAG448OV	87_2	58.4615	0.0467836
MAG448OV	87_3	59.2275	-0.00966184
MAG448OV	87_4	61.25	0.185617
MAG448OV	87_5	59.4749	0.12476
MAG448OV	87_6	59.4633	0.11639
MAG448OV	87_7	59.7333	0.116071
MAG448OV	87_8	61.5646	0.174033
MAG448OV	87_9	62.8507	0.0321429
MAG448OV	87_10	54.2773	0.195652
MAG448OV	87_11	57.3584	0.0160359
MAG448OV	87_12	51.9685	-0.151515
MAG448OV	87_13	56.4593	-0.0112994
MAG448OV	88_1	58.6854	0.072
MAG448OV	88_2	62.5498	-0.014862
MAG448OV	88_3	59.6825	0.0159574
MAG448OV	88_4	64.8725	-0.0247453
MAG448OV	88_5	63.9429	-0.11359
MAG448OV	88_6	49.7701	-0.0531178
MAG448OV	88_7	55.9649	-0.00940439
MAG448OV	88_8	60.1478	-0.153073
MAG448OV	88_9	57.8809	-0.122791
MAG448OV	88_10	55.1515	0.0681319
MAG448OV	88_11	60.8309	-0.0504065
MAG448OV	88_12	59.8765	-0.134021
MAG448OV	88_13	57.483	-0.035503
MAG448OV	88_14	55.7252	0.0258752
MAG448OV	88_15	57.8947	0.0482604
MAG448OV	88_16	54.3524	-0.0859375
MAG448OV	88_17	53.1863	-0.0691244
MAG448OV	88_18	59.3137	-0.0413223
MAG448OV	89_1	58.4615	0.0643275
MAG448OV	89_2	61.0526	0.0191571
MAG448OV	89_3	60.4262	0.0730479
MAG448OV	89_4	57.7352	0.0773481
MAG448OV	89_5	57.3086	0.0445344
MAG448OV	89_6	46.0667	-0.137482
MAG448OV	89_7	46.5409	0.027027
MAG448OV	89_8	51.6908	0.046729
MAG448OV	89_9	61.7401	0.0648623
MAG448OV	89_10	59.2424	0.0332481
MAG448OV	89_11	55.6525	0.0873786
MAG448OV	89_12	58.8353	0.0375427
MAG448OV	89_13	54.9835	0.0132053
MAG448OV	89_14	46.4941	-0.025522
MAG448OV	89_15	57.6562	0.0182167
MAG448OV	89_16	56.9288	-0.0723684
MAG448OV	90_1	60.3588	-0.0354746
MAG448OV	90_2	52.381	-0.175758
MAG448OV	90_3	43.4921	-0.226277
MAG448OV	90_4	54.5045	-0.0247934
MAG448OV	91_1	60.8743	0.0520646
MAG448OV	91_2	56.5734	-0.0104948
MAG448OV	91_3	55.6881	0.0228571
MAG448OV	91_4	59.0005	0.0871711
MAG448OV	91_5	63.4868	-0.0224525
MAG448OV	91_6	47.9675	-0.101695
MAG448OV	91_7	55.8266	0.0631068
MAG448OV	91_8	58.9532	0.046729
MAG448OV	91_9	59.3368	0.0882353
MAG448OV	91_10	59.5174	-0.18018
MAG448OV	91_11	61.0009	0.0681115
MAG448OV	91_12	60.0402	-0.107023
MAG448OV	91_13	53.407	-0.0689655
MAG448OV	91_14	56.6667	-0.0294118
MAG448OV	91_15	60.5229	-0.00647948
MAG448OV	91_16	61.7284	0.0688889
MAG448OV	91_17	57.8137	0.153129
MAG448OV	91_18	63.2246	-0.0601719
MAG448OV	92_1	47.191	0.005291
MAG448OV	92_2	41.9355	0.00854701
MAG448OV	92_3	59.1489	0.0539568
MAG448OV	92_4	57.6647	-0.0135747
MAG448OV	92_5	56.872	-0.0555556
MAG448OV	92_6	58.7002	-0.05
MAG448OV	92_7	53.5985	0.00353357
MAG448OV	92_8	60.0743	0.0602782
MAG448OV	92_9	57.829	-0.00664452
MAG448OV	92_10	59.7765	0.140187
MAG448OV	92_11	58.93	-0.139665
MAG448OV	92_12	60.2595	0.0659489
MAG448OV	92_13	56.7025	0.132743
MAG448OV	92_14	55.9397	0.0839937
MAG448OV	92_15	55.303	0.0753425
MAG448OV	92_16	59.7701	0.00961539
MAG448OV	92_17	56.3768	-0.131105
MAG448OV	92_18	55.4572	-0.101064
MAG448OV	92_19	57.8154	-0.0618893
MAG448OV	92_20	60.566	0.121495
MAG448OV	92_21	58.6749	0.103609
MAG448OV	92_22	54.9438	-0.0906612
MAG448OV	92_23	61.8981	0.0800299
MAG448OV	92_24	61.6209	0.143851
MAG448OV	92_25	53.5948	0.0487805
MAG448OV	92_26	54.9429	-0.0856564
MAG448OV	92_27	55.1724	0.145833
MAG448OV	92_28	56.3988	0.129288
MAG448OV	92_29	56.7304	0.103293
MAG448OV	92_30	58.0247	0.040619
MAG448OV	92_31	54.0682	0.0744337
MAG448OV	92_32	63.0584	0.0027248
MAG448OV	92_33	55.9748	0.0674157
MAG448OV	92_34	57.7622	0.0709939
MAG448OV	92_35	52.3179	0.0464135
MAG448OV	92_36	59.5614	0.0397644
MAG448OV	92_37	56.8327	0.0651685
MAG448OV	92_38	60.0889	-0.147929
MAG448OV	92_39	52.2367	-0.0828729
MAG448OV	92_40	57.803	0.0773263
MAG448OV	92_41	60.7692	-0.00421941
MAG448OV	92_42	56.8398	-0.0137525
MAG448OV	92_43	51.0451	0.0431034
MAG448OV	92_44	52.3256	0.0740741
MAG448OV	92_45	51.7241	0.0844444
MAG448OV	92_46	56.6416	0.00884956
MAG448OV	92_47	56.4516	0.00952381
MAG448OV	92_48	59.3407	0.135802
MAG448OV	92_49	56.4935	0.0651341
MAG448OV	92_50	59.5526	0.0984222
MAG448OV	92_51	52.7778	0.0789474
MAG448OV	92_52	59.9688	0.0025974
MAG448OV	92_53	57.7922	0.0187266
MAG448OV	92_54	57.1596	-0.112936
MAG448OV	92_55	53.2738	-0.0837989
MAG448OV	92_56	52.8509	-0.00138313
MAG448OV	92_57	46.8104	0.0326296
MAG448OV	92_58	60.746	0.105263
MAG448OV	92_59	62.1651	-0.0103448
MAG448OV	92_60	59.6618	-0.0796221
MAG448OV	92_61	57.173	0.00369004
MAG448OV	92_62	59.2593	0.105769
MAG448OV	92_63	55.8376	0.030303
MAG448OV	92_64	43.4457	0.224138
MAG448OV	92_65	52.5641	-0.0121951
MAG448OV	92_66	52.8736	-0.0434783
MAG448OV	92_67	61.0849	-0.111969
MAG448OV	92_68	56.9892	0.00628931
MAG448OV	92_69	58.6377	-0.123457
MAG448OV	92_70	61.2368	0.0812808
MAG448OV	92_71	60.0198	0.0710744
MAG448OV	92_72	62.3638	0.09869
MAG448OV	92_73	58.4821	0.193384
MAG448OV	92_74	59.7678	-0.118757
MAG448OV	92_75	60.3261	0.0690691
MAG448OV	92_76	55.5556	0.0628571
MAG448OV	92_77	56.9201	0.116438
MAG448OV	92_78	60.1345	0.134185
MAG448OV	92_79	59.6958	0.138004
MAG448OV	92_80	61.3333	-0.0821256
MAG448OV	92_81	59.5882	0.110151
MAG448OV	92_82	53.0667	0.0452261
MAG448OV	92_83	59.204	0.12605
MAG448OV	92_84	53.8058	-0.0243902
MAG448OV	92_85	62.1377	-0.177843
MAG448OV	92_86	54.0476	-0.030837
MAG448OV	92_87	47.5225	0
MAG448OV	92_88	47.5	-0.122807
MAG448OV	92_89	59.7802	0.161765
MAG448OV	92_90	60.8653	0.092084
MAG448OV	92_91	60.9993	0.0880196
MAG448OV	92_92	59.4918	0.0502513
MAG448OV	93_1	44.2786	-0.325843
MAG448OV	93_2	40.625	-0.461538
MAG448OV	93_3	58.9744	0.0406732
MAG448OV	93_4	58.7778	0.100189
MAG448OV	93_5	58.9515	0.0402685
MAG448OV	93_6	59.6129	0.108225
MAG448OV	93_7	58.8005	-0.0569106
MAG448OV	93_8	55.8882	-0.135714
MAG448OV	93_9	62.4826	0.0133929
MAG448OV	93_10	60.8824	-0.117552
MAG448OV	93_11	59.0024	-0.0886598
MAG448OV	93_12	56.5302	-0.131034
MAG448OV	93_13	58.8457	-0.0834097
MAG448OV	93_14	54.0682	-0.026699
MAG448OV	93_15	59.4453	-0.0334507
MAG448OV	93_16	53.1915	0.0133333
MAG448OV	93_17	59.2775	0.146814
MAG448OV	94_1	55.1515	0.0989011
MAG448OV	94_2	56.2092	0.122093
MAG448OV	94_3	59.1947	0.0490517
MAG448OV	94_4	55.627	-0.0635838
MAG448OV	94_5	61.4428	-0.0823212
MAG448OV	94_6	59.0164	-0.104938
MAG448OV	94_7	58.871	0.0350076
MAG448OV	94_8	57.076	-0.00819672
MAG448OV	94_9	58.3333	0.112782
MAG448OV	95_1	57.6754	-0.0418251
MAG448OV	95_2	55.7233	-0.00526712
MAG448OV	96_1	62.616	0.0673854
MAG448OV	96_2	60.7527	-0.00294985
MAG448OV	96_3	59.6591	-0.00952381
MAG448OV	96_4	61.6279	0.0188679
MAG448OV	96_5	55.7129	0.135593
MAG448OV	96_6	59.5238	0.0133333
MAG448OV	96_7	62.8534	0.0460251
MAG448OV	96_8	57.1429	0.0885417
MAG448OV	97_1	48.8889	0.181818
MAG448OV	97_2	43.8776	-0.0542636
MAG448OV	97_3	49.2537	0.0909091
MAG448OV	97_4	43.1694	-0.0886076
MAG448OV	97_5	50.1272	0.0761421
MAG448OV	97_6	46.9828	0.058104
MAG448OV	97_7	60.202	-0.0402685
MAG448OV	97_8	63.1043	0.0564516
MAG448OV	97_9	56.3686	0.0673077
MAG448OV	97_10	59.8797	-0.12769
MAG448OV	97_11	61.0832	-0.0548446
MAG448OV	97_12	56.7251	0.134021
MAG448OV	97_13	60.373	-0.034749
MAG448OV	97_14	62.5619	-0.0452489
MAG448OV	97_15	59.3927	-0.117717
MAG448OV	97_16	61.1399	-0.0734463
MAG448OV	97_17	58.5417	-0.00355872
MAG448OV	97_18	61.2152	0.105751
MAG448OV	97_19	60.6824	0.0865052
MAG448OV	97_20	59.009	-0.0687023
MAG448OV	97_21	62.069	-0.118519
MAG448OV	97_22	62.1456	-0.0406905
MAG448OV	97_23	57.7236	0.0140845
MAG448OV	97_24	60.0201	0.0201342
MAG448OV	97_25	54.2936	0.159864
MAG448OV	97_26	60.4222	0.0858806
MAG448OV	97_27	59.6573	-0.18799
MAG448OV	97_28	61.3707	-0.172589
MAG448OV	97_29	58.2185	-0.0686096
MAG448OV	97_30	56.9444	-0.166297
MAG448OV	97_31	61.936	-0.027027
MAG448OV	97_32	63.9587	0.118952
MAG448OV	97_33	61.4232	0.0804878
MAG448OV	97_34	60.0529	-0.0748899
MAG448OV	97_35	60.4938	0.0495627
MAG448OV	97_36	59.5442	-0.183413
MAG448OV	97_37	55.6808	-0.106239
MAG448OV	97_38	57.0909	-0.044586
MAG448OV	97_39	60.3175	0.0657895
MAG448OV	97_40	58.4022	0.0377358
MAG448OV	97_41	58.194	-0.0114943
MAG448OV	97_42	59.9213	0.0863039
MAG448OV	97_43	56.3147	0.0514706
MAG448OV	97_44	57.4486	-0.103152
MAG448OV	97_45	50.9656	-0.136738
MAG448OV	97_46	40.6173	-0.112462
MAG448OV	97_47	50.1401	-0.139665
MAG448OV	97_48	38.4509	-0.215827
MAG448OV	97_49	46.3082	-0.0835913
MAG448OV	97_50	44.5637	-0.0882825
MAG448OV	97_51	47.7778	-0.136213
MAG448OV	98_1	53.2486	0.00795756
MAG448OV	98_2	40.8805	-0.0769231
MAG448OV	98_3	53.6281	-0.0218464
MAG448OV	98_4	54.4457	-0.00486449
MAG448OV	98_5	53.774	-0.0125761
MAG448OV	98_6	43.75	-0.047619
MAG448OV	98_7	56.8569	0.0211268
MAG448OV	98_8	55.516	-0.0213675
MAG448OV	98_9	55.5821	-0.0019084
MAG448OV	98_10	46.8961	-0.0561151
MAG448OV	98_11	45.9547	-0.126761
MAG448OV	98_12	60.7553	0.0702703
MAG448OV	99_1	51.3333	-0.038961
MAG448OV	99_2	50.6579	-0.0909091
MAG448OV	99_3	50.3169	0.0327456
MAG448OV	99_4	59.0278	0.364706
MAG448OV	99_5	53.4653	-0.160494
MAG448OV	99_6	48.9655	-0.0328639
MAG448OV	99_7	55.9871	0.121387
MAG448OV	99_8	63.6364	-0.0289116
MAG448OV	99_9	54.3262	-0.0809399
MAG448OV	99_10	59.7183	-0.125786
MAG448OV	99_11	66.523	-0.205184
MAG448OV	99_12	57.1138	0.266904
MAG448OV	99_13	59.19	0.0105263
MAG448OV	99_14	65.9836	0.0931677
MAG448OV	99_15	62.7119	0.00900901
MAG448OV	99_16	59.612	-0.118343
MAG448OV	99_17	60.916	-0.12949
MAG448OV	99_18	59.8547	0.0227618
MAG448OV	99_19	58.0247	-0.0851064
MAG448OV	100_1	58.6575	-0.0689207
MAG448OV	100_2	58.7585	-0.024602
MAG448OV	100_3	57.047	0.0607843
MAG448OV	100_4	57.6503	0.042654
MAG448OV	100_5	56.9962	0.0654028
MAG448OV	100_6	58.0074	0.104334
MAG448OV	100_7	52.6316	-0.3
MAG448OV	100_8	58.6695	0.0675513
MAG448OV	100_9	53.9259	-0.104396
MAG448OV	100_10	57.1782	0.0937951
MAG448OV	100_11	58.2418	0.0880503
MAG448OV	100_12	57.0571	-0.0973684
MAG448OV	100_13	56.5836	-0.0733753
MAG448OV	100_14	61.3065	0.10929
MAG448OV	100_15	57.3269	0.0449438
MAG448OV	100_16	59.8465	0.0826211
MAG448OV	100_17	54.5597	0.00864553
MAG448OV	100_18	57.4684	-0.157122
MAG448OV	100_19	55.6022	-0.0730479
MAG448OV	100_20	57.6427	0.0734824
MAG448OV	100_21	51.5897	-0.0854871
MAG448OV	100_22	56.5566	0.104425
MAG448OV	100_23	58.4507	0.0522088
MAG448OV	100_24	57.8667	-0.102919
MAG448OV	100_25	63.0435	0.121839
MAG448OV	100_26	57.0217	0.0873606
MAG448OV	100_27	61.0442	-0.0148026
MAG448OV	100_28	60.3825	-0.135747
MAG448OV	100_29	55.4396	-0.146953
MAG448OV	100_30	58.7804	0.0686427
MAG448OV	100_31	61.6574	-0.131394
MAG448OV	100_32	57.5033	-0.113164
MAG448OV	100_33	57.2917	-0.0472727
MAG448OV	100_34	58.3219	0.157233
MAG448OV	100_35	62.3843	0.209647
MAG448OV	100_36	59.6409	-0.10733
MAG448OV	100_37	61.4548	-0.150047
MAG448OV	100_38	44.1176	-0.0603175
MAG448OV	100_39	61.3383	0.00606061
MAG448OV	100_40	54.4636	0.0165414
MAG448OV	100_41	52.0833	0.146667
MAG448OV	100_42	56.6542	-0.145803
MAG448OV	100_43	63.8571	-0.0201342
MAG448OV	100_44	59.2357	-0.0346476
MAG448OV	100_45	60.269	-0.0361882
MAG448OV	100_46	60.7626	0.00809717
MAG448OV	100_47	61.311	0.113429
MAG448OV	100_48	61.0519	-0.00814901
MAG448OV	100_49	60.682	-0.016055
MAG448OV	100_50	54.5833	0.0687023
MAG448OV	100_51	61.3903	0.0641201
MAG448OV	100_52	59.3939	-0.0102041
MAG448OV	101_1	60.5061	0.141818
MAG448OV	101_2	58.4936	0.156164
MAG448OV	101_3	47.619	-0.00952381
MAG448OV	101_4	55.8923	0.156627
MAG448OV	102_1	57.971	-0.06
MAG448OV	102_2	59.8425	-0.0754386
MAG448OV	102_3	44.697	0.118644
MAG448OV	102_4	54.1902	-0.0807993
MAG448OV	102_5	59.8234	0.217712
MAG448OV	102_6	57.5096	0.0104167
MAG448OV	102_7	58.1653	-0.0595032
MAG448OV	102_8	56.1728	-0.028971
MAG448OV	102_9	56.1644	-0.00162602
MAG448OV	102_10	58.1147	0.0334448
MAG448OV	102_11	57.3255	0.0428816
MAG448OV	102_12	51.7891	0.0909091
MAG448OV	103_1	58.9527	-0.00477555
MAG448OV	103_2	58.2857	-0.00653595
MAG448OV	103_3	57.2985	-0.0240811
MAG448OV	103_4	61.1702	0.026087
MAG448OV	103_5	55.2201	-0.0432802
MAG448OV	103_6	56.6667	0.0337512
MAG448OV	103_7	57.6471	-0.0181406
MAG448OV	103_8	57.2414	-0.00803213
MAG448OV	103_9	56.7736	-0.0125589
MAG448OV	103_10	56.7879	0.0117396
MAG448OV	103_11	52.381	-0.026738
MAG448OV	103_12	57.9422	0.046729
MAG448OV	103_13	55.4355	0.0868281
MAG448OV	103_14	60.5678	-0.00694444
MAG448OV	103_15	59.6597	-0.0167785
MAG448OV	103_16	56.9231	-0.027027
MAG448OV	103_17	59.19	-0.00315789
MAG448OV	103_18	51.074	-0.0321911
MAG448OV	103_19	46.2121	-0.0819672
MAG448OV	103_20	58.5482	-0.00815661
MAG448OV	103_21	55.5556	0.0447059
MAG448OV	103_22	58.6441	-0.00192678
MAG448OV	103_23	57.5044	0.0682853
MAG448OV	103_24	55.6306	-0.0688259
MAG448OV	103_25	59.8851	0.117083
MAG448OV	103_26	60.5246	0.038055
MAG448OV	103_27	59.6561	0.0909091
MAG448OV	103_28	58.2596	0.0734177
MAG448OV	103_29	57.3516	-0.0796178
[truncated: 22,676 more rows]

## Sheet: gel
Uncropped version of gel (Source Data for Fig. 7B in Tingley et. al. "Alginate foraging is conserved in geographically and taxonomically distinct ruminant microbiomes")
